# Supplementary material for: Plasmodium NEK1 coordinates MTOC organisation and kinetochore attachment during rapid mitosis in male gamete formation
Source: PLoS Biol. 2024 Sep 10;22(9):e3002802. doi: 10.1371/journal.pbio.3002802 (PMC11414920; doi:10.1371/journal.pbio.3002802)
Supplement: S1 Table — Spreadsheet (excel) file with unique peptide values for GFP-trap immunoprecipitant for gametocytes 1.5 min after activation for NEK1-GFP, WT-GFP (Negative control), and SAS4-GFP (Positive control) parasites. NAs are set to zero (0). (XLSX) [file pbio.3002802.s008.xlsx]

## Sheet: TableS1_explanation
		comment
Protein Information	Accession Number	PBANKA number
	Product Description	taken from PlasmoDB + manual changes upon orthology inference
	Gene Name or Symbol	manually curated gene names
	AA	number of amino acids
	MW	molecular weight (Da)
Figure 4	classification	manual assignment of proteins to functional classes
	fig 4 annotated	indicated proteins in figure 4
Ratio	ratio	average NEK1-2-3/average SAS41-2-3 (control) - log2 transformed
	p-value	2-tailed T-test
	p-adjusted	correction according to Hochberg scheme
	FDR (0.05)	false discovery rate set at 0.05 (TRUE= initial p-values are valid, FALSE= p-adjusted not signficant)
Correlation/distances	p-pep	pearson correlation of peptide values
	s-pep	spearman rank correlation of peptide values
	man-pep	manhattan distance of peptide value
	p-iBAQ	pearson correlation of riBAQ values
	s-iBAQ	spearman rank correlation of riBAQ values
	man-iBAQ	manhattan distance of riBAQ values
peptides	NEK1-1	total unique peptide value per protein - peptide values lower than 1 were removed from the riBAQ analysis - [1] shows were only 1 single peptides was identified (not used for subsequent analyses)
	NEK1-2
	NEK1-3
	SAS4-1
	SAS4-2
	SAS4-3
	WT-1
	WT-2
Total Precursor Intensity	NEK1-1	total precursor intensity
	NEK1-2
	NEK1-3
	SAS4-1
	SAS4-2
	SAS4-3
	WT-1
	WT-2
iBAQ	NEK1-1	iBAQ: Total Intensity Value [protein]/possible 6-30 aa long peptides per protein
	NEK1-2
	NEK1-3
	SAS4-1
	SAS4-2
	SAS4-3
	WT-1
	WT-2
rIBAQ	NEK1-1	riBAQ for each protein is calculated as follows: - iBAQ[protein]/sum iBAQ [all proteins] per experiment - if peptides are NA or 1 impute random number between one decimal point on either side of the lowest value - per protein normalize to the maximum value over all experiments (set max to 1) this is the riBAQ
	NEK1-2
	NEK1-3
	SAS4-1
	SAS4-2
	SAS4-3
	WT-1
	WT-2

## Sheet: MS2 GFP-Nek1 vs  GFP-SAS4
Protein Information					Figure 4						Correlation/distances						peptides						Total Precursor Intensity						iBAQ						riBAQ
Accession Number	Product Description	Gene Name or Symbol	AA	MW	classification	fig 4 annotated	ratio (log2)	p-value	p-value (adjusted)	FDR (0.05)	p-pep	s-pep	man-pep	p-iBAQ	s-iBAQ	man-iBAQ	NEK1-1	NEK1-2	NEK1-3	SAS4-1	SAS4-2	SAS4-3	NEK1-1	NEK1-2	NEK1-3	SAS4-1	SAS4-2	SAS4-3	NEK1-1	NEK1-2	NEK1-3	SAS4-1	SAS4-2	SAS4-3	NEK1-1	NEK1-2	NEK1-3	SAS4-1	SAS4-2	SAS4-3
PBANKA_0202700	kinesin-8B (KIF18B)	kinesin-8B	1460	168816	MTOC/axoneme	x	3.36071	4.72397e-05	0.0211634	TRUE	0.844907	0.796945	48	0.965099	0.976402	0.669619	18	15	11	2	2	2	1016800	50692000	117960000	5205600	7088200	1808600	10270.7	512040	1.19152e+06	52581.8	71598	18268.7	0.862001	1	0.875277	0.109453	0.123984	0.0330305
PBANKA_1443000	NIMA related kinase 1	NEK1	915	107907	MTOC/axoneme	x	12.5602	0.000117713	0.0263677	TRUE	1	1	0	1	1	0	22	24	32	NA	NA	NA	7234300	262060000	921570000	NA	NA	NA	131533	4.76473e+06	1.67558e+07	NA	NA	NA	0.89687	0.756	1	0.00014642	0.00014642	0.00014642
PBANKA_1458300	kinesin-13	kinesin-13	1025	117182	MTOC/axoneme	x	7.39424	0.000195823	0.029243	TRUE	0.63896	0.725331	74	0.978875	0.993007	0.331946	4	6	5	[1]	[1]	[1]	179920	9598400	28215000	1086200	1351300	1841300	2998.67	159973	470250	18103.3	22521.7	30688.3	0.728552	0.904416	1	0.0052172	0.0052172	0.0052172
PBANKA_0507300	outer arm dynein beta	DHC4B	5309	623488	MTOC/axoneme	x	3.63934	0.00110286	0.082347	FALSE	0.970361	0.581774	26	0.91142	0.963612	0.889789	17	23	30	2	7	NA	1069800	60108000	109010000	1535000	11107000	NA	3091.91	173723	315058	4436.42	32101.2	NA	0.76486	1	0.682157	0.0272189	0.163845	0.00531203
PBANKA_1320100	conserved Plasmodium protein	UIS25	789	93344	other	x	4.57127	0.00107713	0.0965106	FALSE	0.972404	0.815165	55	0.988333	0.993191	0.294273	7	8	13	[1]	2	NA	891500	25483000	104800000	1891500	4790300	NA	17480.4	499667	2.0549e+06	37088.2	93927.5	NA	0.971899	0.646456	1	0.00119392	0.10775	0.00119392
PBANKA_0925400	outer arm dynein beta	DHC4A	5176	604550	MTOC/axoneme	x	3.22225	0.000920499	0.103096	FALSE	0.928866	0.528439	37	0.9376	0.9769	0.792669	19	20	24	NA	10	NA	1044600	42280000	94094000	NA	14160000	NA	3337.38	135080	300620	NA	45239.6	NA	1	0.941832	0.788408	0.00643427	0.279685	0.00643427
PBANKA_1231700	60S ribosomal protein L2	RPL2	260	27891	other		-1.7325	0.00175984	0.112629	FALSE	-0.301269	-0.399832	88	-0.920679	0.382194	4.51648	3	2	4	4	4	2	240070	6776800	30256000	33293000	38505000	26997000	17147.9	484057	2.16114e+06	2.37807e+06	2.75036e+06	1.92836e+06	0.290738	0.190975	0.320711	1	0.962138	0.704336
PBANKA_1431500	radial spoke head protein 9	RSPH9	359	42170	MTOC/axoneme	x	2.9459	0.00346755	0.141224	FALSE	0.832176	0.655426	72	0.882542	0.965637	0.925064	3	3	5	[1]	3	NA	341200	16811000	30102000	2846000	6218000	NA	15509.1	764136	1.36827e+06	129364	282636	NA	0.872222	1	0.673523	0.00120766	0.327963	0.00120766
PBANKA_1427700	RuvB-like helicase 1	RUVB1	507	57851	chromatin	x	4.10572	0.00461293	0.147614	FALSE	0.905822	0.960779	66	0.851147	0.949976	1.08311	7	8	6	[1]	2	[1]	702980	46797000	67012000	3336700	6635300	1561300	24240.7	1.61369e+06	2.31076e+06	115059	228803	53837.9	0.64556	1	0.538623	0.000571869	0.125722	0.000571869
PBANKA_0940900	RuvB-like helicase 2	RUVB2	475	53406	chromatin		-3.20286	0.00398423	0.148744	FALSE	-0.663815	-0.749873	92	-0.945958	-0.256709	4.72367	[1]	3	[1]	2	4	3	14022	2490900	3771200	5935800	11355000	7560700	519.333	92255.6	139674	219844	420556	280026	0.00247471	0.247401	0.00247471	0.628375	1	0.695215
PBANKA_0803100	DNA replication licensing factor MCM7	MCM7	827	94672	chromatin	x	2.64434	0.00341146	0.152833	FALSE	0.609652	0.386074	71	0.883092	0.955883	1.1068	11	15	11	2	7	NA	1764800	74482000	129370000	9329100	24621000	NA	30961.4	1.3067e+06	2.26965e+06	163668	431947	NA	1	0.982074	0.641619	0.131107	0.28785	0.00069356
PBANKA_1102900	cell division control protein 6	CDC6	869	101556	chromatin	x	7.76256	0.00447867	0.154342	FALSE	0.928103	0.837433	68	0.967097	0.98994	0.530574	2	3	6	[1]	NA	NA	234180	8128000	42737000	1887800	NA	NA	4108.42	142596	749772	33119.3	NA	NA	0.626047	0.505626	1	0.00327218	0.00327218	0.00327218
PBANKA_0807600	40S ribosomal protein S11	RPS11	161	18720	other		-1.32024	0.00336616	0.16756	FALSE	-0.680733	-0.391132	91	-0.923167	0.462354	4.3129	4	4	4	5	5	4	221730	25980000	71116000	52664000	56812000	52882000	20157.3	2.36182e+06	6.46509e+06	4.78764e+06	5.16473e+06	4.80745e+06	0.169757	0.46284	0.476551	1	0.897428	0.87219
PBANKA_1411300	eukaryotic translation initation factor 4 gamma	EIF4G	1013	118028	other	x	6.81795	0.00714113	0.16838	FALSE	0.307068	0.442732	77	0.831145	0.939018	0.915615	5	2	3	NA	NA	NA	164790	7361000	8105900	NA	NA	NA	2942.68	131446	144748	NA	NA	NA	0.962068	1	0.414205	0.00702049	0.00702049	0.00702049
PBANKA_0823000	ubiquitin-like protein	823000	1384	161459	other	x	7.38052	0.00791693	0.168894	FALSE	0.530137	0.522038	75	0.924622	0.948882	0.770477	6	3	5	[1]	[1]	NA	347460	5980700	27800000	1882900	1790600	NA	5109.71	87951.5	408824	27689.7	26332.4	NA	1	0.400531	0.700291	0.00420251	0.00420251	0.00420251
PBANKA_0416100	outer arm dynein gamma	DHC3	5834	684850	MTOC/axoneme	x	2.9297	0.00662057	0.174472	FALSE	0.878326	0.452377	46	0.847319	0.949359	1.17123	14	20	27	[1]	9	NA	932200	65624000	114490000	2457400	21249000	NA	2526.29	177843	310271	6659.62	57585.4	NA	0.610461	1	0.656229	0.00518896	0.287107	0.00518896
PBANKA_0401100	serine/threonine protein kinase	SRPK1	1306	153652	MTOC/axoneme	x	6.23096	0.0085923	0.17497	FALSE	0.7493	0.70811	73	0.934399	0.941799	0.680083	3	2	4	NA	NA	NA	181890	2965400	17220000	NA	NA	NA	2191.45	35727.7	207470	NA	NA	NA	1	0.37937	0.828635	0.00979883	0.00979883	0.00979883
PBANKA_1304500	protein SOC3	SOC3	461	55307	MTOC/axoneme	x	2.98302	0.00783377	0.175476	FALSE	0.714486	0.573168	75	0.895174	0.967748	0.786603	3	3	4	NA	3	NA	197570	14046000	43002000	NA	5447000	NA	5488.06	390167	1194500	NA	151306	NA	0.52492	0.868388	1	0.0020539	0.298598	0.0020539
PBANKA_1361500	WD repeat-containing protein 16	CFAP52	723	85054	MTOC/axoneme	x	8.66006	0.00629677	0.176309	FALSE	0.970679	0.799359	63	0.897973	0.948983	0.645575	5	6	7	[1]	NA	NA	192410	18053000	52092000	2793600	NA	NA	4692.93	440317	1.27054e+06	68136.6	NA	NA	0.422005	0.921357	1	0.00193098	0.00193098	0.00193098
PBANKA_1138200	RuvB-like helicase 3	RUVB3	475	53847	chromatin		1.36865	0.00590864	0.176471	FALSE	0.571321	0.442017	85	0.943922	0.994019	1.07774	9	7	13	5	5	7	1165500	38980000	145740000	10319000	19519000	29612000	37596.8	1.25742e+06	4.70129e+06	332871	629645	955226	0.913681	0.711071	1	0.200633	0.315716	0.500093
PBANKA_0610200	DNA replication licensing factor MCM5	MCM5	758	85548	chromatin	x	1.97928	0.00709727	0.176643	FALSE	0.762083	0.866127	81	0.847611	0.934073	1.44182	11	11	12	6	9	4	860090	69426000	137210000	13419000	16622000	11914000	17201.8	1388520	2744200	268380	332440	238280	0.532394	1	0.743385	0.206012	0.21229	0.158872
PBANKA_1458800	kinesin-15	kinesin-15	1414	165001	MTOC/axoneme	x	6.72087	0.0032483	0.181905	FALSE	0.928458	0.7189	68	0.965122	0.986983	0.497954	2	4	6	[1]	[1]	NA	166530	7673500	33552000	2394800	2429900	NA	1771.6	81633	356936	25476.6	25850	NA	0.567068	0.60803	1	0.00687346	0.00687346	0.00687346
PBANKA_0917500	structural maintenance of chromosomes protein 1	SMC1	1620	192456	chromatin		6.62102	0.0132247	0.185146	FALSE	0.796447	0.677889	73	0.821725	0.922596	0.888047	3	4	3	NA	[1]	NA	331240	9300500	12773000	NA	2041900	NA	3185	89427.9	122817	NA	19633.7	NA	1	0.653359	0.337512	0.0067421	0.0067421	0.0067421
PBANKA_0942300	radial spoke head protein	RSPH4A	569	66929	MTOC/axoneme		3.19537	0.0128757	0.186074	FALSE	0.848649	0.670355	71	0.789151	0.929651	1.31927	3	4	6	NA	3	NA	291250	23633000	32340000	NA	5879700	NA	8825.76	716152	980000	NA	178173	NA	0.529613	1	0.514721	0.00128858	0.220599	0.00128858
PBANKA_0607400	protein phosphatase PPM11	PPM11	1405	162057	other		7.42039	0.0128234	0.191496	FALSE	0.746941	0.644114	72	0.919166	0.936192	0.693267	5	2	5	NA	[1]	NA	339450	4632300	33376000	NA	2143900	NA	5066.42	69138.8	498149	NA	31998.5	NA	1	0.317548	0.860592	0.00423842	0.00423842	0.00423842
PBANKA_0102700	conserved Plasmodium protein	CFAP157	372	44500	MTOC/axoneme	x	10.4042	0.0115974	0.19243	FALSE	0.976232	0.856166	63	0.800137	0.94288	0.986435	4	6	6	NA	[1]	NA	751980	31667000	29373000	NA	2683500	NA	37599	1583350	1468650	NA	134175	NA	1	0.979917	0.341886	0.000571122	0.000571122	0.000571122
PBANKA_1105100	DNA mismatch repair protein MSH6	MSH6	1232	142648	chromatin	x	2.55947	0.0112409	0.19369	FALSE	0.908966	0.622054	70	0.803689	0.923322	1.38419	4	6	7	2	2	NA	335910	27123000	42025000	3238000	6999600	NA	4198.88	339038	525312	40475	87495	NA	0.532227	1	0.582801	0.127243	0.228825	0.00272188
PBANKA_0719700	Rhoptry protein	719700	755	88622	other		4.20375	0.0121951	0.195122	FALSE	0.88126	0.797067	64	0.843632	0.935997	0.974394	7	4	5	NA	2	NA	392920	9829100	18420000	NA	1967500	NA	8930	223389	418636	NA	44715.9	NA	1	0.582101	0.410322	0.00240466	0.103316	0.00240466
PBANKA_0316000	replication factor C subunit 1	RFC1	861	99233	chromatin		2.6408	0.0127539	0.197026	FALSE	0.750678	0.467459	70	0.784198	0.926114	1.30572	10	9	8	3	5	NA	705350	40799000	47954000	3968700	11294000	NA	13062	755537	888037	73494.4	209148	NA	0.742962	1	0.442105	0.10368	0.245452	0.00122141
PBANKA_0613200	DNA polymerase alpha catalytic subunit A	POLA-A	1709	198938	chromatin		6.58962	0.015089	0.19882	FALSE	0.787911	0.685985	67	0.801328	0.871287	1.16029	3	7	4	NA	NA	NA	97062	13592000	25079000	NA	NA	NA	951.588	133255	245873	NA	NA	NA	0.306886	1	0.694028	0.00692521	0.00692521	0.00692521
PBANKA_1450300	ATP synthase subunit beta, mitochondrial	ATPbeta	533	57885	other		-1.51095	0.0146917	0.199452	FALSE	-0.583533	-0.490515	92	-0.917041	0.370095	4.43091	4	5	NA	3	6	5	178830	10620000	NA	13986000	21507000	19736000	5961	354000	NA	466200	716900	657867	0.402999	0.556899	0.00145174	0.781701	1	0.958128
PBANKA_0314200	calcium-dependent protein kinase 1	CDPK1	523	60809	other		2.26255	0.0111584	0.199959	FALSE	0.771371	0.618751	73	0.839141	0.962815	1.0819	4	5	4	[1]	3	NA	232850	10661000	21749000	3233300	6695100	NA	5679.27	260024	530463	78861	163295	NA	0.93862	1	0.767347	0.00354897	0.556836	0.00354897
PBANKA_1310400	centrin-2	CEN2	168	19369	MTOC/axoneme		2.08537	0.0178759	0.20021	FALSE	0.884936	0.63439	75	0.893555	0.929436	1.16052	4	4	6	3	3	2	2540500	43508000	238930000	24942000	16592000	17130000	230955	3.95527e+06	2.17209e+07	2.26745e+06	1.50836e+06	1.55727e+06	1	0.398509	0.823172	0.243498	0.134752	0.145258
PBANKA_1022000	40S ribosomal protein S25	RPS25	105	11796	other		-2.4262	0.0161138	0.200528	FALSE	-0.695007	-0.721884	95	-0.876842	-0.039515	4.60872	2	4	NA	5	3	3	102290	10768000	NA	31827000	16885000	35254000	17048.3	1.79467e+06	NA	5304500	2.81417e+06	5.87567e+06	0.129585	0.317427	0.000163221	1	0.441345	0.962121
PBANKA_0510900	40S ribosomal protein S2	RPS2	263	29744	other		-2.18721	0.0176592	0.202855	FALSE	-0.579256	-0.433102	94	-0.841116	0.618912	4.52082	6	4	4	4	6	7	997820	27549000	34948000	61854000	175610000	171730000	66521.3	1836600	2.32987e+06	4123600	1.17073e+07	1.14487e+07	0.269715	0.17328	0.0826827	0.414672	0.979398	1
PBANKA_1003400	lysine decarboxylase	UIS14	2262	261213	other		6.81727	0.0172263	0.203089	FALSE	0.918584	0.998301	60	0.751645	0.905611	1.14396	5	8	5	NA	NA	NA	337530	19684000	14518000	NA	NA	NA	2657.72	154992	114315	NA	NA	NA	0.736903	1	0.277424	0.00595397	0.00595397	0.00595397
PBANKA_0104400	nucleoside diphosphate kinase	NDK	1657	196414	other		3.43474	0.0109474	0.204351	FALSE	0.878441	0.855487	60	0.892241	0.944127	0.979569	9	5	6	NA	2	NA	410830	8025000	28917000	NA	3588000	NA	3803.98	74305.6	267750	NA	33222.2	NA	1	0.454539	0.61607	0.00564503	0.180197	0.00564503
PBANKA_0903600	dynamin-like protein	DYN1	814	93520	other		1.27241	0.0192164	0.204975	FALSE	0.879057	0.849982	72	0.865715	0.955749	1.12325	9	8	9	4	5	2	968380	34326000	125450000	24330000	24599000	3486600	19367.6	686520	2509000	486600	491980	69732	0.881934	0.727448	1	0.549561	0.462237	0.0684058
PBANKA_0906500	60S ribosomal protein L28	RPL28	126	14582	other		-3.03887	0.0169752	0.205537	FALSE	-0.819191	-0.511712	84	-0.831628	-0.162435	4.48207	2	[1]	[1]	2	2	2	177090	2283500	5284800	11303000	23152000	32487000	25298.6	326214	754971	1.61471e+06	3.30743e+06	4641000	0.253037	0.000214779	0.000214779	0.400559	0.682551	1
PBANKA_0522800	40S ribosomal protein S19	RPS19	172	20025	other		-0.990688	0.0160905	0.205958	FALSE	-0.431159	-0.250511	94	-0.810212	0.694269	4.05528	7	4	3	9	7	4	1111800	17483000	69178000	57225000	72441000	60668000	92650	1.45692e+06	5.76483e+06	4768750	6036750	5.05567e+06	0.743851	0.272185	0.405103	0.949573	1	0.874418
PBANKA_1236600	conserved Plasmodium protein	LSA1	1530	182466	other	x	5.96964	0.0106562	0.207564	FALSE	0.914804	0.998027	71	0.846166	0.926529	0.889198	3	2	2	NA	NA	NA	159350	4200100	7065700	NA	NA	NA	2017.09	53165.8	89439.2	NA	NA	NA	1	0.613333	0.388099	0.0106458	0.0106458	0.0106458
PBANKA_1318900	methyltransferase AAMT	AAMT	205	23770	other		9.72995	0.0189977	0.207584	FALSE	0.772056	0.705704	71	0.739239	0.918099	1.25305	3	4	2	NA	NA	NA	226700	16174000	12352000	NA	NA	NA	17438.5	1.24415e+06	950154	NA	NA	NA	0.602345	1	0.287257	0.000741724	0.000741724	0.000741724
PBANKA_1302800	thioredoxin peroxidase 1	TPx1	195	21654	other		-2.28932	0.0207227	0.215901	FALSE	-0.735762	-0.700991	109	-0.83396	0.648685	4.46956	10	5	3	7	11	9	776650	47466000	54303000	73485000	225570000	234060000	51776.7	3164400	3620200	4899000	15038000	15604000	0.154027	0.21905	0.0942616	0.361455	0.923018	1
PBANKA_0804300	DNA mismatch repair protein MSH2	MSH2-2	853	98112	chromatin		2.62215	0.0227849	0.221905	FALSE	0.605386	0.443497	74	0.749303	0.913315	1.44117	5	9	8	[1]	5	NA	287030	27074000	41257000	3390400	9947300	NA	5218.73	492255	750127	61643.6	180860	NA	0.455603	1	0.573186	0.00187468	0.325777	0.00187468
PBANKA_0917400	armadillo repeat protein PF16	PF16	509	57749	MTOC/axoneme	x	1.62254	0.0226537	0.22553	FALSE	0.86268	0.776171	76	0.757122	0.914817	1.56764	6	8	9	5	5	2	1776600	78863000	119960000	40689000	18694000	5527400	52252.9	2319500	3.52824e+06	1.19674e+06	549824	162571	0.968117	1	0.572155	0.549919	0.210183	0.0648873
PBANKA_1455100	replication factor C subunit 4	RFC4	336	37672	chromatin		1.86263	0.0225797	0.229902	FALSE	0.543616	0.485066	79	0.798186	0.926013	1.33296	7	7	11	2	8	[1]	618010	48173000	120600000	7261900	28489000	3720400	25750.4	2.00721e+06	5025000	302579	1.18704e+06	155017	0.55132	1	0.94166	0.160672	0.524374	0.000459752
PBANKA_0934700	GAS8-like protein	CFAP73/CCDC42	362	43156	MTOC/axoneme	x	7.53667	0.0254228	0.242328	FALSE	0.998157	0.860139	71	0.759021	0.904219	1.01382	2	2	3	NA	NA	NA	161220	4340900	4205500	NA	NA	NA	6448.8	173636	168220	NA	NA	NA	1	0.626541	0.228317	0.00332986	0.00332986	0.00332986
PBANKA_0914300	protein disulfide-isomerase	914300	423	49214	other		-1.46919	0.0262519	0.245018	FALSE	-0.820662	-0.850244	128	-0.824555	0.63575	4.00576	5	10	4	11	16	10	1418800	53398000	54305000	84589000	198680000	115450000	45767.7	1.72252e+06	1.75177e+06	2.72868e+06	6.40903e+06	3.72419e+06	0.346107	0.303112	0.115949	0.511784	1	0.606714
PBANKA_1018300	dynein intermediate chain 2	DNAI2	592	69653	MTOC/axoneme		4.27325	0.0282783	0.248405	FALSE	0.818947	0.717862	68	0.808628	0.911242	1.18692	6	2	6	NA	2	NA	640780	9301500	31126000	NA	2739900	NA	14563.2	211398	707409	NA	62270.5	NA	1	0.337779	0.425161	0.00147451	0.0882231	0.00147451
PBANKA_1011400	DNA topoisomerase 2	TOP2	1472	168618	chromatin		6.90989	0.0278015	0.249101	FALSE	0.645299	0.632809	70	0.748213	0.89647	1.03427	8	4	4	NA	[1]	NA	391600	10557000	9503000	NA	1754200	NA	4210.75	113516	102183	NA	18862.4	NA	1	0.627316	0.212401	0.00509971	0.00509971	0.00509971
PBANKA_1365500	exported protein IBIS1	IBIS1	327	37407	other		-1.7272	0.0272827	0.249442	FALSE	-0.507738	-0.457897	95	-0.79442	0.355015	4.10614	2	4	5	5	8	5	147590	18665000	50801000	44060000	79090000	31295000	7379.5	933250	2540050	2203000	3954500	1564750	0.0904438	0.266157	0.272479	0.669653	1	0.41314
PBANKA_0801500	conserved Plasmodium protein	CCDC63	745	88718	other		2.93416	0.0311123	0.268045	FALSE	0.799208	0.712047	59	0.698662	0.890544	1.53697	7	13	7	[1]	5	NA	328970	34349000	39564000	186240	9252600	NA	6999.36	730830	841787	3962.55	196864	NA	0.41158	1	0.433248	0.0012627	0.238846	0.0012627
PBANKA_0703900	receptor for activated c kinase	RACK1	322	35583	other		-1.75982	0.0722831	0.274431	FALSE	-0.669159	-0.371498	102	-0.669698	0.762874	4.00968	8	7	6	7	8	11	6909300	124970000	157000000	157070000	694340000	913480000	406429	7.35118e+06	9.23529e+06	9.23941e+06	4.08435e+07	5.37341e+07	0.351103	0.147773	0.0698295	0.19796	0.727996	1
PBANKA_0906900	conserved Plasmodium protein	DNAJC7	2336	273173	other		5.3933	0.0720081	0.275723	FALSE	0.876218	0.947792	68	0.780249	0.856807	1.09603	3	[1]	6	NA	NA	NA	132370	1812000	25999000	NA	NA	NA	987.836	13522.4	194022	NA	NA	NA	0.581693	0.0126449	1	0.0126449	0.0126449	0.0126449
PBANKA_1354500	60S ribosomal protein L18-2	RPL18-2	187	21524	other		-0.83601	0.0764851	0.276333	FALSE	-0.325514	-0.1827	86	-0.632019	0.645008	3.55369	3	2	2	5	2	2	236950	9275700	32361000	25852000	19258000	12783000	29618.8	1.15946e+06	4045125	3231500	2407250	1597875	0.369555	0.336634	0.441757	1	0.619712	0.429493
PBANKA_1014900	coatomer subunit beta	1014900	1256	145622	other		5.49612	0.0679653	0.276804	FALSE	0.451937	0.151267	76	0.788399	0.857605	1.04027	2	NA	5	NA	[1]	NA	83066	NA	14910000	NA	2175000	NA	1122.51	NA	201486	NA	29391.9	NA	0.636512	0.0121764	1	0.0121764	0.0121764	0.0121764
PBANKA_1129600	TPH domain-containing protein	1129600	383	46666	other		8.07566	0.0685897	0.276831	FALSE	0.486798	0.558092	76	0.608515	0.811768	1.23939	3	2	[1]	NA	[1]	[1]	245940	6587900	3206600	NA	1651700	1378800	10693	286430	139417	NA	71813	59947.8	1	0.623313	0.00200818	0.00200818	0.00200818	0.00200818
PBANKA_1033700	conserved Plasmodium protein	1033700	307	35902	other		8.35231	0.0717285	0.27702	FALSE	0.785059	0.507544	73	0.780822	0.810016	1.07517	2	[1]	5	NA	NA	[1]	146770	972220	28887000	NA	NA	1198300	7724.74	51169.5	1.52037e+06	NA	NA	63068.4	0.580492	0.00161368	1	0.00161368	0.00161368	0.00161368
PBANKA_1209900	conserved protein	1209900	175	19888	other		-9.5926	0.076211	0.277581	FALSE	-0.758032	-0.79869	86	-0.653264	-0.535939	4.18034	NA	NA	NA	NA	2	2	NA	NA	NA	NA	5003400	9054800	NA	NA	NA	NA	833900	1.50913e+06	0.000660506	0.000660506	0.000660506	0.000660506	0.529227	1
PBANKA_1429600	proline--tRNA ligase	PRS	755	88155	other		6.41621	0.0781253	0.277779	FALSE	-0.0411466	0.129111	80	0.530328	0.79167	1.63962	2	2	NA	NA	NA	NA	98439	8251700	NA	NA	NA	NA	1857.34	155692	NA	NA	NA	NA	0.512667	1	0.00592719	0.00592719	0.00592719	0.00592719
PBANKA_0314700	replication factor C subunit 2	RFC2	330	37671	chromatin		2.91318	0.0676172	0.277913	FALSE	0.53592	0.494962	71	0.565275	0.84738	1.74533	7	11	5	NA	3	NA	465420	49650000	27166000	NA	11908000	NA	19392.5	2068750	1.13192e+06	NA	496167	NA	0.402844	1	0.205805	0.000446076	0.212661	0.000446076
PBANKA_0416600	replication protein A1, small fragment	RPA1	486	56539	chromatin		1.62863	0.0756974	0.277971	FALSE	0.55565	0.580397	80	0.579175	0.860735	1.6113	14	18	11	9	13	3	4594600	159980000	101660000	32194000	81386000	23202000	143581	4999375	3176875	1.00606e+06	2.54331e+06	725062	1	0.810226	0.193661	0.173784	0.365476	0.108787
PBANKA_0810800	conserved protein	810800	562	66629	other		6.18172	0.0746297	0.278617	FALSE	0.295675	0.220404	77	0.601759	0.824145	1.32394	2	2	NA	[1]	[1]	NA	99166	2339800	NA	922910	1846400	NA	3005.03	70903	NA	27967	55951.5	NA	1	0.549041	0.00714589	0.00714589	0.00714589	0.00714589
PBANKA_0301300	conserved Plasmodium protein	301300	91	9809	other		-3.86987	0.0752812	0.278727	FALSE	-0.526847	-0.425017	92	-0.6692	-0.155674	4.24659	NA	2	[1]	NA	4	2	NA	902070	690250	NA	8780900	5976200	NA	180414	138050	NA	1756180	1195240	0.000592624	0.11586	0.000592624	0.000592624	1	0.710608
PBANKA_0405400	40S ribosomal protein S12	RPS12	142	15462	other		-1.36496	0.0777738	0.278741	FALSE	-0.695186	-0.74444	93	-0.685838	0.425924	3.96641	3	3	[1]	2	6	4	525670	13000000	7088500	13378000	39185000	46112000	52567	1300000	708850	1337800	3918500	4611200	0.529174	0.304521	0.000216168	0.33401	0.813883	1
PBANKA_0415800	WD repeat-containing protein 66	CFAP251	1111	130744	MTOC/axoneme		6.54012	0.07158	0.278851	FALSE	0.924734	0.922629	71	0.703283	0.72835	1.07976	[1]	2	4	NA	NA	NA	11284	5111300	23266000	NA	NA	NA	208.963	94653.7	430852	NA	NA	NA	0.00569427	0.584062	1	0.00569427	0.00569427	0.00569427
PBANKA_0310000	protein SIS1	SIS1	334	38121	other		2.73259	0.0703955	0.27909	FALSE	0.26321	0.133768	81	0.568136	0.819449	1.78358	2	4	4	NA	4	[1]	89694	13341000	10932000	NA	3576000	2928100	4720.74	702158	575368	NA	188211	154111	0.288926	1	0.308221	0.00131426	0.237672	0.00131426
PBANKA_1121700	leucine--tRNA ligase	LRS1	1249	146881	other		1.6208	0.0741544	0.279169	FALSE	0.659704	0.560286	78	0.600372	0.865675	1.7995	5	7	8	[1]	4	3	174240	20363000	33527000	3674700	12641000	2025200	2205.57	257759	424392	46515.2	160013	25635.4	0.36772	1	0.619303	0.00358015	0.550437	0.0920743
PBANKA_0937700	60S ribosomal protein L36	RPL36	113	12726	other		-11.9907	0.0674387	0.279746	FALSE	-0.772993	-0.766048	89	-0.674337	-0.641	4.29256	[1]	NA	NA	3	4	[1]	49269	NA	NA	38662000	29761000	11704000	8211.5	NA	NA	6.44367e+06	4.96017e+06	1.95067e+06	0.000134366	0.000134366	0.000134366	1	0.640378	0.000134366
PBANKA_1301300	trailer hitch homolog	CITH	337	39069	other		-0.602266	0.066311	0.280258	FALSE	-0.563935	-0.631074	113	-0.753031	0.733176	3.48646	10	10	9	9	11	12	3715400	169870000	212930000	238740000	220680000	185490000	176924	8.08905e+06	1.01395e+07	1.13686e+07	1.05086e+07	8.83286e+06	0.627476	0.66757	0.314751	1	0.768973	0.674858
PBANKA_0615700	dynein heavy chain, axonemal	DHC8	5249	622640	MTOC/axoneme		4.11784	0.0669384	0.280266	FALSE	0.792443	0.728407	69	0.756797	0.835396	1.26376	3	NA	6	NA	NA	NA	214120	NA	16144000	NA	NA	NA	660.864	NA	49827.2	NA	NA	NA	1	0.0324932	0.659922	0.0324932	0.0324932	0.0324932
PBANKA_0932200	peptidyl-prolyl cis-trans isomerase	932200	192	21211	other		11.8266	0.0713833	0.280524	FALSE	0.18609	0.15009	77	0.60553	0.771461	1.27475	6	4	NA	[1]	NA	NA	1772200	44495000	NA	4968800	NA	NA	147683	3.70792e+06	NA	414067	NA	NA	1	0.584234	0.000145403	0.000145403	0.000145403	0.000145403
PBANKA_0812000	DNA primase large subunit	PRIM2	537	63720	chromatin		5.82462	0.0795782	0.280717	FALSE	0.819191	0.225399	74	0.576263	0.69135	1.65768	NA	2	2	NA	NA	NA	NA	3742200	4979500	NA	NA	NA	NA	103950	138319	NA	NA	NA	0.00887753	1	0.500506	0.00887753	0.00887753	0.00887753
PBANKA_0617100	60S ribosomal protein L11a	RPL11a	173	20253	other		-1.70539	0.0702925	0.28117	FALSE	-0.496835	-0.283673	83	-0.752909	-0.157052	4.31026	[1]	2	[1]	2	2	2	176420	19012000	23036000	24348000	13026000	26516000	22052.5	2376500	2879500	3043500	1628250	3314500	0.000284478	0.732605	0.000284478	1	0.445062	0.945936
PBANKA_1422400	importin subunit beta	1422400	877	100407	other		3.00856	0.0812951	0.282327	FALSE	0.233645	0.175476	80	0.614498	0.670238	1.51724	[1]	2	2	2	[1]	NA	83655	6678500	15034000	1358300	3440200	NA	1707.24	136296	306816	27720.4	70208.2	NA	0.0067707	1	0.846732	0.216776	0.0067707	0.0067707
PBANKA_1029400	conserved Plasmodium protein	PPRF8/TRF2	342	40224	chromatin		6.96824	0.0819371	0.282368	FALSE	0.587661	0.517295	77	0.592593	0.810923	1.38949	2	2	[1]	NA	[1]	[1]	65357	1340000	10651000	NA	2401700	1581400	5446.42	111667	887583	NA	200142	131783	1	0.477091	0.0039427	0.0039427	0.0039427	0.0039427
PBANKA_0819300	eukaryotic translation initiation factor 3 subunit F	EIF3F	313	36057	other		7.70301	0.0662271	0.282569	FALSE	0.887359	0.590101	72	0.629503	0.675801	1.4842	[1]	3	2	NA	NA	NA	16964	5892700	10364000	NA	NA	NA	997.882	346629	609647	NA	NA	NA	0.00266226	1	0.661551	0.00266226	0.00266226	0.00266226
PBANKA_0314500	40S ribosomal protein S26	RPS26	107	12535	other		-11.2701	0.0828229	0.283242	FALSE	-0.158061	0.064177	81	-0.638056	-0.602145	4.11964	[1]	[1]	[1]	2	2	[1]	18208	1406000	17900000	26222000	14739000	7522300	3034.67	234333	2.98333e+06	4.37033e+06	2456500	1.25372e+06	0.00019811	0.00019811	0.00019811	1	0.467601	0.00019811
PBANKA_1306000	replication factor A protein 3	RPA3	109	12386	chromatin		11.7807	0.0652117	0.283639	FALSE	-0.0552039	-0.104083	80	0.570203	0.755612	1.46146	2	2	NA	NA	[1]	[1]	275020	17399000	NA	NA	3751900	5884300	91673.3	5.79967e+06	NA	NA	1.25063e+06	1.96143e+06	0.679284	1	0.000159116	0.000159116	0.000159116	0.000159116
PBANKA_1107100	subtilisin-like protease 1	SUB1	599	67314	other		2.25782	0.0836476	0.283895	FALSE	0.430169	0.741813	78	0.53587	0.860023	1.63251	4	5	2	[1]	3	[1]	579430	31421000	9528700	3558200	14066000	13373000	19980.3	1.08348e+06	328576	122697	485034	461138	0.792488	1	0.114068	0.000851715	0.396934	0.000851715
PBANKA_1325700	thioredoxin-like protein	TLP1	121	14383	other		9.24401	0.0812057	0.28422	FALSE	0.512795	0.571737	74	0.521947	0.750422	1.66026	2	3	NA	NA	[1]	NA	101550	9057800	NA	NA	3964000	NA	12693.8	1132225	NA	NA	495500	NA	0.481802	1	0.000815049	0.000815049	0.000815049	0.000815049
PBANKA_1217700	ATP-dependent RNA helicase DDX6	DOZI/DDX6	433	49375	other		-1.03643	0.0659911	0.28427	FALSE	-0.46219	-0.687089	135	-0.739045	0.563054	3.7352	12	18	16	16	22	13	1840200	198580000	216740000	206580000	393260000	181320000	63455.2	6.84759e+06	7.47379e+06	7.12345e+06	1.35607e+07	6.25241e+06	0.226793	0.569492	0.233798	0.631445	1	0.481404
PBANKA_1241800	DNA replication licensing factor MCM3	MCM3	945	107300	chromatin		1.38441	0.0851259	0.2846	FALSE	0.87244	0.812009	66	0.702405	0.955993	1.41748	16	15	20	4	9	5	1884900	76068000	416880000	11595000	109440000	11700000	30900	1.24702e+06	6.8341e+06	190082	1.7941e+06	191803	0.516581	0.48511	1	0.0788141	0.618846	0.0690775
PBANKA_1105400	small ubiquitin-related modifier	SUMO	99	10842	other		9.72058	0.0648227	0.284711	FALSE	0.242205	-0.0324554	77	0.611885	0.791729	1.17302	3	2	NA	NA	[1]	[1]	193230	5704900	NA	NA	1750900	2689800	32205	950817	NA	NA	291817	448300	1	0.687008	0.000666778	0.000666778	0.000666778	0.000666778
PBANKA_0212100	eukaryotic translation initiation factor 2 subunit alpha	eIF2alpha	326	37376	other		2.35521	0.0860636	0.285604	FALSE	0.118779	0.238048	81	0.526548	0.854559	1.65205	2	3	2	NA	3	[1]	259340	14588000	3333200	NA	5904600	1850100	12349.5	694667	158724	NA	281171	88100	0.763986	1	0.0859441	0.00132843	0.358891	0.00132843
PBANKA_1109600	conserved Plasmodium protein	RSP9	672	79691	MTOC/axoneme	x	5.75144	0.084824	0.285723	FALSE	0.944101	0.978427	73	0.753436	0.839566	1.21445	2	[1]	2	NA	NA	NA	42134	1385700	10554000	NA	NA	NA	1080.36	35530.8	270615	NA	NA	NA	0.456118	0.00906595	1	0.00906595	0.00906595	0.00906595
PBANKA_1131600	DNA replication licensing factor MCM6	MCM6	940	107057	chromatin		1.93712	0.0638417	0.286011	FALSE	0.546464	0.349034	75	0.635763	0.814586	1.68945	5	18	13	4	8	[1]	366430	58269000	107440000	3768700	29110000	4302400	6317.76	1.00464e+06	1.85241e+06	64977.6	501897	74179.3	0.27025	1	0.693552	0.0689364	0.442968	0.000918559
PBANKA_0719600	memo-like protein	719600	296	34240	other		-9.05637	0.0646055	0.286567	FALSE	-0.43765	-0.392174	84	-0.681392	-0.453135	4.34178	NA	NA	NA	NA	3	3	NA	NA	NA	NA	11545000	15991000	NA	NA	NA	NA	679118	940647	0.00105969	0.00105969	0.00105969	0.00105969	0.691471	1
PBANKA_1329200	dynein heavy chain, axonemal	DHC6	6471	766296	MTOC/axoneme		3.70322	0.0923223	0.287225	FALSE	0.756678	0.706543	69	0.737728	0.846463	1.30811	2	NA	7	NA	NA	NA	101130	NA	27586000	NA	NA	NA	241.36	NA	65837.7	NA	NA	NA	0.418844	0.0372642	1	0.0372642	0.0372642	0.0372642
PBANKA_1429400	dynein light chain 2, cytoplasmic	DYNLL2a	93	10774	MTOC/axoneme		11.0348	0.063516	0.287426	FALSE	0.325432	0.428569	78	0.57645	0.763567	1.42645	3	2	[1]	[1]	[1]	NA	281590	16936000	34876000	3392600	10196000	NA	56318	3387200	6975200	678520	2039200	NA	0.714526	1	0.000272443	0.000272443	0.000272443	0.000272443
PBANKA_0401500	exportin-1	401500	1246	146651	other		5.2489	0.0629499	0.287771	FALSE	0.426059	0.354177	78	0.772452	0.835604	1.15742	3	[1]	4	[1]	[1]	NA	110760	2576200	9261800	2684700	6719600	NA	1402.03	32610.1	117238	33983.5	85058.2	NA	1	0.0153161	0.731899	0.0153161	0.0153161	0.0153161
PBANKA_1326900	DNA polymerase alpha subunit B	POLA-B	541	63656	chromatin		2.8684	0.0874013	0.28791	FALSE	0.548887	0.572484	75	0.545667	0.80063	1.39445	3	3	[1]	[1]	2	NA	279090	9631500	5559100	1549400	3275800	NA	8457.27	291864	168458	46951.5	99266.7	NA	1	0.803042	0.00253907	0.00253907	0.242175	0.00253907
PBANKA_1125300	conserved Plasmodium protein	CFAP58/CEP135	906	106856	MTOC/axoneme		6.81098	0.091926	0.287992	FALSE	0.767751	0.565114	70	0.738554	0.814329	1.25924	2	NA	6	NA	NA	NA	140500	NA	39977000	NA	NA	NA	2066.18	NA	587897	NA	NA	NA	0.401539	0.00417316	1	0.00417316	0.00417316	0.00417316
PBANKA_0619900	Obg-like ATPase 1	OLA1	393	45321	other		8.25288	0.0914395	0.288485	FALSE	0.296034	0.306552	75	0.495946	0.745698	1.74023	4	5	NA	NA	NA	NA	146670	15630000	NA	NA	NA	NA	5641.15	601154	NA	NA	NA	NA	0.403268	1	0.00153508	0.00153508	0.00153508	0.00153508
PBANKA_0942500	thioredoxin-like mero protein	Trx-mero	420	49066	other		5.61336	0.0883903	0.289043	FALSE	-0.0805671	-0.0811749	86	0.503562	0.70799	1.71948	6	7	NA	NA	2	[1]	604110	57677000	NA	NA	1867100	3995900	20831.4	1.98886e+06	NA	NA	64382.8	137790	0.450116	1	0.000463993	0.000463993	0.0287034	0.000463993
PBANKA_0309100	eukaryotic peptide chain release factor subunit 1	ERF1	428	48366	other		-7.68596	0.091078	0.289383	FALSE	-0.408804	-0.320533	85	-0.619769	-0.284053	4.05407	NA	[1]	[1]	4	2	NA	NA	2374600	2753800	10633000	5191800	NA	NA	84807.1	98350	379750	185421	NA	0.00227994	0.00227994	0.00227994	1	0.406196	0.00227994
PBANKA_1023900	glutathione S-transferase	GST	205	24039	other		-2.72455	0.0900038	0.290084	FALSE	-0.666257	-0.687087	85	-0.618983	-0.0593945	4.26934	2	[1]	NA	2	2	[1]	78571	13866000	NA	10003000	13298000	4121600	6547.58	1155500	NA	833583	1.10817e+06	343467	0.286365	0.000939168	0.000939168	0.904213	1	0.000939168
PBANKA_1416900	structural maintenance of chromosomes protein 2	SMC2	1227	143504	chromatin		5.05352	0.0628266	0.290168	FALSE	0.792443	0.437527	72	0.79786	0.861108	0.95214	2	NA	4	NA	NA	NA	73599	NA	11433000	NA	NA	NA	897.549	NA	139427	NA	NA	NA	0.735483	0.0175962	1	0.0175962	0.0175962	0.0175962
PBANKA_0404600	activator of Hsp90 ATPase	AHA1	350	41217	other		2.7092	0.0909357	0.290994	FALSE	-0.0632002	-0.0971441	81	0.51471	0.80197	1.57764	3	3	NA	NA	[1]	2	141200	7203700	NA	NA	170670	2155300	7060	360185	NA	NA	8533.5	107765	0.842346	1	0.00256207	0.00256207	0.00256207	0.27699
PBANKA_0411300	conserved Plasmodium protein	411300	562	65713	other		7.34333	0.0897423	0.291337	FALSE	0.717388	0.901348	73	0.582284	0.803004	1.44862	3	2	[1]	NA	NA	NA	243320	4348900	9211500	NA	NA	NA	7373.33	131785	279136	NA	NA	NA	1	0.415901	0.00291233	0.00291233	0.00291233	0.00291233
PBANKA_1142800	conserved protein	1142800	602	69365	other		6.73538	0.0952705	0.292337	FALSE	0.359662	0.387331	77	0.601613	0.823593	1.53309	4	2	2	[1]	NA	NA	179530	1912100	1852700	938780	NA	NA	5129.43	54631.4	52934.3	26822.3	NA	NA	1	0.247835	0.0903248	0.00418635	0.00418635	0.00418635
PBANKA_1356300	CDT1-like protein	CDT1	955	110956	chromatin		5.30172	0.0628208	0.293164	FALSE	0.594755	0.76241	74	0.61313	0.837847	1.15339	2	2	NA	NA	NA	NA	88589	2797700	NA	NA	NA	NA	1452.28	45863.9	NA	NA	NA	NA	1	0.734869	0.0147861	0.0147861	0.0147861	0.0147861
PBANKA_1329300	40S ribosomal protein S3	RPS3A	222	24736	other		-1.37219	0.0952129	0.294175	FALSE	-0.522093	-0.538511	95	-0.61769	0.299413	3.79348	4	5	5	6	8	4	189240	53744000	135720000	147510000	111680000	38969000	11131.8	3.16141e+06	7.98353e+06	8.67706e+06	6.56941e+06	2.29229e+06	0.0517259	0.341833	0.324697	1	0.629835	0.229464
PBANKA_1428300	dynein intermediate chain 1	DNAI1a	1224	144532	MTOC/axoneme		5.96718	0.0626293	0.295346	FALSE	0.866874	0.858045	72	0.773796	0.831458	1.13917	2	[1]	4	NA	NA	NA	156830	2195400	13226000	NA	NA	NA	2306.32	32285.3	194500	NA	NA	NA	1	0.00931075	0.738139	0.00931075	0.00931075	0.00931075
PBANKA_1354400	60S ribosomal protein L18	RPL18	184	21700	other		-1.35413	0.10021	0.295356	FALSE	-0.472167	-0.489492	89	-0.63862	-0.0304005	4.01599	[1]	3	2	3	6	2	65920	17080000	24000000	27972000	33152000	8169400	5070.77	1.31385e+06	1.84615e+06	2.15169e+06	2.55015e+06	628415	0.000402385	0.572888	0.302791	1	0.98596	0.253679
PBANKA_0505100	ADP-ribosylation factor 1	ARF1	181	20862	other		-1.40381	0.0613157	0.29537	FALSE	-0.593846	-0.569728	99	-0.748776	0.30906	3.91881	3	6	5	7	6	5	265460	48055000	34642000	88403000	67819000	40461000	22121.7	4.00458e+06	2.88683e+06	7.36692e+06	5.65158e+06	3371750	0.121073	0.510008	0.13829	1	0.638201	0.397545
PBANKA_0712100	DNA helicase	712100	1018	120761	chromatin		5.90585	0.099601	0.295505	FALSE	0.494959	0.592258	74	0.56897	0.800643	1.51849	3	2	NA	NA	NA	NA	187040	2856300	NA	NA	NA	NA	2833.94	43277.3	NA	NA	NA	NA	1	0.355351	0.0075773	0.0075773	0.0075773	0.0075773
PBANKA_1326800	replication factor C subunit 3	RFC3	344	39320	chromatin		2.89426	0.0620901	0.295919	FALSE	0.561845	0.451651	76	0.585965	0.842038	1.73477	5	7	5	[1]	4	NA	376720	46499000	34113000	2358600	11404000	NA	15068.8	1859960	1364520	94344	456160	NA	0.348166	1	0.275948	0.00049615	0.217461	0.00049615
PBANKA_1308100	calmodulin-like protein	CAML	207	24947	other		9.81077	0.101951	0.296585	FALSE	0.774304	0.729353	74	0.648748	0.745086	1.5226	2	NA	2	NA	NA	NA	389300	NA	14993000	NA	NA	NA	43255.6	NA	1.66589e+06	NA	NA	NA	1	0.000496436	0.337088	0.000496436	0.000496436	0.000496436
PBANKA_1423600	40S ribosomal protein S16	RPS16	144	16360	other		-1.071	0.0994082	0.296899	FALSE	-0.194367	-0.348702	86	-0.58101	0.0759084	3.733	[1]	4	3	3	4	2	704080	9782300	38260000	11166000	27784000	15408000	88010	1.22279e+06	4782500	1395750	3473000	1926000	0.00029967	0.39708	0.584161	0.483092	1	0.579023
PBANKA_0920800	CRAL/TRIO domain-containing protein	920800	299	35240	other		2.53784	0.10486	0.297324	FALSE	-0.118903	-0.143119	85	0.475181	0.705563	1.75523	3	6	NA	2	NA	[1]	489910	31296000	NA	8424500	NA	5458000	23329	1.49029e+06	NA	401167	NA	259905	0.672727	1	0.000619223	0.286913	0.000619223	0.000619223
PBANKA_1402600	DNA ligase I	1402600	898	102703	chromatin		2.46852	0.104273	0.297543	FALSE	0.280632	0.0425562	74	0.479632	0.748421	1.72155	10	7	NA	NA	5	[1]	894280	52593000	NA	NA	18436000	7333300	15157.3	891407	NA	NA	312475	124293	0.73073	1	0.00103524	0.00103524	0.310818	0.00103524
PBANKA_1417900	conserved protein	1417900	1052	124127	other		2.36354	0.10168	0.29773	FALSE	0.212158	0.198667	77	0.496717	0.800715	1.64573	4	2	NA	NA	2	NA	235920	10917000	NA	NA	4492100	NA	3629.54	167954	NA	NA	69109.2	NA	0.928695	1	0.00549448	0.00549448	0.36485	0.00549448
PBANKA_0206300	centrin-1	CEN1	168	19603	MTOC/axoneme		8.95546	0.0611459	0.297754	FALSE	0.68754	0.521257	76	0.704176	0.656822	0.920902	[1]	2	3	NA	[1]	NA	91386	5409100	18482000	NA	4846300	NA	10154	601011	2.05356e+06	NA	538478	NA	0.0011947	0.778082	1	0.0011947	0.0011947	0.0011947
PBANKA_1310800	40S ribosomal protein S5	RPS5	271	29939	other		-1.48533	0.0978645	0.298254	FALSE	-0.287751	-0.109292	92	-0.601681	0.305327	3.72925	5	3	6	6	7	6	203700	28943000	90507000	112500000	51466000	38148000	11316.7	1.60794e+06	5.02817e+06	6250000	2.85922e+06	2.11933e+06	0.0730054	0.241377	0.283913	1	0.380576	0.294535
PBANKA_1030100	actin II	ACT2	376	42655	other		0.812483	0.103927	0.298456	FALSE	0.193393	0.809504	90	0.487323	0.864244	2.30464	10	12	7	6	8	5	4136100	182290000	159530000	80780000	89080000	80027000	172338	7.59542e+06	6.64708e+06	3.36583e+06	3.71167e+06	3.33446e+06	0.975079	1	0.329177	0.472319	0.433297	0.40643
PBANKA_1017900	phosphoenolpyruvate carboxylase	PEPC	1120	130164	other		7.11201	0.0993101	0.298597	FALSE	0.176852	0.258194	77	0.569365	0.792653	1.51096	5	3	NA	NA	NA	NA	439820	6696200	NA	NA	NA	NA	6564.48	99943.3	NA	NA	NA	NA	1	0.354276	0.00327118	0.00327118	0.00327118	0.00327118
PBANKA_1340400	lactate dehydrogenase	LDH2	334	36958	other		1.22413	0.106729	0.298841	FALSE	0.442401	0.420673	102	0.564148	0.85358	1.87335	16	16	19	13	18	11	35433000	705750000	1049800000	324210000	505130000	355900000	1.61059e+06	3.20795e+07	4.77182e+07	1.47368e+07	2.29605e+07	1.61773e+07	1	0.46348	0.259321	0.226935	0.294138	0.216382
PBANKA_0939600	polyadenylate-binding protein-interacting protein 1	PAIP1	3296	368520	other		5.9301	0.0988491	0.299219	FALSE	0.021666	-0.0381015	81	0.56999	0.801355	1.51391	7	4	NA	[1]	[1]	NA	465420	7195100	NA	4757200	811040	NA	2872.96	44414.2	NA	29365.4	5006.42	NA	1	0.359733	0.00747437	0.00747437	0.00747437	0.00747437
PBANKA_1235600	adenosylhomocysteinase	SAHH	479	53676	other		-0.637501	0.107532	0.299221	FALSE	-0.722588	-0.78715	109	-0.670137	0.717778	3.73694	9	7	4	8	10	8	2443200	84963000	49388000	98314000	120000000	122290000	93969.2	3.26781e+06	1.89954e+06	3.78131e+06	4.61538e+06	4.70346e+06	0.927401	0.750459	0.164085	0.925566	0.939823	1
PBANKA_1444000	macrophage migration inhibitory factor	MIF	116	12935	other		-3.39042	0.103784	0.299971	FALSE	-0.872707	-0.755984	96	-0.591134	-0.110086	3.92161	3	NA	NA	3	5	4	698790	NA	NA	12969000	86474000	242580000	77643.3	NA	NA	1441000	9.60822e+06	2.69533e+07	0.133718	3.69821e-05	3.69821e-05	0.0615509	0.341418	1
PBANKA_0404300	P-loop containing nucleoside triphosphate hydrolase	404300	904	106309	chromatin		7.65769	0.106668	0.30055	FALSE	0.627382	0.824087	71	0.559369	0.781452	1.55083	5	3	[1]	NA	NA	NA	554230	7435900	11849000	NA	NA	NA	9896.96	132784	211589	NA	NA	NA	1	0.312199	0.00216972	0.00216972	0.00216972	0.00216972
PBANKA_0303300	cell division control protein 45	CDC45	619	74426	chromatin		5.8419	0.0611316	0.300956	FALSE	0.594755	0.99321	74	0.586185	0.827834	1.38066	2	2	NA	NA	NA	NA	61196	3369100	NA	NA	NA	NA	1610.42	88660.5	NA	NA	NA	NA	0.780586	1	0.0104085	0.0104085	0.0104085	0.0104085
PBANKA_1019700	conserved Plasmodium protein	1019700	1176	136889	other		5.90092	0.0592034	0.301399	FALSE	0.261236	0.0707833	79	0.802265	0.853884	0.813031	2	NA	3	NA	NA	[1]	116830	NA	15516000	NA	NA	558220	1770.15	NA	235091	NA	NA	8457.88	0.860272	0.0104359	1	0.0104359	0.0104359	0.0104359
PBANKA_0937200	RNA-binding protein	937200	1242	144271	other		4.2747	0.0606939	0.302121	FALSE	0.605977	0.650253	76	0.782366	0.841395	1.12218	2	[1]	2	NA	NA	NA	51072	678730	4665600	NA	NA	NA	680.96	9049.73	62208	NA	NA	NA	1	0.0315343	0.799583	0.0315343	0.0315343	0.0315343
PBANKA_0809100	proteasome activator 28	PA28	278	32812	other		-8.40438	0.0601599	0.302827	FALSE	-0.628732	-0.542917	94	-0.692739	-0.295169	4.46242	[1]	NA	[1]	NA	6	3	78640	NA	5511700	NA	11655000	9081500	3932	NA	275585	NA	582750	454075	0.00178594	0.00178594	0.00178594	0.00178594	1	0.81356
PBANKA_1427500	acyl-CoA binding protein	ACBP	88	10300	other		-10.1916	0.0589188	0.303398	FALSE	-0.652832	-0.868882	88	-0.695971	-0.561015	4.52789	[1]	NA	NA	NA	2	4	122350	NA	NA	NA	10230000	11178000	20391.7	NA	NA	NA	1705000	1863000	0.000535046	0.000535046	0.000535046	0.000535046	0.876531	1
PBANKA_0704700	conserved Plasmodium protein	704700	487	57268	other		-1.63892	0.109921	0.30398	FALSE	-0.631954	-0.791781	106	-0.611261	0.564898	3.7557	5	4	2	3	9	5	761610	27270000	1722500	21746000	131080000	53438000	33113.5	1.18565e+06	74891.3	945478	5.69913e+06	2.32339e+06	0.281605	0.234628	0.00557449	0.19942	1	0.425655
PBANKA_0104200	calcium-binding protein	104200	157	18807	other		9.80354	0.0588773	0.30671	FALSE	0.777469	0.547428	74	0.673838	0.626361	1.26245	[1]	3	2	[1]	[1]	NA	304990	11843000	27688000	5779500	3808700	NA	33887.8	1.31589e+06	3.07644e+06	642167	423189	NA	0.000701289	1	0.879387	0.000701289	0.000701289	0.000701289
PBANKA_0822900	dynein intermediate chain 1	DNAI1b	797	93531	MTOC/axoneme		7.07159	0.0585932	0.308821	FALSE	0.803173	0.544089	71	0.696888	0.710031	1.05168	NA	2	5	NA	NA	NA	NA	8102600	23887000	NA	NA	NA	NA	176143	519283	NA	NA	NA	0.00472457	0.901804	1	0.00472457	0.00472457	0.00472457
PBANKA_1117700	malate dehydrogenase	MDH	313	34314	other		-1.07785	0.0369292	0.312156	FALSE	-0.657414	-0.703645	104	-0.83222	0.661764	3.89403	5	8	5	6	10	8	1127300	74544000	51600000	70766000	143690000	105590000	56365	3727200	2580000	3538300	7184500	5279500	0.380239	0.585084	0.152337	0.592004	1	0.767256
PBANKA_0942400	WD repeat-containing protein	942400	587	67628	other		5.38624	0.0585678	0.312362	FALSE	0.966782	0.730009	73	0.696715	0.739612	1.07611	[1]	2	2	NA	NA	NA	38317	2182800	6411800	NA	NA	NA	957.925	54570	160295	NA	NA	NA	0.0153054	0.905073	1	0.0153054	0.0153054	0.0153054
PBANKA_0507800	conserved protein	CFAP100	492	59865	MTOC/axoneme		7.52354	0.115464	0.313503	FALSE	0.792443	0.717723	72	0.61351	0.766067	1.59541	2	NA	4	NA	NA	NA	289290	NA	8854000	NA	NA	NA	9331.94	NA	285613	NA	NA	NA	1	0.00230109	0.267883	0.00230109	0.00230109	0.00230109
PBANKA_0615200	calcium-dependent protein kinase 4	CDPK4	528	60590	other		1.23388	0.114874	0.313802	FALSE	-0.0757471	-0.0532122	104	0.450746	0.821482	2.14389	10	17	10	12	14	6	3333700	300890000	205990000	73997000	127780000	31990000	114955	1.03755e+07	7.1031e+06	2.55162e+06	4.40621e+06	1.1031e+06	0.476135	1	0.257507	0.262121	0.37655	0.098428
PBANKA_1035500	vacuolar protein sorting-associated protein 29	VPS29	191	21542	other		-8.85468	0.114324	0.314215	FALSE	-0.486773	-0.41835	84	-0.571637	-0.38158	3.92297	[1]	NA	NA	NA	3	2	11496	NA	NA	NA	12487000	3257500	1045.09	NA	NA	NA	1.13518e+06	296136	0.000916818	0.000916818	0.000916818	0.000916818	1	0.272377
PBANKA_1337500	TOG domain-containing protein	STU2/ch-TOG	3198	373282	other		3.38546	0.0585239	0.315888	FALSE	0.594755	0.76241	74	0.611163	0.846124	1.38626	2	2	NA	NA	NA	NA	71186	2794500	NA	NA	NA	NA	340.603	13370.8	NA	NA	NA	NA	1	0.913478	0.0630459	0.0630459	0.0630459	0.0630459
PBANKA_1131900	serine/threonine protein phosphatase 5	PP5	711	82455	other		2.24388	0.117697	0.317641	FALSE	-0.281299	-0.0452379	86	0.649174	0.80159	1.56164	2	NA	2	[1]	2	NA	152210	NA	11082000	6660000	2458700	NA	3106.33	NA	226163	135918	50177.6	NA	1	0.00691286	0.637256	0.00691286	0.333287	0.00691286
PBANKA_1033900	40S ribosomal protein S8e	RPS8	218	24993	other		-0.800801	0.118845	0.318817	FALSE	-0.426742	-0.3343	89	-0.529769	0.60314	3.59736	4	3	3	3	5	4	1397400	13857000	67328000	73116000	61637000	43520000	116450	1154750	5.61067e+06	6093000	5.13642e+06	3.62667e+06	0.770593	0.177812	0.324967	1	0.701297	0.517004
PBANKA_1439400	histone chaperone ASF1	ASF1	268	31315	other		8.83497	0.0584917	0.319565	FALSE	0.212142	0.279411	77	0.600673	0.798447	1.26036	3	3	NA	NA	NA	NA	196180	9255600	NA	NA	NA	NA	14012.9	661114	NA	NA	NA	NA	0.910881	1	0.00139585	0.00139585	0.00139585	0.00139585
PBANKA_1359700	6-cysteine protein P47	P47	431	48929	other		-3.00064	0.0401296	0.321037	FALSE	-0.830259	-0.752631	103	-0.74624	-0.187825	4.3807	3	NA	[1]	6	8	4	204430	NA	10552000	25625000	40370000	8198100	7862.69	NA	405846	985577	1.55269e+06	315312	0.245431	0.00067029	0.00067029	0.763013	1	0.212031
PBANKA_1231000	40S ribosomal protein S11	RPS11	151	16075	other		-1.03211	0.0446102	0.322344	FALSE	-0.733505	-0.755414	93	-0.796561	0.582723	3.82264	3	4	2	4	4	4	570580	27073000	20596000	49718000	44586000	31137000	71322.5	3384125	2574500	6214750	5573250	3892125	0.462721	0.510891	0.146192	1	0.746033	0.543977
PBANKA_1129100	DNA polymerase epsilon catalytic subunit A	POLE-A	2826	334302	chromatin		3.73379	0.0583094	0.322501	FALSE	0.798183	0.723332	73	0.801679	0.862967	0.892897	2	NA	3	NA	NA	NA	67015	NA	8190900	NA	NA	NA	403.705	NA	49342.8	NA	NA	NA	0.934763	0.0497213	1	0.0497213	0.0497213	0.0497213
PBANKA_1322200	spindle assembly abnormal protein 4	SAS4	1285	151567	MTOC/axoneme		-10.0319	0.0454295	0.323055	FALSE	-0.556165	-0.508522	111	-0.733271	-0.62312	4.22966	NA	NA	NA	15	8	10	NA	NA	NA	141240000	46220000	49840000	NA	NA	NA	1.72244e+06	563659	607805	0.000502664	0.000502664	0.000502664	1	0.272236	0.306505
PBANKA_0941500	40S ribosomal protein S4	RPS4	261	29844	other		-1.29667	0.039755	0.323823	FALSE	-0.376765	-0.474545	99	-0.733617	0.389372	3.91567	2	5	7	6	6	6	345560	27930000	105340000	89147000	74648000	44531000	16455.2	1330000	5.01619e+06	4.2451e+06	3.55467e+06	2.12052e+06	0.156291	0.293947	0.417006	1	0.696602	0.433883
PBANKA_1305300	FACT complex subunit SSRP1	SSRP1	493	57128	chromatin		2.42338	0.0491738	0.323969	FALSE	0.488723	0.596909	78	0.62221	0.862284	1.67667	9	10	7	3	5	[1]	771100	63306000	46402000	3954700	19158000	1779500	23366.7	1.91836e+06	1.40612e+06	119839	580545	53924.2	0.523453	1	0.275703	0.066583	0.268333	0.000481045
PBANKA_1409600	meiosis-specific nuclear structural protein 1	MNS1	484	59505	gametocyte-specific		1.63692	0.0420903	0.325111	FALSE	0.563332	0.626951	86	0.656134	0.885072	1.84461	15	15	13	5	9	10	2022300	203070000	260210000	27304000	38578000	66325000	59479.4	5.97265e+06	7.65324e+06	803059	1.13465e+06	1.95074e+06	0.427968	1	0.48198	0.14331	0.168446	0.302373
PBANKA_0524200	early transcribed membrane protein	ETRAMP	155	16748	other		-1.8623	0.0428287	0.325208	FALSE	-0.819191	-0.509918	86	-0.733048	0.200175	4.43334	2	NA	NA	2	2	2	111240	NA	NA	6002000	4448500	7669200	12360	NA	NA	666889	494278	852133	0.673303	0.00116976	0.00116976	0.901008	0.555545	1
PBANKA_0107100	proteasome subunit alpha type-2	PMSA2	235	26445	other		-2.40539	0.0443181	0.325484	FALSE	-0.688353	-0.853901	105	-0.786101	-0.301573	4.16075	[1]	3	[1]	3	7	3	61226	10395000	4029600	13204000	33488000	12358000	4373.29	742500	287829	943143	2392000	882714	0.000435098	0.35008	0.000435098	0.473962	1	0.385304
PBANKA_1104200	2-oxoisovalerate dehydrogenase subunit beta, mitochondrial	BCKDHB	372	41611	other		7.17452	0.0582753	0.326342	FALSE	0.136057	0.230754	78	0.602681	0.820793	1.29196	2	2	NA	NA	NA	NA	89793	4121300	NA	NA	NA	NA	4489.65	206065	NA	NA	NA	NA	0.93631	1	0.00447829	0.00447829	0.00447829	0.00447829
PBANKA_1024900	DNA replication licensing factor MCM2	MCM2	971	111366	chromatin		1.9016	0.0481692	0.326966	FALSE	0.567993	0.648864	75	0.626217	0.868224	1.80206	14	21	14	5	8	3	1059900	97237000	92821000	10757000	30339000	9931200	17375.4	1.59405e+06	1.52166e+06	176344	497361	162807	0.46843	1	0.359058	0.117911	0.276654	0.0945545
PBANKA_1226500	proteasome subunit beta type-4	PMSB4	256	29773	other		-1.44095	0.0504006	0.327239	FALSE	-0.674389	-0.696957	96	-0.769892	0.3298	4.15706	3	2	NA	4	3	2	164970	6327000	NA	13755000	17268000	7019900	9165	351500	NA	764167	959333	389994	0.463027	0.413226	0.00108487	0.957515	1	0.424456
PBANKA_1456100	40S ribosomal protein S17	RPS17	137	16078	other		-1.24819	0.0394524	0.327309	FALSE	-0.5189	-0.476921	95	-0.797892	0.0313378	4.13383	[1]	6	4	6	6	5	425150	39174000	61549000	40625000	52886000	62513000	53143.8	4896750	7693625	5078125	6610750	7814125	0.000127563	0.676886	0.400027	0.74818	0.810264	1
PBANKA_1035700	WD repeat-containing protein 65	CFAP57/WDR65	1440	169873	MTOC/axoneme	x	6.53182	0.0489768	0.327487	FALSE	0.843723	0.969041	62	0.829839	0.892229	0.890109	3	2	11	NA	NA	NA	239020	1078300	38608000	NA	NA	NA	2366.53	10676.2	382257	NA	NA	NA	0.707323	0.0742526	1	0.00641815	0.00641815	0.00641815
PBANKA_1457800	ADP-ribosylation factor GTPase-activating protein 1	ARFGAP1	296	33158	other		1.19904	0.128017	0.327724	FALSE	-0.242959	-0.0180079	88	0.463345	0.824459	1.79964	5	5	3	5	3	4	1497900	48718000	20948000	21907000	20186000	12359000	93618.8	3044875	1309250	1.36919e+06	1261625	772438	1	0.756824	0.122405	0.36273	0.278051	0.177746
PBANKA_1423500	60S ribosomal protein L13-2	RPL13-2	215	25419	other		-1.14679	0.0475799	0.327935	FALSE	-0.521814	-0.517987	96	-0.704609	0.51652	3.76753	4	5	4	7	4	4	244460	10213000	40778000	36836000	19975000	24697000	20371.7	851083	3.39817e+06	3.06967e+06	1.66458e+06	2.05808e+06	0.267579	0.260127	0.390669	1	0.451115	0.582357
PBANKA_1022300	mannose-1-phosphate guanyltransferase	1022300	414	47079	other		-1.78419	0.125932	0.328008	FALSE	-0.53764	-0.270691	97	-0.574628	0.503283	3.91884	2	2	[1]	NA	6	3	129380	4535300	3367100	NA	22035000	16527000	4312.67	151177	112237	NA	734500	550900	0.284576	0.232127	0.00141696	0.00141696	1	0.783114
PBANKA_0811300	exportin-7	811300	1160	134692	other		2.78639	0.0417459	0.328108	FALSE	0.680025	0.530708	73	0.717011	0.792824	1.40069	4	8	12	2	4	NA	180030	40673000	91312000	5517000	6837200	NA	3158.42	713561	1.60196e+06	96789.5	119951	NA	0.190217	1	0.844446	0.144574	0.149053	0.00129326
PBANKA_1215600	40S ribosomal protein S3A	RPS3A	262	29985	other		-0.599604	0.0469498	0.328648	FALSE	-0.518637	-0.539456	107	-0.689198	0.789654	3.52203	4	6	9	7	8	11	674220	36045000	130340000	63405000	50432000	65367000	39660	2.12029e+06	7.66706e+06	3.72971e+06	2.96659e+06	3.84512e+06	0.428741	0.533368	0.725454	1	0.661692	0.895473
PBANKA_1126200	protein DJ-1	DJ1	189	20707	other		-1.59386	0.127708	0.328812	FALSE	-0.458337	-0.462892	101	-0.537956	0.969723	3.65673	4	3	6	3	5	9	364500	10666000	38848000	15093000	28431000	88888000	33136.4	969636	3.53164e+06	1.37209e+06	2.58464e+06	8.08073e+06	0.19035	0.129612	0.177568	0.195486	0.306341	1
PBANKA_1135700	CUGBP Elav-like family member 1	CELF1	511	57187	other		-1.67552	0.0441039	0.329309	FALSE	-0.553739	-0.722287	93	-0.787135	0.361699	4.17224	3	4	[1]	2	6	3	191030	10347000	5086900	9096300	30257000	24662000	7075.19	383222	188404	336900	1.12063e+06	913407	0.305998	0.385674	0.000928723	0.361381	1	0.851033
PBANKA_1206900	tubulin beta chain	TUBB	445	49790	other		0.607577	0.125745	0.329437	FALSE	-0.362778	-0.553986	136	0.446123	0.870943	2.50795	22	25	22	22	24	22	90111000	3840200000	4119500000	2034400000	2550600000	1781000000	3.91787e+06	1.66965e+08	1.79109e+08	8.84522e+07	1.10896e+08	7.74348e+07	1	0.991664	0.400134	0.55994	0.584011	0.425781
PBANKA_0801200	erythrocyte membrane-associated antigen	801200	2037	233910	other		4.09346	0.0580993	0.329475	FALSE	0.628421	0.456991	76	0.690958	0.747748	1.19178	[1]	2	2	NA	NA	NA	155760	2627600	7181200	NA	NA	NA	1354.43	22848.7	62445.2	NA	NA	NA	0.0392886	0.972774	1	0.0392886	0.0392886	0.0392886
PBANKA_0712600	14-3-3 protein	14-3-3I	262	30204	other		0.603662	0.12731	0.32968	FALSE	-0.212264	-0.215042	111	0.507554	0.900065	2.14716	9	17	13	10	15	16	32928000	928290000	1598900000	473580000	702560000	875130000	1646400	46414500	79945000	23679000	35128000	43756500	1	0.656004	0.425006	0.356707	0.440225	0.572542
PBANKA_0936500	replication factor C subunit 5	RFC5	349	40517	chromatin		2.16082	0.0515438	0.32988	FALSE	0.352268	0.383448	78	0.650473	0.906194	1.45793	4	7	3	[1]	3	NA	825710	32693000	29133000	9443100	19915000	NA	39319.5	1.55681e+06	1.38729e+06	449671	948333	NA	1	0.921331	0.308814	0.000546131	0.497633	0.000546131
PBANKA_0713900	adenylate kinase 2	AK2	275	31867	other		8.1199	0.131993	0.33035	FALSE	0.34388	0.396789	75	0.525238	0.751492	1.66747	4	2	NA	NA	[1]	NA	254830	2125500	NA	NA	1675500	NA	14990	125029	NA	NA	98558.8	NA	1	0.194088	0.00143253	0.00143253	0.00143253	0.00143253
PBANKA_1110300	WD repeat-containing protein	SPAG16	636	73472	MTOC/axoneme		6.64176	0.129836	0.33049	FALSE	0.792743	0.955446	69	0.662255	0.740953	1.45539	4	NA	5	NA	NA	NA	43648	NA	24313000	NA	NA	NA	1091.2	NA	607825	NA	NA	NA	0.20511	0.00403634	1	0.00403634	0.00403634	0.00403634
PBANKA_1018600	60S ribosomal protein L21	RPL21	161	18713	other		-1.06484	0.130672	0.33074	FALSE	-0.687192	-0.749435	94	-0.513031	0.369702	3.62327	2	3	3	4	5	3	72642	14055000	63335000	43265000	30621000	13506000	7264.2	1405500	6333500	4326500	3062100	1350600	0.0676967	0.304789	0.51661	1	0.588784	0.271149
PBANKA_1314800	elongation factor 2	eEF2	832	93375	other		-0.568674	0.125518	0.330776	FALSE	-0.703099	-0.736402	156	-0.608579	0.734141	3.76483	22	24	16	26	31	20	12001000	331080000	320140000	461090000	571390000	471460000	240020	6621600	6402800	9221800	11427800	9429200	1	0.641954	0.233486	0.952909	0.982362	0.846307
PBANKA_1028400	60S ribosomal protein L10	RPL10	219	25246	other		-1.40298	0.132984	0.330983	FALSE	-0.715491	-0.788536	89	-0.530302	0.285152	3.85522	2	2	2	3	4	2	71354	8005800	26301000	26893000	28782000	1358000	4197.29	470929	1.54712e+06	1.58194e+06	1.69306e+06	79882.4	0.106978	0.2793	0.345135	1	0.890338	0.0438609
PBANKA_1126400	transportin	1126400	1166	133959	other		6.48974	0.125127	0.331698	FALSE	0.292748	0.432116	77	0.53442	0.769258	1.64225	5	2	[1]	[1]	[1]	NA	296500	2874100	4979100	2106700	1783300	NA	4706.35	45620.6	79033.3	33439.7	28306.3	NA	1	0.225562	0.00456269	0.00456269	0.00456269	0.00456269
PBANKA_1229200	60S ribosomal protein L19	RPL19	180	21596	other		-2.63764	0.131913	0.332006	FALSE	-0.312925	-0.490061	86	-0.510881	-0.126522	3.82231	NA	[1]	3	[1]	3	3	NA	2757900	39002000	24490000	29106000	70816000	NA	393986	5.57171e+06	3.49857e+06	4158000	1.01166e+07	9.85306e-05	9.85306e-05	0.223766	9.85306e-05	0.393647	1
PBANKA_1229000	Plasmodium exported protein (PHIST)	PHIST	1139	131467	other		-3.55435	0.124803	0.332809	FALSE	-0.347262	-0.328989	93	-0.549824	-0.150965	3.82232	3	[1]	[1]	12	2	2	145790	1594500	1380000	54927000	6853800	11062000	2513.62	27491.4	23793.1	947017	118169	190724	0.107018	0.000914247	0.000914247	1	0.103805	0.17493
PBANKA_1113000	purine nucleoside phosphorylase	PNP	244	27007	other		-0.817569	0.0550159	0.333069	FALSE	-0.676295	-0.826751	124	-0.746362	0.670094	3.60869	10	13	11	14	15	13	7050600	300610000	458010000	580400000	477030000	351970000	440662	18788125	28625625	36275000	29814375	21998125	0.489796	0.485938	0.278486	1	0.683741	0.526739
PBANKA_0519900	conserved Plasmodium protein	519900	1591	180336	other		4.16894	0.0580929	0.333662	FALSE	0.490479	0.890116	75	0.605304	0.839278	1.3962	2	2	NA	NA	NA	NA	40985	1806600	NA	NA	NA	NA	561.438	24747.9	NA	NA	NA	NA	0.974932	1	0.0372887	0.0372887	0.0372887	0.0372887
PBANKA_0916100	nucleic acid binding protein	916100	273	31773	other		2.00945	0.138064	0.336156	FALSE	-0.00922426	-0.0969068	86	0.399056	0.769294	2.04868	4	9	2	3	3	2	762090	82753000	12485000	705770	26906000	5664700	44828.8	4.86782e+06	734412	41515.9	1.58271e+06	333218	0.395762	1	0.0567486	0.00909022	0.288293	0.0633731
PBANKA_1351900	60S ribosomal protein L6	RPL6	231	26743	other		-0.867327	0.137339	0.336219	FALSE	0.311245	0.249962	82	-0.485057	0.549167	3.48279	3	4	6	5	6	2	300310	9972000	55200000	40645000	26359000	13955000	27300.9	906545	5.01818e+06	3695000	2.39627e+06	1.26864e+06	0.297906	0.230187	0.479278	1	0.539504	0.298222
PBANKA_1303700	vesicle-associated membrane protein	1303700	234	26902	other		1.60838	0.056367	0.336699	FALSE	0.774092	0.678299	74	0.709468	0.95445	1.17898	4	2	3	[1]	2	NA	209090	7333300	20598000	3970800	8864300	NA	11616.1	407406	1.14433e+06	220600	492461	NA	1	0.816121	0.862245	0.00184861	0.874717	0.00184861
PBANKA_0816400	ATP-dependent 6-phosphofructokinase	PFK9	1299	146766	other		1.07233	0.0549156	0.337016	FALSE	0.652962	0.680683	99	0.623989	0.901742	2.00631	25	28	25	13	19	8	2503700	171130000	242840000	64317000	98658000	21555000	30532.9	2.08695e+06	2.96146e+06	784354	1.20315e+06	262866	0.628735	1	0.533758	0.400585	0.51118	0.116609
PBANKA_1420600	histone H2B variant	H2B.Z	123	13749	other		-1.89541	0.137141	0.337579	FALSE	-0.496835	-0.548541	86	-0.584248	-0.204014	3.79934	[1]	3	[1]	2	3	2	97109	7297900	5595500	8039000	19561000	1396000	12138.6	912238	699438	1004875	2445125	174500	0.000425645	0.420764	0.000425645	0.494012	1	0.0745141
PBANKA_0831000	merozoite surface protein 1	MSP1	1791	198670	other		2.13941	0.053501	0.337584	FALSE	0.677368	0.522546	73	0.789177	0.8739	1.12578	3	2	5	4	NA	NA	227970	2865300	24724000	4512300	NA	NA	2399.68	30161.1	260253	47497.9	NA	NA	1	0.29247	0.949248	0.490912	0.00894851	0.00894851
PBANKA_0720000	conserved Plasmodium protein	720000	727	86629	other		6.23712	0.0580864	0.337957	FALSE	0.58825	0.98195	73	0.608109	0.834691	1.34093	2	3	NA	NA	NA	NA	127270	5341900	NA	NA	NA	NA	2447.5	102729	NA	NA	NA	NA	1	0.976693	0.00877369	0.00877369	0.00877369	0.00877369
PBANKA_1206600	26S protease regulatory subunit 4	RPT4	447	49709	other		-1.19451	0.0573591	0.338117	FALSE	-0.375777	-0.567261	88	-0.646219	0.408109	4.07417	4	[1]	2	2	3	2	226820	8103200	11411000	11959000	11543000	9941100	9072.8	324128	456440	478360	461720	397644	0.764721	0.00180995	0.336732	1	0.802966	0.722033
PBANKA_1357200	endoplasmic reticulum chaperone GRP170	GRP170	917	106160	other		2.16272	0.136888	0.338817	FALSE	-0.0800454	-0.118952	87	0.474669	0.757868	1.68338	8	8	NA	[1]	6	NA	1000700	22020000	NA	7735600	16271000	NA	17253.4	379655	NA	133372	280534	NA	1	0.512038	0.0012446	0.0012446	0.33548	0.0012446
PBANKA_0208000	cyclase-associated protein	C-CAP	161	18469	other		-2.56765	0.140351	0.339877	FALSE	-0.684629	-0.794976	92	-0.519195	0.150205	3.78181	2	[1]	NA	[1]	4	2	111030	4300800	NA	6315300	23583000	8087100	10093.6	390982	NA	574118	2.14391e+06	735191	0.228184	0.000485447	0.000485447	0.000485447	1	0.358045
PBANKA_1415600	DNA replication licensing factor MCM4	MCM4	944	107503	chromatin		1.97099	0.0547823	0.340868	FALSE	0.612502	0.594155	77	0.637492	0.80649	1.78125	10	14	15	5	7	2	519350	87954000	133480000	10570000	24133000	8933500	8802.54	1.49075e+06	2.26237e+06	179153	409034	151415	0.253756	1	0.570836	0.12809	0.24329	0.0940325
PBANKA_1127800	DnaJ protein	DnaJA	379	44229	other		-2.18218	0.143252	0.345037	FALSE	-0.512462	-0.408451	86	-0.512828	0.514824	3.78418	2	[1]	NA	NA	3	2	87006	2534600	NA	NA	6001300	12783000	3480.24	101384	NA	NA	240052	511320	0.315948	0.00194945	0.00194945	0.00194945	0.449644	1
PBANKA_1301400	proteasome subunit alpha type-1	PMSA1	253	28895	other		-1.39755	0.183596	0.345593	FALSE	-0.37151	-0.269583	87	-0.477292	0.296951	3.57976	4	2	NA	2	5	NA	232750	7734700	NA	14508000	35285000	NA	16625	552479	NA	1.03629e+06	2.52036e+06	NA	0.3197	0.247221	0.000412939	0.494247	1	0.000412939
PBANKA_1355100	40S ribosomal protein S6	RPS6	310	35470	other		-0.531931	0.183006	0.345936	FALSE	0.214245	0.343651	84	-0.418545	0.718489	3.30942	7	4	4	5	5	3	1261200	27066000	99594000	75596000	71027000	30364000	97015.4	2082000	7.66108e+06	5.81508e+06	5.46362e+06	2.33569e+06	0.67267	0.335916	0.464933	1	0.781624	0.348881
PBANKA_1331900	eukaryotic initiation factor 4a	eIF4A	398	45369	other		-0.55642	0.182834	0.347076	FALSE	-0.465187	-0.562154	115	-0.569988	0.589144	3.88182	10	16	9	14	12	11	2458100	290560000	210000000	275420000	231880000	215660000	106874	1.2633e+07	9.13043e+06	1.19748e+07	1.00817e+07	9.37652e+06	0.359849	0.989796	0.269079	1	0.700392	0.680129
PBANKA_1406700	carbamoyl phosphate synthetase	CPSII	2153	247647	other		0.5478	0.156726	0.347589	FALSE	0.216951	0.262395	95	0.540913	0.958954	1.93757	9	11	13	6	10	6	407140	22885000	85025000	9774600	30007000	13476000	3107.94	174695	649046	74615.3	229061	102870	0.547089	0.715573	1	0.325759	0.831943	0.3901
PBANKA_1234200	40S ribosomal protein S24	RPS24	133	15272	other		2.21383	0.182617	0.348138	FALSE	0.364871	0.115555	79	0.573577	0.614211	1.68816	2	[1]	3	[1]	2	NA	160490	11082000	80057000	27004000	8984400	NA	22927.1	1.58314e+06	1.14367e+07	3.85771e+06	1.28349e+06	NA	0.229039	0.000214519	1	0.000214519	0.26455	0.000214519
PBANKA_0501300	DNA polymerase delta catalytic subunit	POLD-A	1097	126554	chromatin		1.68616	0.154804	0.348504	FALSE	0.608466	0.762671	74	0.384363	0.786282	1.95311	2	3	[1]	NA	2	NA	131170	7890000	4336100	NA	4617700	NA	1873.86	112714	61944.3	NA	65967.1	NA	0.714445	1	0.00818724	0.00818724	0.518939	0.00818724
PBANKA_1013200	succinate--CoA ligase [ADP-forming] subunit beta	1013200	458	51536	other		-0.930955	0.173498	0.348553	FALSE	-0.557189	-0.583724	93	-0.482548	0.427052	3.67271	5	2	NA	3	7	2	579540	6374300	NA	19430000	31376000	12061000	17045.3	187479	NA	571471	922824	354735	0.895219	0.229122	0.00112779	0.744393	1	0.401356
PBANKA_1028700	26S proteasome regulatory subunit RPN13	RPN13	252	29570	other		9.21757	0.156392	0.348575	FALSE	-0.0411466	-0.397375	80	0.493153	0.725833	2.1762	2	2	NA	NA	[1]	NA	487370	2117000	NA	NA	1779300	NA	34812.1	151214	NA	NA	127093	NA	1	0.101077	0.000616842	0.000616842	0.000616842	0.000616842
PBANKA_0937100	vacuolar protein sorting-associated protein 35	VPS35	958	112716	other		5.61055	0.162713	0.348782	FALSE	0.793653	0.586903	75	0.504397	0.737664	1.78809	2	[1]	2	NA	NA	NA	141110	1352000	1378600	NA	NA	NA	2879.8	27591.8	28134.7	NA	NA	NA	1	0.00745664	0.0855105	0.00745664	0.00745664	0.00745664
PBANKA_1135100	40S ribosomal protein S15	RPS15	151	17257	other		-1.80553	0.154202	0.348901	FALSE	0.0761216	-0.298567	83	-0.445298	-0.244885	3.80249	[1]	[1]	4	2	3	[1]	94425	4475000	28877000	22151000	16256000	15550000	9442.5	447500	2887700	2215100	1625600	1555000	0.000390866	0.000390866	0.46006	1	0.610511	0.000390866
PBANKA_1102200	merozoite surface protein 8	MSP8	409	46737	other		-3.10454	0.172232	0.349141	FALSE	0.0892473	0.272394	83	-0.469002	-0.141193	3.65961	[1]	4	4	7	5	NA	114650	7169700	15091000	91104000	15274000	NA	5211.36	325895	685955	4.14109e+06	694273	NA	0.000209077	0.0738361	0.0584569	1	0.139472	0.000209077
PBANKA_0824700	thioredoxin reductase	TRXR	642	71401	other		-0.711345	0.173035	0.349187	FALSE	-0.453341	-0.556665	93	-0.495376	0.720807	3.72598	6	3	4	4	7	4	597580	11460000	9091300	11799000	30370000	29063000	16150.8	309730	245711	318892	820811	785486	0.953663	0.425571	0.126988	0.467011	1	0.999171
PBANKA_1364300	glycerol kinase	1364300	501	56556	other		-0.876834	0.182446	0.349298	FALSE	-0.479677	-0.645902	105	-0.496548	0.703344	3.42172	6	6	3	4	11	3	621340	23517000	12311000	23585000	67251000	17233000	20711.3	783900	410367	786167	2241700	574433	0.44779	0.39438	0.0776564	0.421564	1	0.267551
PBANKA_0938500	succinate--CoA ligase [ADP-forming] subunit alpha	938500	329	35528	other		-2.13741	0.153672	0.349467	FALSE	-0.697641	-0.709158	96	-0.494117	0.240701	3.68617	3	[1]	NA	2	4	8	248230	3639800	NA	5587500	6702600	38046000	10792.6	158252	NA	242935	291417	1.65417e+06	0.302862	0.000602592	0.000602592	0.16908	0.168729	1
PBANKA_1449000	microgamete surface protein MiGS	MiGS	577	65382	gametocyte-specific		1.4248	0.174785	0.349571	FALSE	0.0280545	0.166844	92	0.41223	0.797399	1.92714	12	12	5	7	14	4	14958000	297400000	37301000	85143000	243400000	52778000	482516	9.59355e+06	1.20326e+06	2.74655e+06	7.85161e+06	1.70252e+06	1	0.462654	0.0218266	0.141175	0.33574	0.0760116
PBANKA_1016700	leucine-rich repeat protein	LRR	279	32727	other		1.29606	0.162368	0.349716	FALSE	-0.477826	-0.531471	103	0.403152	0.805807	1.85415	8	9	2	7	11	4	4899900	143620000	7068600	31897000	86215000	37676000	349993	1.02586e+07	504900	2.27836e+06	6.15821e+06	2.69114e+06	1	0.68205	0.0126266	0.161453	0.363038	0.165645
PBANKA_0906400	60S ribosomal protein L35ae	RPL35e	143	16483	other		-1.48036	0.161745	0.350056	FALSE	-0.408804	-0.512743	87	-0.512067	-0.0324647	3.71212	[1]	2	2	3	3	[1]	21437	10738000	14612000	25744000	20156000	14938000	2381.89	1.19311e+06	1.62356e+06	2.86044e+06	2.23956e+06	1.65978e+06	0.000302683	0.391338	0.200304	1	0.651331	0.000302683
PBANKA_0604300	tetratricopeptide repeat protein	TRP1	330	38782	other		1.00381	0.156307	0.350128	FALSE	0.0258642	0.343118	103	0.405742	0.816539	1.95803	17	16	11	12	14	9	9379700	314220000	118890000	141670000	168760000	85738000	407813	1.36617e+07	5.16913e+06	6.15957e+06	7.33739e+06	3.72774e+06	1	0.779531	0.110942	0.374604	0.371225	0.196918
PBANKA_1123500	ISWI chromatin-remodeling complex ATPase	ISWI	2523	292625	chromatin		4.1863	0.18695	0.350434	FALSE	0.243306	0.480852	77	0.454165	0.725119	1.8777	3	3	[1]	NA	[1]	NA	168350	137500	3833700	NA	166660	NA	1129.87	922.819	25729.5	NA	1118.52	NA	1	0.0190054	0.0190054	0.0190054	0.0190054	0.0190054
PBANKA_1008800	glucose-6-phosphate isomerase	1008800	586	68075	other		1.45484	0.17681	0.35049	FALSE	-0.00875748	-0.345891	88	0.326994	0.627433	2.17958	12	14	NA	5	8	[1]	969720	81352000	NA	15712000	31704000	2777000	26936.7	2.25978e+06	NA	436444	880667	77138.9	0.512259	1	0.000408367	0.205853	0.345552	0.000408367
PBANKA_1425100	karyopherin alpha	KARalpha	545	61110	other		1.31095	0.172155	0.35057	FALSE	0.228795	0.488268	79	0.412433	0.853822	1.73941	7	3	2	[1]	5	[1]	557220	16781000	11093000	6404800	20360000	7332200	23217.5	699208	462208	266867	848333	305508	1	0.700777	0.174245	0.000924889	0.753889	0.000924889
PBANKA_1213600	cysteine--tRNA ligase	CysRS	668	78378	other		-1.03283	0.170663	0.350719	FALSE	-0.567261	-0.568125	107	-0.495529	0.536238	3.74659	8	3	NA	2	13	5	673580	11102000	NA	7221500	43223000	38886000	15664.7	258186	NA	167942	1.00519e+06	904326	0.755297	0.28968	0.00103539	0.200835	1	0.939339
PBANKA_0109100	transketolase	TK	670	75512	other		1.64385	0.182406	0.350721	FALSE	0.0138052	-0.0980037	81	0.325645	0.703438	2.13549	4	5	NA	NA	2	NA	242230	21850000	NA	NA	11583000	NA	7124.41	642647	NA	NA	340676	NA	0.476418	1	0.00143597	0.00143597	0.470043	0.00143597
PBANKA_1348900	chaperone binding protein	1348900	509	61001	other		7.35224	0.153447	0.350737	FALSE	-0.0411466	-0.209697	80	0.496979	0.741703	1.75026	2	2	NA	NA	NA	NA	292590	1420600	NA	NA	NA	NA	9438.39	45825.8	NA	NA	NA	NA	1	0.11298	0.00227513	0.00227513	0.00227513	0.00227513
PBANKA_0518700	methionine--tRNA ligase	MRS1	898	104702	other		1.46194	0.180934	0.350902	FALSE	-0.244862	0.0895424	89	0.343096	0.776612	2.02762	2	4	[1]	NA	3	NA	123070	7148500	2483000	NA	4998100	NA	2237.64	129973	45145.5	NA	90874.5	NA	0.739859	1	0.0071001	0.0071001	0.619952	0.0071001
PBANKA_1101300	skeleton-binding protein 1	SBP1	762	90743	other		-1.04369	0.176334	0.3511	FALSE	-0.213045	-0.109823	82	-0.446984	0.33385	3.92275	3	[1]	[1]	2	2	2	372510	4427700	10920000	11717000	12611000	10165000	17738.6	210843	520000	557952	600524	484048	1	0.00121056	0.00121056	0.780121	0.698503	0.587855
PBANKA_1202400	60S ribosomal protein L13	RPL13	202	23767	other		-0.965146	0.17164	0.351118	FALSE	-0.445196	-0.362554	87	-0.373381	0.37667	3.57055	4	[1]	2	2	4	4	153070	5205800	40597000	5982100	25574000	14723000	9566.88	325362	2.53731e+06	373881	1598375	920188	0.290091	0.000651133	0.673407	0.281178	1	0.601093
PBANKA_0623300	tryptophan-rich protein	623300	342	41911	other		-9.56179	0.160696	0.351179	FALSE	-0.402937	-0.141332	88	-0.485959	-0.46879	3.73746	[1]	NA	NA	7	3	[1]	22480	NA	NA	37943000	3921900	1095100	1070.48	NA	NA	1.80681e+06	186757	52147.6	0.000479192	0.000479192	0.000479192	1	0.085988	0.000479192
PBANKA_1416300	40S ribosomal protein S19	RPS19	145	16876	other		-0.964873	0.168571	0.351255	FALSE	0.34528	0.0720053	81	-0.407527	0.286454	3.50088	4	[1]	4	2	3	2	645240	18926000	57602000	52003000	21538000	23662000	71693.3	2.10289e+06	6.40022e+06	5.77811e+06	2.39311e+06	2.62911e+06	0.500276	0.000149843	0.390899	1	0.344548	0.395221
PBANKA_1112300	ras-related protein Rab-1B	RAB1b	200	22906	other		-0.955331	0.161516	0.351259	FALSE	-0.549868	-0.737275	86	-0.531085	0.534027	3.54559	3	2	[1]	2	3	2	178350	4577300	6797700	3945600	14535000	7211200	9908.33	254294	377650	219200	807500	400622	0.594705	0.355162	0.00128886	0.326306	1	0.518008
PBANKA_0919000	26S proteasome regulatory subunit RPN7	RPN7	393	46572	other		2.04407	0.147442	0.351351	FALSE	-0.215631	-0.0913697	84	0.458755	0.762732	1.73262	2	3	NA	NA	2	NA	298560	6222000	NA	NA	5170000	NA	13570.9	282818	NA	NA	235000	NA	1	0.484939	0.00158233	0.00158233	0.357285	0.00158233
PBANKA_1328100	ATP synthase (C/AC39) subunit	1328100	382	44574	other		-1.50863	0.18197	0.35139	FALSE	-0.524792	-0.494498	86	-0.519959	0.0467761	3.72926	[1]	2	[1]	3	4	[1]	37700	8228300	1823600	8764800	15996000	2607300	1450	316473	70138.5	337108	615231	100281	0.00169165	0.580137	0.00169165	0.658654	1	0.00169165
PBANKA_1317500	glucose-6-phosphate dehydrogenase-6-phosphogluconolactonase	GluPho	950	109707	other		1.32497	0.170215	0.351411	FALSE	0.0212072	0.124683	82	0.34725	0.725225	2.10761	5	7	NA	3	2	[1]	298730	17927000	NA	6486600	6017700	4164000	5431.45	325945	NA	117938	109413	75709.1	0.716115	1	0.00283121	0.38566	0.29764	0.00283121
PBANKA_1410400	V-type proton ATPase catalytic subunit A	1410400	611	68351	other		-1.04362	0.194725	0.351762	FALSE	-0.223477	-0.0557473	101	-0.465742	0.682625	3.43503	6	9	7	3	15	6	358350	37181000	41860000	10676000	104510000	39751000	9188.46	953359	1.07333e+06	273744	2.67974e+06	1.01926e+06	0.166185	0.401232	0.169912	0.122794	1	0.397131
PBANKA_0719300	bifunctional dihydrofolate reductase-thymidylate synthase	DHFR-TS	587	68884	other		1.88171	0.190842	0.351841	FALSE	0.205118	0.0146782	76	0.410182	0.734414	1.92075	7	2	NA	NA	2	NA	461330	5660800	NA	NA	7733300	NA	12468.4	152995	NA	NA	209008	NA	1	0.285532	0.00172224	0.00172224	0.345867	0.00172224
PBANKA_1201900	40S ribosomal protein S20e	RPS20	118	13513	other		-11.0055	0.153151	0.351855	FALSE	-0.691372	-0.68487	89	-0.499183	-0.652725	3.76425	NA	[1]	[1]	[1]	2	3	NA	5839200	1451600	1170800	3236600	27634000	NA	1167840	290320	234160	647320	5526800	0.000180356	0.000180356	0.000180356	0.000180356	0.112176	1
PBANKA_1237800	multidrug resistance protein 1	MDR1	1419	160938	other		-0.755047	0.180652	0.351879	FALSE	-0.19044	0.00103099	88	-0.45627	0.623356	3.34337	4	3	4	7	4	3	373420	11367000	26418000	34879000	13329000	15169000	4726.84	143886	334405	441506	168722	192013	0.431668	0.305764	0.267295	1	0.317912	0.377755
PBANKA_1145900	membrane associated histidine-rich protein 1b	MAHRP1b	278	31760	other		1.99166	0.192522	0.35204	FALSE	0.18577	0.310551	79	0.412904	0.652142	1.92772	5	2	[1]	2	[1]	[1]	1195700	12510000	2990800	15054000	4488300	7610500	91976.9	962308	230062	1158000	345254	585423	1	0.243458	0.000233467	0.312258	0.000233467	0.000233467
PBANKA_0407600	asparagine synthetase [glutamine-hydrolyzing]	AS	581	66379	other		-1.44025	0.151666	0.352055	FALSE	-0.402137	0.024012	99	-0.511284	0.758754	3.81811	6	2	4	NA	10	8	735760	12971000	12858000	NA	69284000	78487000	21021.7	370600	367371	NA	1.97954e+06	2.24249e+06	0.435149	0.17851	0.0665601	0.000444503	0.845456	1
PBANKA_1117500	ribosomal protein L27a	RPL27a	148	16837	other		-1.18175	0.15011	0.35209	FALSE	0.102108	0.232992	81	-0.489979	0.735676	3.58543	3	2	2	4	2	3	693990	8190200	34541000	33146000	12441000	74908000	69399	819020	3454100	3314600	1244100	7490800	0.430056	0.118101	0.187346	0.509431	0.159068	1
PBANKA_0614500	eukaryotic translation initiation factor 3 subunit I	EIF3I	327	37213	other		0.84103	0.193405	0.352216	FALSE	0.488365	0.380992	79	0.524719	0.881385	1.75153	4	3	4	2	3	NA	430400	7496900	66487000	7867400	22629000	NA	18713	325952	2.89074e+06	342061	983870	NA	0.7396	0.299774	1	0.335304	0.802317	0.000848706
PBANKA_1338400	V-type proton ATPase subunit G	1338400	121	14050	other		-1.0284	0.147031	0.352246	FALSE	-0.512462	-0.609156	90	-0.581584	0.684349	3.59931	4	3	2	2	4	4	109920	14586000	8379600	5695000	17009000	26642000	15702.9	2.08371e+06	1.19709e+06	813571	2.42986e+06	3806000	0.191518	0.591367	0.127789	0.246099	0.61146	1
PBANKA_1232200	FACT complex subunit SPT16	SPT16	1096	127564	chromatin		1.2276	0.180059	0.352255	FALSE	0.0873553	0.317841	93	0.333008	0.730207	2.25508	13	17	8	7	6	NA	965220	111180000	50871000	50015000	22552000	NA	15823.3	1.82262e+06	833951	819918	369705	NA	0.373088	1	0.172105	0.479478	0.179857	0.000506314
PBANKA_1219300	heat shock protein 110	HSP110c	836	94898	other		0.829639	0.18873	0.352295	FALSE	-0.343082	-0.399584	119	0.350824	0.810256	2.05306	20	17	9	12	15	15	8327700	265990000	94118000	135220000	109830000	139820000	148709	4.74982e+06	1.68068e+06	2.41464e+06	1961250	2.49679e+06	1	0.743239	0.0989205	0.402716	0.272115	0.361697
PBANKA_1305100	60S ribosomal protein L1	RPL1	217	24819	other		-1.27733	0.194282	0.352382	FALSE	-0.31421	-0.462496	88	-0.415144	0.732257	3.49798	3	2	2	[1]	4	2	108880	2339000	10971000	4130000	21166000	8893100	7777.14	167071	783643	295000	1.51186e+06	635221	0.249318	0.12463	0.219882	0.000688395	1	0.438691
PBANKA_0512800	merozoite TRAP-like protein	MTRAP	618	66779	other		4.27678	0.198238	0.352423	FALSE	-0.117656	-0.163375	81	0.435899	0.541384	1.90972	4	[1]	NA	NA	2	2	2453800	4699100	NA	NA	4501100	1534900	72170.6	138209	NA	NA	132385	45144.1	1	0.00029754	0.00029754	0.00029754	0.0378474	0.0134754
PBANKA_1019500	60S ribosomal protein L5	RPL5	293	33882	other		-0.74285	0.160511	0.352494	FALSE	0.252079	0.423403	86	-0.502731	0.633634	3.3804	7	6	5	5	4	4	607070	18078000	32681000	49006000	26533000	20225000	33726.1	1.00433e+06	1.81561e+06	2.72256e+06	1.47406e+06	1.12361e+06	0.499466	0.346104	0.235343	1	0.450412	0.358473
PBANKA_0618900	rhoptry protein	618900	225	25864	other		1.55243	0.168406	0.352552	FALSE	-0.172943	-0.42697	81	0.372794	0.699359	1.59499	2	2	NA	2	[1]	NA	180100	8640200	NA	5216500	2143700	NA	11256.2	540012	NA	326031	133981	NA	0.89578	1	0.00170888	0.643503	0.00170888	0.00170888
PBANKA_1125600	pyruvate kinase	PK	511	55547	other		-0.470715	0.170038	0.352671	FALSE	-0.624887	-0.830756	146	-0.553939	0.783956	3.32922	20	24	16	21	28	21	17420000	663310000	592940000	530620000	1051100000	829740000	527879	2.01003e+07	1.79679e+07	1.60794e+07	3.18515e+07	2.51436e+07	0.803244	0.711712	0.239304	0.606829	1	0.824218
PBANKA_1106700	60S ribosomal protein L4	RPL4	411	46132	other		-0.327747	0.189738	0.352707	FALSE	-0.69887	-0.619593	110	-0.328032	0.83517	3.17104	5	9	7	10	11	8	1881600	36744000	212580000	78858000	109580000	72091000	78400	1531000	8857500	3285750	4.56583e+06	3.00379e+06	0.832223	0.37817	0.82295	0.86505	1	0.6869
PBANKA_1108000	conserved protein	1108000	364	42557	other		1.59978	0.192122	0.352748	FALSE	0.053451	0.069425	80	0.388713	0.715749	1.89375	5	4	NA	NA	4	NA	877210	16569000	NA	NA	20154000	NA	39873.2	753136	NA	NA	916091	NA	1	0.439523	0.000538547	0.000538547	0.474039	0.000538547
PBANKA_1338300	60S ribosomal protein L6	RPL6	190	21647	other		-0.630862	0.167798	0.352927	FALSE	0.380512	0.09457	82	-0.433192	0.611761	3.33929	2	3	6	3	5	2	201900	11667000	50659000	29518000	20006000	12754000	16825	972250	4.22158e+06	2.45983e+06	1.66717e+06	1.06283e+06	0.275782	0.370832	0.605655	1	0.563828	0.375298
PBANKA_0918000	60S acidic ribosomal protein P0	RPP0	315	34860	other		-0.873048	0.148937	0.353036	FALSE	-0.523802	-0.548748	102	-0.56729	0.460265	3.57592	6	9	6	8	11	6	664470	82699000	89196000	122330000	114500000	35973000	33223.5	4134950	4459800	6116500	5725000	1798650	0.219008	0.634267	0.257317	1	0.778656	0.255424
PBANKA_1035200	LCCL domain-containing protein	CCp3	1304	148202	gametocyte-specific		-0.792665	0.151314	0.353066	FALSE	-0.456258	-0.492642	114	-0.589544	0.488155	3.55664	13	10	NA	6	11	6	924170	37961000	NA	38448000	71005000	33194000	13202.4	542300	NA	549257	1.01436e+06	474200	0.630821	0.602949	0.00102602	0.650896	1	0.488107
PBANKA_1441100	haloacid dehalogenase-like hydrolase	HAD2	288	32774	other		1.02931	0.190756	0.353135	FALSE	-0.0665424	-0.350214	85	0.332893	0.647293	2.13749	8	7	NA	4	6	2	2120100	79553000	NA	23046000	47099000	18685000	117783	4.41961e+06	NA	1.28033e+06	2.61661e+06	1.03806e+06	1	0.87315	0.000182314	0.269602	0.458365	0.189862
PBANKA_1210900	phosphoglucomutase	1210900	593	68161	other		-0.739587	0.19945	0.353175	FALSE	-0.514915	-0.558882	107	-0.496508	0.719529	3.43919	8	10	2	6	14	6	1355600	53024000	2912100	26884000	107880000	68400000	42362.5	1657000	91003.1	840125	3371250	2137500	0.609024	0.554324	0.0114511	0.299557	1	0.662002
PBANKA_0938300	heat shock protein J2	HSPJ2	553	63467	other		-1.78889	0.179871	0.35343	FALSE	-0.18608	-0.068467	81	-0.50461	0.249167	3.6351	[1]	2	NA	2	2	NA	11979	2134400	NA	1942700	6191900	NA	352.324	62776.5	NA	57138.2	182115	NA	0.00571483	0.388762	0.00571483	0.377145	1	0.00571483
PBANKA_0922100	40S ribosomal protein S18	RPS18	156	17882	other		-0.764701	0.153069	0.353478	FALSE	0.233255	0.224588	85	-0.500366	0.651702	3.53384	4	4	5	4	6	3	1243000	20792000	44506000	53697000	81348000	27180000	124300	2079200	4450600	5369700	8134800	2718000	0.740573	0.288258	0.232089	0.793469	1	0.348856
PBANKA_1137000	bergheilysin	BLN	1149	133533	gametocyte-specific		1.20271	0.198235	0.353822	FALSE	-0.299043	-0.435766	111	0.296761	0.656397	2.22832	13	13	NA	5	11	2	978250	68712000	NA	12244000	37633000	1866100	13400.7	941260	NA	167726	515521	25563	0.611827	1	0.000980408	0.189926	0.485629	0.0251428
PBANKA_0105600	translation initiation factor IF-2	IF-2	933	106720	other		-2.12296	0.150099	0.353918	FALSE	-0.338202	-0.398949	89	-0.46719	0.137061	3.74591	[1]	NA	3	2	6	NA	49949	NA	8205600	3804200	11047000	NA	876.298	NA	143958	66740.4	193807	NA	0.00537006	0.00537006	0.3151	0.413948	1	0.00537006
PBANKA_1365200	thioredoxin-related protein	1365200	206	23633	other		1.27206	0.160374	0.353928	FALSE	0.774092	0.611791	74	0.494188	0.826599	1.77532	4	2	3	2	NA	[1]	521600	9486600	25372000	16082000	NA	6187200	47418.2	862418	2.30655e+06	1462000	NA	562473	1	0.423215	0.425751	0.764691	0.000452856	0.000452856
PBANKA_0920000	multiprotein-bridging factor 1	MBF1	136	15625	other		-2.33563	0.179382	0.354024	FALSE	-0.661443	-0.721658	100	-0.450958	0.274105	3.62848	3	NA	NA	NA	5	8	415120	NA	NA	NA	18132000	80019000	31932.3	NA	NA	NA	1.39477e+06	6.15531e+06	0.240813	0.00016194	0.00016194	0.00016194	0.217024	1
PBANKA_0930300	GTP-binding nuclear protein RAN/TC4	930300	214	24886	other		0.515947	0.197632	0.354156	FALSE	-0.167722	-0.341698	104	0.337041	0.831808	2.38027	9	11	11	9	10	8	5090000	183930000	183080000	139130000	115900000	85011000	299412	1.08194e+07	1.07694e+07	8.18412e+06	6.81765e+06	5.00065e+06	1	0.840859	0.31482	0.677932	0.46981	0.359797
PBANKA_0504300	flagellar outer arm dynein-associated protein	DYNLRB1	101	11584	MTOC/axoneme		1.57418	0.167595	0.354163	FALSE	0.749775	0.650421	74	0.481614	0.509984	1.59157	[1]	3	3	NA	2	NA	175690	13409000	42689000	NA	11150000	NA	29281.7	2.23483e+06	7.11483e+06	NA	1.85833e+06	NA	0.000344827	0.835084	1	0.000344827	0.61571	0.000344827
PBANKA_0819900	nucleosome assembly protein	NAPS	267	31688	other		1.61186	0.167231	0.35507	FALSE	-0.129023	-0.219188	95	0.428386	0.76458	1.89685	14	11	3	5	10	9	10437000	190730000	5148200	30052000	118750000	78267000	613941	1.12194e+07	302835	1.76776e+06	6.98529e+06	4.60394e+06	1	0.425238	0.00431736	0.0714136	0.234755	0.161549
PBANKA_1318100	aminopeptidase P	APP	776	89894	other		-2.84174	0.166482	0.355161	FALSE	-0.681034	-0.85501	100	-0.473799	0.336679	3.67925	2	NA	NA	NA	4	6	252070	NA	NA	NA	14242000	70787000	6148.05	NA	NA	NA	347366	1.72651e+06	0.165298	0.000577344	0.000577344	0.000577344	0.192696	1
PBANKA_0933700	mitogen-activated protein kinase 2	MAPK2	523	61122	other		1.34112	0.197565	0.355459	FALSE	0.280545	-0.0380002	76	0.326204	0.745593	1.99664	5	4	NA	[1]	3	NA	294320	14248000	NA	2940500	11923000	NA	9810.67	474933	NA	98016.7	397433	NA	0.887723	1	0.00194305	0.00194305	0.741993	0.00194305
PBANKA_1223100	proteasome subunit alpha type-6	PMSA6	260	29619	other		-1.55131	0.203396	0.358745	FALSE	-0.423614	-0.242881	90	-0.408877	0.42792	3.56962	2	[1]	[1]	NA	2	2	93671	1751700	3655900	NA	9623000	3599900	6244.73	116780	243727	NA	641533	239993	0.471779	0.00162229	0.00162229	0.00162229	1	0.390593
PBANKA_0417500	60S ribosomal protein L32	RPL32	131	15524	other		-1.45534	0.204898	0.359977	FALSE	-0.389359	-0.34292	84	-0.350628	-0.141304	3.5899	[1]	[1]	2	3	[1]	2	232790	7263200	30495000	20016000	10445000	10954000	46558	1452640	6099000	4003200	2089000	2190800	0.000216279	0.000216279	0.537659	1	0.000216279	0.475349
PBANKA_0910200	protein phosphatase PPM2	PPM2	787	89123	other		1.31636	0.206681	0.361691	FALSE	-0.351152	-0.286202	92	0.366225	0.706882	2.01473	3	5	NA	2	4	NA	470990	8264700	NA	6988400	4482400	NA	11214	196779	NA	166390	106724	NA	1	0.408323	0.00191488	0.368001	0.196361	0.00191488
PBANKA_0610400	non-SERCA-type Ca2+ -transporting P-ATPase	ATP4	1492	167950	other		-0.746283	0.209565	0.365312	FALSE	-0.639075	-0.733126	93	-0.44653	0.620794	3.42982	4	3	NA	3	4	3	188790	3694600	NA	4819900	11675000	4792700	2451.82	47981.8	NA	62596.1	151623	62242.9	0.783728	0.356897	0.00686408	0.496258	1	0.428615
PBANKA_1210200	PRE-binding protein	PREBP	970	111202	other		1.09125	0.212375	0.368775	FALSE	-0.0632002	-0.10304	88	0.477646	0.772559	1.75004	2	3	5	5	[1]	NA	92160	3733900	29200000	8108900	4266800	NA	1375.52	55729.9	435821	121028	63683.6	NA	0.360596	0.339961	1	0.786907	0.00562935	0.00562935
PBANKA_1234800	40S ribosomal protein S9	RPS9	189	22146	other		-1.05233	0.215122	0.369252	FALSE	0.209552	0.279066	81	-0.358672	0.438246	3.43889	3	2	4	4	5	NA	307030	4693200	46842000	45488000	28357000	NA	27911.8	426655	4.25836e+06	4.13527e+06	2.57791e+06	NA	0.272145	0.0968005	0.363408	1	0.518605	0.000209371
PBANKA_1205000	G-strand-binding protein 2	GBP2	233	27843	other		0.471249	0.216121	0.36955	FALSE	-0.460094	-0.342912	92	0.309664	0.831226	2.48106	6	5	3	5	4	5	894680	33757000	36048000	27285000	23727000	12687000	74556.7	2.81308e+06	3004000	2273750	1977250	1057250	1	0.87798	0.352657	0.756379	0.547182	0.305486
PBANKA_0919300	spermidine synthase	919300	321	36589	other		1.04083	0.214951	0.370378	FALSE	-0.280545	-0.210934	82	0.318241	0.715081	1.98788	2	2	[1]	2	2	[1]	249530	7427300	6476000	3065300	6254200	4682900	12476.5	371365	323800	153265	312710	234145	1	0.692623	0.00172112	0.304673	0.517137	0.00172112
PBANKA_1232100	serine/arginine-rich splicing factor 1	SR1	315	36273	other		-1.36054	0.220803	0.370486	FALSE	-0.00405284	0.122019	82	-0.412597	0.188045	3.42614	5	3	[1]	4	2	2	373470	11102000	7167200	51648000	10797000	5547600	23341.9	693875	447950	3228000	674812	346725	0.291554	0.201675	0.000268218	1	0.173909	0.0932973
PBANKA_1118600	cell division cycle protein 48 homologue	CDC48	815	90839	other		0.590737	0.220171	0.370815	FALSE	-0.143601	-0.177026	116	0.307257	0.838496	2.22989	21	23	10	11	21	11	4831900	161250000	119930000	55183000	157320000	82734000	91167.9	3.04245e+06	2.26283e+06	1.04119e+06	2.9683e+06	1.56102e+06	1	0.776551	0.217244	0.28325	0.671773	0.368864
PBANKA_1137800	glideosome-associated connector	GAC	2605	291409	other		-0.523744	0.214807	0.371559	FALSE	-0.339222	-0.419867	159	-0.390743	0.804105	3.23211	20	19	25	21	36	12	1971600	66854000	187770000	103470000	189220000	44726000	12720	431316	1.21142e+06	667548	1.22077e+06	288555	0.505005	0.398467	0.420961	0.657316	1	0.246795
PBANKA_0914400	conserved protein	UIS24	663	73166	other		0.764313	0.219858	0.371684	FALSE	-0.51634	-0.527164	111	0.509346	0.861716	2.00732	15	8	3	7	15	12	1205800	39377000	426400000	27810000	53702000	76537000	27404.5	894932	9.69091e+06	632045	1220500	1.73948e+06	0.323087	0.245513	1	0.184811	0.296887	0.44179
PBANKA_0717800	60S ribosomal protein L15	RPL15	205	24082	other		-0.749164	0.219233	0.372031	FALSE	0.190483	0.0727596	85	-0.372685	0.573368	3.28289	3	5	4	4	4	4	688080	25798000	95393000	92450000	24851000	35430000	52929.2	1.98446e+06	7.33792e+06	7.11154e+06	1.91162e+06	2.72538e+06	0.300088	0.261809	0.364137	1	0.22362	0.332875
PBANKA_0203000	chromatin assembly factor 1 subunit C	CAF1C	446	50532	chromatin		0.715921	0.223308	0.373291	FALSE	-0.433161	-0.314855	104	0.28594	0.810791	2.2209	13	11	6	9	11	11	6264900	216310000	49752000	65256000	131400000	130630000	329732	1.13847e+07	2.61853e+06	3.43453e+06	6.91579e+06	6.87526e+06	1	0.803435	0.0695081	0.258339	0.432751	0.449189
PBANKA_1010500	Hsp70/Hsp90 organizing protein	HOP	559	65644	other		0.719798	0.219181	0.373358	FALSE	-0.130527	-0.0227911	102	0.264826	0.781434	2.41024	18	9	5	6	9	3	1419800	84244000	30141000	37990000	49000000	12037000	32268.2	1.91464e+06	685023	863409	1.11364e+06	273568	0.724269	1	0.134576	0.480646	0.515733	0.132279
PBANKA_1231800	60S ribosomal protein L12	RPL12	165	18214	other		-0.464167	0.226547	0.377298	FALSE	-0.226773	-0.225317	88	-0.497773	0.673961	3.80619	5	6	2	4	6	3	615520	52817000	35583000	47875000	56708000	28632000	47347.7	4.06285e+06	2.73715e+06	3.68269e+06	4.36215e+06	2.20246e+06	0.500818	1	0.253407	0.966117	0.952004	0.501869
PBANKA_0833000	profilin	PFN	174	19266	other		-0.673035	0.227614	0.377671	FALSE	-0.531965	-0.498218	92	-0.491652	0.33468	3.47651	5	4	NA	5	6	2	488510	40260000	NA	46964000	30925000	21821000	48851	4026000	NA	4696400	3092500	2182100	0.419397	0.804292	0.000184356	1	0.547795	0.403577
PBANKA_0211500	proteasome subunit alpha type-5	PMSA5	256	28347	other		-1.25618	0.229196	0.378893	FALSE	-0.708187	-0.935853	105	-0.366835	0.20599	3.48334	3	[1]	[1]	3	8	3	556770	6553400	2699800	13106000	45160000	3478300	30931.7	364078	149989	728111	2.50889e+06	193239	0.597538	0.000414827	0.000414827	0.348853	1	0.0804187
PBANKA_1222800	tyrosine--tRNA ligase	TyrRS	372	43347	other		-1.6246	0.237841	0.387464	FALSE	-0.323226	-0.423713	88	-0.356361	0.412987	3.44005	6	[1]	NA	[1]	3	7	470870	6289300	NA	4970200	9996200	57959000	18110.4	241896	NA	191162	384469	2.22919e+06	0.37712	0.000447154	0.000447154	0.000447154	0.165185	1
PBANKA_0306800	ATP-dependent RNA helicase UAP56	UAP56	466	53031	other		-0.418793	0.236309	0.387788	FALSE	-0.450368	-0.66542	104	-0.481496	0.663463	3.5054	8	10	7	8	12	7	1119600	90855000	70394000	94194000	75485000	58160000	41466.7	3365000	2.60719e+06	3.48867e+06	2.79574e+06	2.15407e+06	0.479244	0.904963	0.263735	1	0.66667	0.536313
PBANKA_1401300	40S ribosomal protein S7	RPS7	194	22482	other		-1.50234	0.236067	0.388816	FALSE	-0.381199	-0.585448	89	-0.321477	0.328218	3.42045	2	[1]	3	[1]	5	2	105720	3718100	47297000	4652900	60145000	10761000	8810	309842	3.94142e+06	387742	5.01208e+06	896750	0.0851925	0.000207649	0.333593	0.000207649	1	0.186809
PBANKA_1142900	suppressor of kinetochore protein 1	SKP1	162	18937	other		1.14455	0.237837	0.388872	FALSE	0.605977	0.647715	76	0.440231	0.724926	1.95609	2	[1]	2	NA	2	NA	139100	4494500	10275000	NA	5005000	NA	13910	449450	1027500	NA	500500	NA	1	0.00154375	0.646537	0.00154375	0.742392	0.00154375
PBANKA_0502200	26S proteasome regulatory subunit p55	RPN5	467	55278	other		1.01363	0.239584	0.388891	FALSE	-0.0278349	0.114327	84	0.310103	0.834217	1.9579	4	4	2	[1]	6	NA	497590	13783000	7972800	5568500	21261000	NA	17771.1	492250	284743	198875	759321	NA	1	0.644556	0.140242	0.00120835	0.881594	0.00120835
PBANKA_0830200	high molecular weight rhoptry protein 2	RhopH2	1354	160024	other		-1.28876	0.241036	0.389834	FALSE	-0.0229661	0.27115	88	-0.373104	0.400212	3.36886	8	7	3	13	6	NA	425000	15101000	13001000	72301000	18415000	NA	5246.91	186432	160506	892605	227346	NA	0.237007	0.19596	0.0634582	1	0.211885	0.000969979
PBANKA_1217600	histone H2A.Z	H2A.Z	158	16494	other		-0.814647	0.245599	0.394366	FALSE	-0.379016	-0.318816	86	-0.392718	0.564387	3.42125	2	2	2	3	[1]	2	144070	39585000	52507000	47439000	62733000	69866000	16007.8	4.39833e+06	5.83411e+06	5271000	6.97033e+06	7.76289e+06	0.095721	0.612002	0.305344	0.781722	0.000128405	1
PBANKA_1209000	eukaryotic translation initiation factor 2 subunit beta	eIF2beta	224	25494	other		-0.911066	0.246614	0.394583	FALSE	0.0378891	-0.242047	83	-0.370112	0.174569	3.37894	[1]	3	3	3	2	NA	63434	5070100	9931500	10030000	6633700	NA	3731.41	298241	584206	590000	390218	NA	0.00146747	0.474265	0.349437	1	0.550209	0.00146747
PBANKA_0603200	eukaryotic translation initiation factor 5A	EIF5A	161	17554	other		-0.954878	0.244927	0.394703	FALSE	-0.61728	-0.487092	86	-0.347062	0.403886	3.53797	3	2	NA	3	2	3	1761400	4835800	NA	57547000	10641000	92191000	176140	483580	NA	5754700	1064100	9219100	0.886888	0.0566588	0.000108122	0.718649	0.110548	1
PBANKA_1145800	membrane associated histidine-rich protein 1a	MAHRP1a	179	20369	other		0.844029	0.247605	0.394758	FALSE	-0.1587	-0.0360154	86	0.333609	0.756417	2.22579	6	4	2	3	3	4	5025200	64294000	75341000	89265000	32336000	51951000	386554	4.94569e+06	5.79546e+06	6.86654e+06	2.48738e+06	3.99623e+06	1	0.297718	0.131225	0.440566	0.132767	0.222711
PBANKA_1423300	DNA/RNA-binding protein Alba 1	ALBA1	242	26880	other		-0.348126	0.252229	0.3951	FALSE	-0.572509	-0.563739	105	-0.435516	0.806092	3.11423	6	8	7	7	8	9	4558300	219770000	205310000	140110000	328500000	201760000	325593	1.56979e+07	14665000	1.00079e+07	2.34643e+07	1.44114e+07	0.672529	0.75451	0.265129	0.512697	1	0.641274
PBANKA_1444100	T-complex protein 1 subunit gamma	CCT3	542	60836	other		-0.403229	0.251901	0.395971	FALSE	-0.389847	-0.530223	119	-0.444712	0.743963	3.42494	8	15	12	9	14	14	1215200	124390000	125900000	65806000	158470000	92396000	30380	3109750	3147500	1645150	3961750	2309900	0.371659	0.885259	0.337024	0.499166	1	0.608766
PBANKA_1023500	eukaryotic translation initiation factor 3 subunit H	EIF3H	470	55078	other		-1.06431	0.25667	0.39651	FALSE	0.0644643	-0.18418	82	-0.253719	0.0619881	3.47115	[1]	[1]	3	2	3	[1]	10356	1263100	17393000	4663100	9883600	714970	575.333	70172.2	966278	259061	549089	39720.6	0.00189542	0.00189542	0.74652	0.567135	1	0.00189542
PBANKA_0919900	ATP-dependent 6-phosphofructokinase	PFK11	1377	159657	other		-1.45876	0.251581	0.39686	FALSE	-0.447324	-0.623666	110	-0.322649	0.491855	3.36978	3	[1]	4	3	10	NA	229130	3145500	10215000	3949700	37823000	NA	3096.35	42506.8	138041	53374.3	511122	NA	0.293609	0.00203622	0.114568	0.125526	1	0.00203622
PBANKA_0916200	T-complex protein 1 subunit alpha	TCP1	543	60134	other		-0.315998	0.249915	0.397028	FALSE	-0.277771	-0.313299	115	-0.443275	0.866966	3.45634	9	15	11	6	15	12	1843400	116520000	140070000	59128000	143110000	128910000	46085	2913000	3501750	1478200	3577750	3222750	0.6243	0.918253	0.4152	0.49665	1	0.940504
PBANKA_0715900	ubiquitin carboxyl-terminal hydrolase 13	USP13	863	99620	other		1.19665	0.250873	0.397141	FALSE	-0.385485	-0.591447	89	0.307941	0.747813	2.08566	3	2	NA	[1]	3	NA	216070	3396300	NA	2993900	6148900	NA	3858.39	60648.2	NA	53462.5	109802	NA	1	0.365763	0.00556543	0.00556543	0.587164	0.00556543
PBANKA_0604800	eukaryotic translation initiation factor 3 subunit C	EIF3C	925	108913	other		0.495141	0.256363	0.397407	FALSE	0.462367	0.273656	79	0.350698	0.847069	2.12387	2	4	7	3	2	NA	110740	7892100	25270000	8171800	7854600	NA	2260	161063	515714	166771	160298	NA	0.50068	0.830304	1	0.916341	0.732717	0.00475726
PBANKA_1141700	ubiquitin-60S ribosomal protein L40	1141700	128	14617	other		1.29495	0.255838	0.39797	FALSE	-0.109951	-0.144937	82	0.324881	0.643541	2.16883	2	3	[1]	[1]	2	2	2405900	17018000	21848000	10051000	30033000	24238000	300738	2127250	2731000	1256375	3754125	3029750	1	0.164596	7.14031e-05	7.14031e-05	0.25756	0.21703
PBANKA_1214700	conserved Plasmodium protein	1214700	961	112041	other		-0.709617	0.258711	0.398291	FALSE	-0.589139	-0.886724	117	-0.321451	0.639515	3.29649	6	6	4	7	12	4	880160	8016900	21685000	23678000	60077000	10586000	16606.8	151262	409151	446755	1.13353e+06	199736	0.710063	0.150498	0.153121	0.473766	1	0.183979
PBANKA_0912300	tudor staphylococcal nuclease	TSN	1013	117854	other		-0.539204	0.255181	0.398332	FALSE	-0.691617	-0.871881	106	-0.418341	0.606607	3.22003	5	5	3	9	8	4	422090	27400000	16463000	38751000	26294000	11404000	5862.36	380556	228653	538208	365194	158389	0.439176	0.663396	0.149928	1	0.564478	0.255618
PBANKA_1362900	lysine--tRNA ligase	KRS1	578	67152	other		0.533204	0.263765	0.4033	FALSE	-0.249345	-0.239612	100	0.260409	0.78866	2.31543	13	8	4	9	9	3	1438300	37124000	25903000	28749000	35469000	14049000	33448.8	863349	602395	668581	824860	326721	1	0.600612	0.15763	0.495743	0.50881	0.210425
PBANKA_0609900	heat shock protein DNAJ homologue Pfj4	609900	245	27879	other		0.882595	0.263469	0.404226	FALSE	-0.411587	-0.568579	87	0.442565	0.684916	1.89654	2	NA	2	[1]	2	2	174850	NA	30685000	9133500	9364200	2191100	17485	NA	3068500	913350	936420	219110	0.651029	0.000799539	1	0.000799539	0.719386	0.175751
PBANKA_1340100	L-lactate dehydrogenase	LDH	316	34424	other		-0.456592	0.2656	0.404724	FALSE	-0.522056	-0.243768	122	-0.462883	0.673312	3.73068	17	20	12	17	22	17	23108000	1822100000	195810000	980630000	1621800000	1599800000	1.28378e+06	1.01228e+08	1.08783e+07	5.44794e+07	90100000	8.88778e+07	0.545007	1	0.0404216	0.573625	0.789211	0.812841
PBANKA_0718800	small GTP-binding protein sar1	SAR1	191	21915	other		0.579962	0.270961	0.411493	FALSE	0.118779	0.240934	83	0.202879	0.747919	2.55188	3	4	3	5	3	[1]	319880	26906000	19105000	16494000	16253000	892820	24606.2	2.06969e+06	1.46962e+06	1.26877e+06	1.25023e+06	68678.5	0.510916	1	0.267084	0.653389	0.535615	0.000445872
PBANKA_1137900	proliferating cell nuclear antigen 1	PCNA1	274	30675	chromatin		0.510963	0.276698	0.411829	FALSE	-0.255836	-0.302033	91	0.20495	0.803167	2.37103	7	8	2	6	7	4	2807400	95387000	24596000	34935000	63904000	69343000	147758	5.02037e+06	1.29453e+06	1.83868e+06	3.36337e+06	3.64963e+06	1	0.79063	0.076683	0.308631	0.469656	0.532107
PBANKA_1338600	60S ribosomal protein L23	RPL23	181	20692	other		-0.787197	0.274878	0.411858	FALSE	-0.353814	-0.452966	85	-0.246553	0.55671	3.28434	2	[1]	2	[1]	4	2	138000	2940600	14873000	5894400	14938000	7182400	15333.3	326733	1.65256e+06	654933	1.65978e+06	798044	0.447744	0.000627045	0.422366	0.000627045	1	0.50202
PBANKA_1209400	inner membrane complex sub-compartment protein 1	ISP1	143	16418	other		-0.452546	0.274428	0.412563	FALSE	0.0759127	0.0433591	84	-0.439813	0.557345	3.66563	2	7	3	2	7	4	249350	51345000	29582000	26274000	39951000	39670000	27705.6	5705000	3.28689e+06	2.91933e+06	4439000	4.40778e+06	0.2087	1	0.21671	0.54541	0.689918	0.71528
PBANKA_0929900	heat shock protein 90	HSP90	802	92217	other		-0.785213	0.276316	0.412632	FALSE	-0.0861623	-0.323226	83	-0.374659	0.60758	3.29084	4	5	NA	NA	5	3	197910	13813000	NA	NA	28584000	14208000	3598.36	251145	NA	NA	519709	258327	0.335574	0.545001	0.00200257	0.00200257	1	0.518984
PBANKA_1218900	elongation factor 1-delta	EF-1delta	157	17659	other		1.05726	0.273833	0.413054	FALSE	-0.04905	0.0485107	80	0.188465	0.612693	2.42018	2	2	NA	[1]	3	NA	176260	19608000	NA	9599000	14724000	NA	35252	3921600	NA	1919800	2944800	NA	0.386306	1	0.000235317	0.000235317	0.665826	0.000235317
PBANKA_1452500	conserved Plasmodium protein	1452500	722	81032	other		0.809614	0.272996	0.413182	FALSE	0.298263	0.232522	75	0.253983	0.678389	2.21653	5	2	NA	2	2	NA	386620	8198300	NA	8002600	6331600	NA	11715.8	248433	NA	242503	191867	NA	1	0.493433	0.00183288	0.51337	0.337898	0.00183288
PBANKA_1019400	60S ribosomal protein L7-3	RPL7-3	284	33284	other		-0.578269	0.278773	0.413544	FALSE	-0.103894	-0.182832	88	-0.325285	0.590806	3.2563	2	5	4	4	6	[1]	323600	22533000	41018000	39734000	39566000	1695500	32360	2253300	4101800	3973400	3956600	169550	0.32837	0.532062	0.364307	1	0.828387	0.000217901
PBANKA_1453300	acyl-CoA synthetase	ACS11	754	87003	other		-1.00801	0.280096	0.414135	FALSE	-0.569537	-0.72925	91	-0.383304	0.157145	3.35603	NA	3	NA	3	2	[1]	NA	10943000	NA	14874000	7091900	2529500	NA	227979	NA	309875	147748	52697.9	0.00279406	0.690262	0.00279406	1	0.396651	0.00279406
PBANKA_1232500	eukaryotic translation initiation factor 3 subunit B	EIF3B	716	84183	other		-0.744621	0.284433	0.415068	FALSE	0.0612666	-0.161219	85	-0.208946	0.408153	3.30714	3	NA	6	2	6	NA	116630	NA	32441000	10384000	20077000	NA	2776.9	NA	772405	247238	478024	NA	0.28155	0.0021772	0.685453	0.621717	1	0.0021772
PBANKA_1323600	biotin--protein ligase 2	HCS2	299	34748	other		-0.942019	0.281792	0.415273	FALSE	-0.304401	-0.130718	83	-0.287093	0.548374	3.39203	3	NA	NA	NA	3	3	160510	NA	NA	NA	5263100	9327600	8447.89	NA	NA	NA	277005	490926	0.798788	0.00203043	0.00203043	0.00203043	0.540415	1
PBANKA_0310900	T-complex protein 1 subunit theta	CCT8	543	60808	other		-0.528813	0.286543	0.41544	FALSE	-0.319879	-0.339456	116	-0.376075	0.671167	3.16778	9	17	7	6	20	9	852860	101310000	67661000	35191000	158330000	62502000	20306.2	2.41214e+06	1.61098e+06	837881	3.76976e+06	1.48814e+06	0.261071	0.721641	0.181283	0.267175	1	0.412168
PBANKA_1326400	glyceraldehyde-3-phosphate dehydrogenase	GAPDH	337	36582	other		0.359714	0.284269	0.416185	FALSE	-0.66032	-0.517899	133	0.184249	0.809889	2.62514	18	21	15	20	25	18	106280000	3964900000	2503500000	2301600000	2669600000	2768400000	4.83091e+06	1.80223e+08	1.13795e+08	1.04618e+08	1.21345e+08	1.25836e+08	1	0.868099	0.206174	0.537108	0.518264	0.561148
PBANKA_1400600	cytoadherence linked asexual protein	RhopH1A	1296	152165	other		-1.40238	0.286133	0.416193	FALSE	0.0292872	0.320699	84	-0.286729	0.17823	3.27658	NA	4	4	10	NA	NA	NA	5863200	19703000	32963000	NA	NA	NA	78176	262707	439507	NA	NA	0.00196995	0.166883	0.210941	1	0.00196995	0.00196995
PBANKA_0833600	importin alpha re-exporter	CSE1	1290	153301	other		0.875524	0.292733	0.416331	FALSE	0.428651	0.387635	77	0.218116	0.621208	2.44531	[1]	4	3	[1]	2	NA	87841	7076400	9735700	2416800	6479900	NA	1098.01	88455	121696	30210	80998.8	NA	0.0104326	1	0.517494	0.0104326	0.81194	0.0104326
PBANKA_1410000	26S protease regulatory subunit 7	RPT1	420	46817	other		0.530355	0.28997	0.416368	FALSE	-0.151012	0.121075	89	0.220967	0.785315	2.2652	8	4	2	4	5	NA	606650	19085000	13673000	13933000	22495000	NA	18957.8	596406	427281	435406	702969	NA	1	0.732053	0.197272	0.569626	0.765075	0.0011327
PBANKA_0505800	deoxyribose-phosphate aldolase	DPA	262	29260	other		-0.749968	0.283549	0.416491	FALSE	-0.306639	-0.432216	96	-0.300349	0.701697	3.28049	12	3	2	3	6	8	2077000	16047000	4553100	30984000	34720000	125480000	122176	943941	267829	1.82259e+06	2.04235e+06	7.38118e+06	0.768354	0.138136	0.0147425	0.28428	0.265009	1
PBANKA_0503600	60S ribosomal protein L30e	RPL30e	108	11813	other		-0.28377	0.288304	0.416645	FALSE	-0.218306	-0.327402	87	-0.364238	0.753048	3.03907	2	3	4	3	4	3	692020	30544000	37154000	39170000	35185000	18852000	115337	5.09067e+06	6.19233e+06	6.52833e+06	5.86417e+06	3142000	0.712331	0.731606	0.33474	1	0.747269	0.418043
PBANKA_0514500	26S proteasome regulatory subunit RPN9	RPN9	390	46323	other		1.0571	0.289235	0.416648	FALSE	-0.0194367	0.139299	82	0.317324	0.628359	2.2617	3	[1]	2	3	2	NA	337830	6273100	5704500	5112900	2872500	NA	13513.2	250924	228180	204516	114900	NA	1	0.00158908	0.147794	0.375364	0.175436	0.00158908
PBANKA_1013100	60S ribosomal protein L14	RPL14	156	17924	other		-0.547494	0.29253	0.417367	FALSE	-0.057033	-0.155874	87	-0.267643	0.11218	3.18787	[1]	3	5	5	3	4	31405	18324000	63202000	34053000	18772000	9289200	3140.5	1832400	6320200	3405300	1877200	928920	0.000254253	0.504859	0.654984	1	0.458594	0.236941
PBANKA_1452600	calcyclin binding protein	1452600	226	26603	other		0.284889	0.291938	0.417854	FALSE	-0.184438	-0.218997	95	0.204878	0.878442	2.73735	4	7	6	5	7	2	539410	36889000	60901000	20283000	39720000	12174000	31730	2.16994e+06	3.58241e+06	1.19312e+06	2.33647e+06	716118	0.628396	1	0.62098	0.586044	0.95473	0.305526
PBANKA_0418200	ras-related protein RAB7	RAB7	206	23718	other		0.960368	0.294915	0.418107	FALSE	0.0284384	0.309671	81	0.246901	0.611262	2.20441	3	3	[1]	4	NA	NA	746230	11084000	4564700	20788000	NA	NA	49748.7	738933	304313	1.38587e+06	NA	NA	1	0.345631	0.000431642	0.690913	0.000431642	0.000431642
PBANKA_0931100	conserved protein	931100	219	24779	other		0.565284	0.301942	0.420094	FALSE	-0.499955	-0.501589	96	0.176471	0.599984	2.31379	7	5	NA	4	5	4	762790	25261000	NA	18475000	18660000	3237800	54485	1.80436e+06	NA	1.31964e+06	1.33286e+06	231271	1	0.770609	0.00039412	0.600707	0.504735	0.091442
PBANKA_0835300	V-type proton ATPase subunit E	835300	235	27263	other		-0.685362	0.297756	0.420804	FALSE	-0.135449	0.253629	83	-0.228815	0.462248	3.26478	3	NA	2	2	2	NA	163240	NA	8141200	5810700	11300000	NA	12556.9	NA	626246	446977	869231	NA	0.700151	0.00119733	0.305627	0.618126	1	0.00119733
PBANKA_1216500	peptidyl-prolyl cis-trans isomerase	CYP19A	170	18818	other		-0.449161	0.301847	0.421269	FALSE	-0.471277	-0.414867	90	-0.325516	0.529379	3.4107	4	6	[1]	4	4	5	5152000	113200000	3676800	125290000	118440000	235770000	468364	1.02909e+07	334255	11390000	1.07673e+07	2.14336e+07	1	0.51128	4.58481e-05	0.603148	0.474328	0.985855
PBANKA_1318400	6-phosphogluconate dehydrogenase, decarboxylating	6PGD	472	53357	other		0.270881	0.299609	0.42209	FALSE	0.229575	0.215965	93	0.192488	0.840315	2.76412	9	9	12	8	12	3	1292200	98092000	164850000	73786000	84048000	27597000	43073.3	3.26973e+06	5495000	2.45953e+06	2801600	919900	0.566119	1	0.632129	0.801743	0.759734	0.26046
PBANKA_0303600	26S proteasome regulatory subunit RPN1	RPN1	993	110702	other		-0.473657	0.301613	0.422259	FALSE	-0.352967	-0.457887	92	-0.350672	0.637833	3.15224	7	4	[1]	3	7	2	362660	13767000	8706500	7606000	25784000	10651000	6593.82	250309	158300	138291	468800	193655	0.681699	0.602173	0.00222004	0.354595	1	0.431305
PBANKA_1209800	proteasome subunit beta type-5	PMSB5	270	30611	other		0.775205	0.311208	0.422488	FALSE	0.12344	0.283966	80	0.190315	0.698648	2.14169	4	3	[1]	[1]	3	NA	279920	8630000	9347700	6843200	13595000	NA	21532.3	663846	719054	526400	1.04577e+06	NA	0.997926	0.715918	0.000995205	0.000995205	1	0.000995205
PBANKA_0308600	asparagine--tRNA ligase	NRS1	575	66454	other		-0.491161	0.301214	0.423022	FALSE	-0.499409	-0.599601	107	-0.400411	0.50143	3.67252	7	9	2	7	9	4	228440	42909000	9485100	24729000	40913000	17813000	6718.82	1.26203e+06	278974	727324	1.20332e+06	523912	0.228789	1	0.0831465	0.614261	0.845436	0.384327
PBANKA_1440700	ubiquitin-activating enzyme E1	UBA1	1120	128955	other		0.773014	0.31075	0.423149	FALSE	-0.176616	-0.315747	93	0.18906	0.725496	2.11235	9	9	NA	[1]	8	[1]	724260	23152000	NA	4330500	35723000	2368400	10809.9	345552	NA	64634.3	533179	35349.3	0.98263	0.730925	0.00195198	0.00195198	1	0.00195198
PBANKA_1321000	MA3 domain-containing protein	1321000	591	70787	other		0.381749	0.307276	0.423568	FALSE	0.168348	0.350125	85	0.200145	0.836297	2.60604	6	5	5	6	7	[1]	445830	21013000	28774000	17391000	23204000	3008500	14381.6	677839	928194	561000	748516	97048.4	0.911786	1	0.515066	0.882127	0.979136	0.00136141
PBANKA_0619200	secreted ookinete protein	PSOP1	479	54715	gametocyte-specific		-0.394963	0.310294	0.423816	FALSE	-0.61643	-0.529865	103	-0.364666	0.496419	3.25452	6	8	NA	6	8	5	1257400	56701000	NA	41431000	79104000	33858000	43358.6	1.95521e+06	NA	1.42866e+06	2.72772e+06	1.16752e+06	0.770404	0.808396	0.000381547	0.629584	1	0.446896
PBANKA_0928100	phosphoglycerate mutase	PGM1	250	28707	other		0.716769	0.306923	0.424388	FALSE	-0.236638	-0.446858	90	0.17611	0.680547	2.30686	7	5	NA	NA	6	2	449760	18348000	NA	NA	23086000	2644600	26456.5	1.07929e+06	NA	NA	1358000	155565	0.944225	0.896338	0.000766388	0.000766388	1	0.119607
PBANKA_0823400	phosphoglycerate kinase	PGK	416	45495	other		0.447904	0.309974	0.424674	FALSE	-0.493738	-0.492078	138	0.118734	0.751615	2.65039	21	24	7	18	23	15	16644000	872180000	37064000	395610000	473050000	359570000	594429	3.11493e+07	1.32371e+06	1.41289e+07	1.68946e+07	1.28418e+07	0.820093	1	0.0159844	0.483455	0.480916	0.381671
PBANKA_1463000	osmiophilic body protein G377	G377	2606	309216	gametocyte-specific		-0.477457	0.314035	0.425038	FALSE	-0.136147	0.334811	212	-0.282718	0.631227	3.09558	36	39	24	57	47	21	9440200	249130000	232600000	616510000	287050000	131650000	59372.3	1.56686e+06	1.46289e+06	3.87742e+06	1.80535e+06	827987	0.617387	0.379133	0.133145	1	0.387338	0.18548
PBANKA_0941900	histone H4	H4	103	11456	other		-0.394927	0.306448	0.425042	FALSE	-0.44665	-0.248891	92	-0.370188	0.590936	3.32765	6	6	4	6	5	5	2118300	213810000	130010000	231210000	138080000	103980000	353050	35635000	2.16683e+07	38535000	2.30133e+07	17330000	0.369401	0.867614	0.198438	1	0.496818	0.390625
PBANKA_0307000	60S ribosomal protein L37ae	RPL37e	96	10809	other		-0.590876	0.309841	0.425794	FALSE	-0.208617	0.00532684	84	-0.164436	0.569854	3.32349	2	[1]	2	NA	3	2	118460	7519100	25739000	NA	12525000	12040000	19743.3	1.25318e+06	4.28983e+06	NA	2087500	2.00667e+06	0.456714	0.00049674	0.868567	0.00049674	0.996339	1
PBANKA_1116800	BFR1 domain-containing protein	BFR1	448	53340	other		-0.631324	0.316341	0.42687	FALSE	-0.143414	-0.108086	87	-0.22793	0.563754	3.12789	4	2	3	2	2	[1]	172190	2426600	11014000	15133000	6183500	3302400	6149.64	86664.3	393357	540464	220839	117943	0.458775	0.150445	0.256848	1	0.339925	0.00160197
PBANKA_0405300	40S ribosomal protein S23	RPS23	145	16116	other		0.734261	0.318361	0.427022	FALSE	0.169951	-0.0480867	80	0.229666	0.352936	2.19751	NA	2	2	2	NA	[1]	NA	16016000	39775000	17461000	NA	3911000	NA	2002000	4971875	2182625	NA	488875	0.000396682	0.860578	0.80389	1	0.000396682	0.000396682
PBANKA_0107300	T-complex protein 1 subunit zeta	CCT6	543	61433	other		0.216691	0.31766	0.427363	FALSE	0.111901	0.182983	99	0.110195	0.845173	2.85378	10	13	12	9	11	7	1829700	127540000	148820000	71688000	105450000	60142000	55445.5	3.86485e+06	4.5097e+06	2.17236e+06	3.19545e+06	1.82248e+06	0.616517	1	0.4389	0.599094	0.733108	0.43656
PBANKA_1300700	LCCL domain-containing protein	CCp1	1615	183694	gametocyte-specific		0.540029	0.32059	0.427453	FALSE	-0.205661	-0.457559	117	0.182187	0.661348	2.39289	26	12	NA	4	16	7	1851100	39036000	NA	17766000	50323000	19509000	19904.3	419742	NA	191032	541108	209774	1	0.490709	0.00107884	0.238036	0.56091	0.227042
PBANKA_1426900	ATP-dependent RNA helicase DBP1	DBP1	909	104218	other		0.259213	0.319854	0.427746	FALSE	-0.140072	0.00297559	110	0.254099	0.937734	2.30589	8	11	12	4	12	4	699480	43609000	130070000	19399000	65614000	25467000	12060	751879	2.24259e+06	334466	1.13128e+06	439086	0.516681	0.749569	0.840936	0.355394	1	0.405252
PBANKA_0711900	heat shock protein 70	HSP70	693	75221	other		-0.210888	0.325456	0.432654	FALSE	-0.477123	-0.344749	192	-0.382089	0.766827	3.4541	28	34	29	29	34	31	42064000	2514100000	1829900000	1881400000	2290100000	1904100000	1.02595e+06	6.13195e+07	4.46317e+07	4.58878e+07	5.58561e+07	4.64415e+07	0.719018	1	0.273776	0.797615	0.807681	0.701163
PBANKA_0412800	eukaryotic translation initiation factor 4E	eIF4E	227	26906	other		-0.42736	0.330761	0.438405	FALSE	-0.393695	-0.379515	91	-0.282582	0.535578	3.10481	7	5	[1]	4	7	4	581140	13792000	9327800	10821000	33333000	11949000	36321.2	862000	582988	676312	2.08331e+06	746812	0.844987	0.466643	0.000499567	0.390229	1	0.374284
PBANKA_0416000	high molecular weight rhoptry protein 3	RhopH3	908	105073	other		0.597668	0.332852	0.438581	FALSE	0.322994	0.543626	80	0.22148	0.70964	2.36329	8	6	4	8	3	[1]	875740	10526000	18099000	28206000	6999700	2053300	14843.1	178407	306763	478068	118639	34801.7	1	0.27969	0.180892	0.798821	0.164915	0.00144671
PBANKA_0720300	eukaryotic translation initiation factor 3 subunit M	EIF3M	434	51418	other		0.38049	0.332166	0.438969	FALSE	0.252144	0.0952311	83	0.246785	0.739365	2.19344	3	2	5	4	3	[1]	155980	12507000	43059000	16778000	10477000	4973100	5570.71	446679	1.53782e+06	599214	374179	177611	0.37484	0.699388	0.905689	1	0.519481	0.00144491
PBANKA_0905000	40S ribosomal protein S21	RPS21	82	9191	other		-0.651563	0.334538	0.439511	FALSE	-0.230115	-0.283988	84	-0.210523	0.358688	3.42967	5	[1]	[1]	2	2	3	1564300	3405700	5568700	10484000	31374000	71970000	223471	486529	795529	1.49771e+06	4482000	1.02814e+07	1	9.6091e-05	9.6091e-05	0.166223	0.413815	0.991133
PBANKA_1003800	V-type proton ATPase subunit B	1003800	494	55829	other		-0.333197	0.339501	0.442141	FALSE	-0.319975	-0.330094	101	-0.328627	0.658178	3.50262	9	8	4	5	12	3	612360	56470000	28110000	40407000	65502000	17787000	21870	2.01679e+06	1.00393e+06	1.44311e+06	2.33936e+06	635250	0.453102	0.972289	0.182049	0.74153	1	0.283526
PBANKA_0511900	60S ribosomal protein L3	RPL3	386	44366	other		-0.422071	0.338563	0.442205	FALSE	-0.226284	-0.198448	91	-0.167598	0.517019	3.14488	4	5	5	6	7	3	243300	24523000	135830000	55729000	60588000	2376200	12165	1226150	6791500	2786450	3029400	118810	0.176026	0.412855	0.860142	1	0.904437	0.0370356
PBANKA_1113400	secreted ookinete protein	PSOP12	721	85115	gametocyte-specific		0.367505	0.338527	0.44345	FALSE	-0.0742358	-0.178997	106	0.0909957	0.73691	2.72081	20	23	6	14	14	9	3327200	186000000	48081000	128720000	106150000	40727000	75618.2	4.22727e+06	1092750	2.92545e+06	2412500	925614	0.768737	1	0.0972324	0.737612	0.506029	0.202713
PBANKA_0404800	FAD-dependent glycerol-3-phosphate dehydrogenase	404800	627	71139	other		0.411679	0.345253	0.447033	FALSE	-0.317675	-0.431151	96	0.146493	0.792674	2.43985	8	6	3	4	8	3	1214700	31248000	12288000	8268800	46997000	16983000	30367.5	781200	307200	206720	1174925	424575	1	0.598607	0.0885423	0.168833	0.798284	0.301194
PBANKA_1010800	CCR4-associated factor 16	CAF16	257	29681	other		-0.572328	0.344436	0.447268	FALSE	-0.418769	-0.535922	91	-0.255053	0.485217	3.08078	2	4	[1]	3	8	[1]	673070	22395000	11236000	16851000	65814000	9046000	37392.8	1.24417e+06	624222	936167	3.65633e+06	502556	0.495662	0.383764	0.000284644	0.307776	1	0.000284644
PBANKA_1459300	actin I	ACT1	376	41885	other		-0.201855	0.353842	0.4478	FALSE	-0.595857	-0.801188	133	-0.258459	0.761525	3.13471	15	16	14	15	16	20	16382000	430720000	423310000	512680000	487810000	550130000	655280	17228800	16932400	20507200	19512400	22005200	1	0.61181	0.226168	0.776181	0.614384	0.723434
PBANKA_1329700	26S proteasome regulatory subunit RPN2	RPN2	1219	138087	other		-0.78726	0.352245	0.448312	FALSE	-0.454007	-0.32774	96	-0.237146	0.621286	3.07576	3	3	NA	NA	6	[1]	105010	5711500	NA	NA	19882000	5252100	1666.83	90658.7	NA	NA	315587	83366.7	0.255985	0.323983	0.00329783	0.00329783	1	0.00329783
PBANKA_1012800	voltage-dependent anion-selective channel protein	1012800	289	33299	other		0.497112	0.353553	0.448701	FALSE	0.331711	0.379587	79	0.179519	0.856317	2.23947	2	2	2	[1]	3	NA	78671	5982200	13215000	7095100	11410000	NA	3746.24	284867	629286	337862	543333	NA	0.334174	0.591299	0.491319	0.0019155	1	0.0019155
PBANKA_0407700	60S acidic ribosomal protein P2	RPP2	111	11804	other		-0.27607	0.347715	0.448923	FALSE	0.547757	0.309911	81	-0.0761005	0.686242	2.97032	4	2	5	3	3	2	201960	7940900	87091000	18883000	19951000	23737000	40392	1588180	17418200	3776600	3990200	4747400	0.264943	0.242407	1	0.614387	0.540019	0.670833
PBANKA_1410300	M1-family alanyl aminopeptidase	M1AAP	1064	123353	other		0.749726	0.351998	0.449274	FALSE	-0.376859	-0.560131	104	0.207997	0.59455	2.44395	14	2	NA	2	7	8	2430400	2365800	NA	7658200	21657000	39101000	31563.6	30724.7	NA	99457.1	281260	507805	1	0.0226511	0.000680327	0.0781506	0.183856	0.346586
PBANKA_0818900	endoplasmic reticulum chaperone BiP	BIP	651	72147	other		0.367197	0.351492	0.449909	FALSE	-0.665256	-0.537995	150	0.136272	0.763383	2.51467	20	25	9	23	21	22	25370000	543020000	95317000	387000000	532050000	442670000	667632	14290000	2.50834e+06	1.01842e+07	1.40013e+07	1.16492e+07	1	0.498062	0.0328843	0.378333	0.432702	0.375889
PBANKA_0814200	elongation factor 1-beta	EF-1beta	257	30032	other		-0.356215	0.349677	0.45016	FALSE	-0.219069	-0.150151	94	-0.31562	0.595884	3.58289	8	8	3	6	10	2	1131400	91864000	17253000	86387000	86237000	21168000	80814.3	6.56171e+06	1.23236e+06	6170500	6.15979e+06	1512000	0.528061	0.997705	0.070481	1	0.830459	0.212838
PBANKA_0207000	calcium-transporting ATPase	SERCA	1120	127354	other		0.497881	0.351235	0.45087	FALSE	0.579834	0.384762	76	0.0964068	0.572527	2.74029	2	8	5	3	4	[1]	37843	29751000	25023000	12708000	17235000	4414900	600.683	472238	397190	201714	273571	70077.8	0.0546633	1	0.316365	0.455272	0.513662	0.00195414
PBANKA_1206100	eukaryotic translation initiation factor 3 subunit D	EIF3D	537	62207	other		-0.345326	0.368461	0.451012	FALSE	0.0903245	0.183582	85	-0.192302	0.576898	2.97776	3	7	4	3	7	NA	191050	18291000	40245000	32475000	20585000	NA	5163.51	494351	1.0877e+06	877703	556351	NA	0.2372	0.528437	0.437339	1	0.527321	0.000986448
PBANKA_0405500	60S ribosomal protein L7	RPL7	257	30490	other		-0.425594	0.365565	0.451166	FALSE	0.260771	0.249296	80	-0.115885	0.477518	3.04037	3	[1]	3	4	[1]	2	274320	235960	20675000	16246000	12015000	9686100	21101.5	18150.8	1.59038e+06	1.24969e+06	924231	745085	0.680813	0.000692817	0.449112	1	0.000692817	0.517869
PBANKA_1405100	V-type proton ATPase subunit H	1405100	455	53947	other		-0.548707	0.361743	0.451423	FALSE	0.24688	0.464422	78	-0.173177	0.516345	3.33085	2	[1]	[1]	2	2	NA	67805	1639500	2717500	2309800	2094700	NA	2118.91	51234.4	84921.9	72181.2	65459.4	NA	1	0.0101343	0.0101343	0.844882	0.637407	0.0101343
PBANKA_1211000	GMP synthase [glutamine-hydrolyzing]	GMPS	544	62691	other		0.317408	0.369806	0.451425	FALSE	-0.257286	-0.433724	92	0.0849449	0.613783	2.52633	10	6	NA	3	6	4	1082700	31743000	NA	27554000	22505000	14600000	30934.3	906943	NA	787257	643000	417143	1	0.682226	0.000694168	0.63119	0.428872	0.290499
PBANKA_1404900	26S protease regulatory subunit 10B	RPT10B	393	44721	other		-0.320634	0.37606	0.451675	FALSE	-0.298716	-0.431392	91	-0.193779	0.761619	2.95424	5	3	3	2	6	2	441540	12537000	14907000	12655000	34521000	2441000	16982.3	482192	573346	486731	1.32773e+06	93884.6	0.619912	0.409583	0.183185	0.440662	1	0.0738292
PBANKA_0943600	60S acidic ribosomal protein P1	RPP1	119	12898	other		0.353321	0.36104	0.451804	FALSE	0.463233	0.340784	79	0.275494	0.722441	2.29382	2	3	5	4	3	NA	429970	18967000	152800000	38103000	37989000	NA	85994	3793400	30560000	7620600	7597800	NA	0.321496	0.330008	1	0.706611	0.586074	8.0281e-05
PBANKA_1207200	adenylate kinase	AK1	242	27400	other		0.691835	0.365332	0.452123	FALSE	-0.411265	-0.460395	99	0.19132	0.544445	2.47424	10	4	NA	2	4	10	3912800	1534800	NA	8518900	32310000	72726000	205937	80778.9	NA	448363	1.70053e+06	3.82768e+06	1	0.00912752	0.000104273	0.0539982	0.170375	0.400408
PBANKA_1133300	elongation factor 1-alpha	EF-1alpha	443	48959	other		-0.193789	0.360318	0.452164	FALSE	-0.619255	-0.535104	149	-0.260524	0.755867	3.13532	25	21	18	21	22	29	60375000	1790900000	1613900000	2154800000	2177100000	1602100000	2.0819e+06	6.17552e+07	5.56517e+07	7.43034e+07	7.50724e+07	5.52448e+07	1	0.690244	0.233969	0.885183	0.744008	0.571654
PBANKA_0405200	T-complex protein 1 subunit beta	CCT2	533	59089	other		-0.214637	0.368403	0.452177	FALSE	-0.0683156	-0.205488	120	-0.315129	0.688397	3.40079	16	23	19	16	24	13	2077500	256800000	188020000	123290000	218270000	171440000	54671.1	6.75789e+06	4.94789e+06	3.24447e+06	5.74395e+06	4.51158e+06	0.347662	1	0.275397	0.511714	0.753645	0.618058
PBANKA_0938400	endoplasmic reticulum-resident calcium binding protein	ERC	342	39123	other		0.318067	0.367564	0.452387	FALSE	0.00445909	-0.00284889	84	0.0862214	0.615404	2.52518	8	6	[1]	2	5	5	1827800	53831000	12318000	25599000	54383000	33163000	70300	2.07042e+06	473769	984577	2.09165e+06	1275500	1	0.685318	0.000305457	0.347358	0.613891	0.390864
PBANKA_1222900	26S proteasome regulatory subunit RPN10	RPN10	422	47957	other		0.415559	0.363678	0.452577	FALSE	-0.172303	-0.188523	83	0.0984664	0.7635	2.5288	2	4	NA	NA	3	2	239340	8423600	NA	NA	5091500	10268000	8864.44	311985	NA	NA	188574	380296	1	0.818975	0.00242244	0.00242244	0.438922	0.924211
PBANKA_0302500	hexose transporter	HT1	505	56386	other		0.618081	0.359742	0.452709	FALSE	0.164069	0.273488	79	0.154845	0.694309	2.37571	2	2	[1]	[1]	3	NA	348970	5769100	4583600	9161100	15228000	NA	15862.3	262232	208345	416414	692182	NA	1	0.384688	0.00135375	0.00135375	0.90035	0.00135375
PBANKA_1237900	mitochondrial-processing peptidase subunit alpha	QCR2	534	61264	other		-0.466268	0.358732	0.452709	FALSE	-0.0958974	-0.346787	85	-0.270622	0.319483	3.63225	[1]	3	3	2	5	NA	36036	11735000	8942100	8803300	12955000	NA	1162.45	378548	288455	283977	417903	NA	0.00243778	1	0.28662	0.799571	0.978864	0.00243778
PBANKA_1303800	triosephosphate isomerase	TIM	248	27843	other		0.270781	0.375945	0.452751	FALSE	-0.662687	-0.612832	117	0.0213424	0.764381	2.84473	10	15	6	11	15	14	7002000	444960000	61163000	133090000	306380000	241720000	411882	2.61741e+07	3.59782e+06	7.82882e+06	1.80224e+07	1.42188e+07	0.676258	1	0.0517033	0.318801	0.610531	0.502926
PBANKA_1134100	T-complex protein 1 subunit delta	CCT4	529	57939	other		0.303776	0.365171	0.453176	FALSE	-0.279382	-0.404403	113	0.0478591	0.76543	2.81814	13	14	9	9	15	7	2687200	209310000	81089000	64696000	180400000	63642000	67180	5232750	2027225	1617400	4510000	1591050	0.551724	1	0.145721	0.329445	0.764213	0.281492
PBANKA_0619100	40S ribosomal protein S5	RPS5	194	21743	other		-0.342302	0.375718	0.453697	FALSE	-0.268005	-0.57932	86	-0.195381	0.642004	2.95731	2	2	2	3	4	NA	710370	28573000	38746000	60713000	32349000	NA	71037	2857300	3874600	6071300	3234900	NA	0.471758	0.441549	0.225217	1	0.443254	0.000142607
PBANKA_0821700	inosine-5'-monophosphate dehydrogenase	821700	507	55898	other		-0.372984	0.375209	0.454307	FALSE	-0.344971	-0.335315	97	-0.252465	0.641127	3.01183	4	6	3	5	8	NA	375840	26223000	3979100	19490000	40616000	NA	12528	874100	132637	649667	1.35387e+06	NA	0.448487	0.728144	0.0415595	0.576822	1	0.000768728
PBANKA_1460400	peptidyl-prolyl cis-trans isomerase FKBP35	FKBP35	306	35024	other		-0.317091	0.374795	0.455036	FALSE	-0.125057	-0.0217588	89	-0.216638	0.790348	3.01038	8	5	3	2	7	4	580040	17082000	8957100	1546100	35145000	25624000	29002	854100	447855	77305	1757250	1281200	0.799904	0.54816	0.108115	0.0528811	1	0.76125
PBANKA_0414600	40S ribosomal protein S15A	RPS15A	130	14928	other		0.248712	0.390119	0.455139	FALSE	-0.294929	-0.347771	89	0.110776	0.882112	2.39367	5	6	2	4	6	3	624000	23257000	36229000	6993900	43964000	7752000	62400	2325700	3622900	699390	4396400	775200	0.687909	0.596607	0.349576	0.191227	1	0.184103
PBANKA_1242300	Hsc70-interacting protein	HIP	423	47687	other		0.200196	0.380172	0.455393	FALSE	-0.377259	-0.588971	97	0.14971	0.799344	2.64059	7	7	5	5	7	6	2941500	50437000	95534000	57257000	65888000	71034000	173029	2.96688e+06	5.61965e+06	3.36806e+06	3.87576e+06	4.17847e+06	1	0.398996	0.284268	0.482773	0.462162	0.520233
PBANKA_1204400	DNA/RNA-binding protein Alba 3	ALBA3	107	11991	other		0.208881	0.392612	0.455674	FALSE	-0.422688	-0.331292	94	0.0856799	0.803597	2.62824	4	6	5	4	8	6	6192000	147510000	109870000	74056000	168180000	178830000	619200	14751000	10987000	7405600	16818000	17883000	1	0.554344	0.155306	0.296628	0.560402	0.622171
PBANKA_0404700	glutaredoxin 1	GRX1	109	12387	other		-0.311008	0.374326	0.455701	FALSE	-0.476236	-0.497753	89	-0.203462	0.541411	3.18124	5	2	[1]	2	3	4	855870	12524000	5149700	16472000	17245000	30601000	85587	1252400	514970	1647200	1724500	3060100	1	0.340505	0.000250898	0.477333	0.41573	0.770244
PBANKA_0918100	60S ribosomal protein L38	RPL38	81	9674	other		0.540636	0.390047	0.456243	FALSE	0.0962069	-0.175026	80	0.137248	0.676743	2.4922	2	2	[1]	[1]	NA	2	626270	4642100	15025000	8928200	NA	23426000	125254	928420	3005000	1785640	NA	4685200	1	0.172481	0.00017144	0.00017144	0.00017144	0.805818
PBANKA_1324400	60S ribosomal protein L27	RPL27	146	16864	other		-0.214957	0.392336	0.456536	FALSE	-0.347876	-0.463334	88	-0.111402	0.266894	2.92496	NA	3	3	3	3	2	NA	14300000	54640000	13663000	10912000	17524000	NA	1.58889e+06	6.07111e+06	1.51811e+06	1.21244e+06	1.94711e+06	0.000404108	0.695785	1	0.708565	0.470773	0.789377
PBANKA_1450200	serine hydroxymethyltransferase	SHMT	442	49625	other		0.246142	0.389301	0.456562	FALSE	-0.327127	-0.422144	105	-0.00271615	0.742424	2.88009	12	15	2	10	10	9	2287300	155310000	11099000	55069000	98088000	77425000	87973.1	5.97346e+06	426885	2.11804e+06	3.77262e+06	2.97788e+06	0.6329	1	0.0268803	0.377922	0.559995	0.461524
PBANKA_0520200	ADP,ATP carrier protein 1	AAC1	301	33805	other		-0.19335	0.385689	0.457113	FALSE	-0.123068	-0.30718	90	-0.259205	0.70104	3.15211	4	8	4	4	6	4	879740	52039000	35804000	55451000	43659000	21944000	38249.6	2.26257e+06	1.5567e+06	2.41091e+06	1.89822e+06	954087	0.639678	0.880491	0.227865	1	0.654994	0.343735
PBANKA_1428700	eukaryotic translation initiation factor 3 subunit A	EIF3A	1263	152450	other		0.23868	0.388791	0.457161	FALSE	-0.0631632	-0.0461274	90	0.153975	0.856547	2.38078	3	7	5	6	7	[1]	226670	14459000	42531000	10731000	25447000	727620	3105.07	198068	582616	147000	348589	9967.4	0.431719	0.640816	0.709008	0.506909	1	0.00298562
PBANKA_0406500	T-complex protein 1 subunit eta	CCT7	539	59625	other		-0.274418	0.382782	0.457297	FALSE	-0.352268	-0.359406	104	-0.268077	0.602042	3.44786	6	10	6	4	11	7	909530	167880000	104700000	63484000	185660000	70939000	30317.7	5596000	3490000	2.11613e+06	6.18867e+06	2.36463e+06	0.232825	1	0.234584	0.403051	0.98059	0.391199
PBANKA_0204200	tubulin-specific chaperone a	204200	165	19165	other		-0.276351	0.385013	0.457522	FALSE	0.393125	0.69114	82	-0.219428	0.792133	3.01261	6	5	4	2	4	3	659160	23363000	8972000	2543400	36403000	34243000	54930	1.94692e+06	747667	211950	3.03358e+06	2.85358e+06	0.877601	0.723808	0.104553	0.0839855	1	0.982152
PBANKA_1359200	DNA/RNA-binding protein Alba 2	ALBA2	202	23565	other		-0.316447	0.387206	0.4577	FALSE	-0.416715	-0.425522	87	-0.288716	0.462951	3.43014	2	4	2	4	3	2	112860	42755000	7707600	26041000	22191000	16698000	8681.54	3.28885e+06	592892	2.00315e+06	1707000	1.28446e+06	0.11344	1	0.0678083	0.649181	0.460212	0.361568
PBANKA_1028300	serine/threonine protein phosphatase PP1	PP1	304	34963	other		-0.307591	0.388443	0.457954	FALSE	0.187996	0.24849	81	-0.190411	0.804718	3.05133	4	2	3	NA	3	2	266520	6483700	2687900	NA	12332000	13503000	15677.6	381394	158112	NA	725412	794294	0.916218	0.518657	0.0808763	0.00125494	0.8747	1
PBANKA_0715600	26S protease regulatory subunit 6B	RPT3	395	45192	other		0.281459	0.396982	0.45837	FALSE	-0.41262	-0.500272	92	0.00220235	0.593126	2.86228	4	5	NA	3	3	2	200200	15151000	NA	10398000	2897400	6384500	8341.67	631292	NA	433250	120725	266021	0.567851	1	0.00146179	0.731481	0.169565	0.390119
PBANKA_1456200	rab specific GDP dissociation inhibitor	rabGDI	454	52036	other		0.284957	0.384857	0.458553	FALSE	-0.117175	-0.302951	90	0.0535294	0.584216	2.68766	10	10	[1]	6	8	4	1295900	46500000	7914900	36116000	40141000	10595000	47996.3	1.72222e+06	293144	1.33763e+06	1.4867e+06	392407	1	0.834968	0.000447401	0.691212	0.639106	0.176129
PBANKA_1034400	plasmepsin IV	PM4	450	50483	other		-0.192556	0.396402	0.458884	FALSE	-0.436458	-0.681864	97	-0.276132	0.663701	3.35869	4	5	4	4	5	4	623780	90735000	56247000	35927000	70641000	62189000	31189	4536750	2812350	1796350	3532050	3109450	0.295439	1	0.233171	0.422028	0.690319	0.634528
PBANKA_1214200	ribonucleoside-diphosphate reductase small chain	1214200	335	40134	other		0.422697	0.39961	0.460219	FALSE	0.0680201	-0.227803	79	0.0907155	0.693751	2.31099	4	3	NA	NA	5	NA	293830	6615200	NA	NA	16160000	NA	12775.2	287617	NA	NA	702609	NA	0.881248	0.461672	0.00148127	0.00148127	1	0.00148127
PBANKA_0522700	alpha tubulin 2	TUBA2	450	49719	other		0.115045	0.401192	0.460857	FALSE	-0.717765	-0.654469	135	-0.0203946	0.812353	2.9925	20	21	18	20	23	22	46270000	3733900000	3946400000	2261200000	2433900000	2253400000	1.7137e+06	1.38293e+08	1.46163e+08	8.37481e+07	9.01444e+07	8.34593e+07	0.532535	1	0.397547	0.645463	0.577974	0.558712
PBANKA_0834400	mitochondrial-processing peptidase subunit beta	QCR1	479	54987	other		0.480116	0.403295	0.462088	FALSE	-0.036732	-0.055045	80	0.14086	0.486386	2.57488	4	[1]	NA	3	2	NA	418060	3812400	NA	8272800	4593100	NA	16722.4	152496	NA	330912	183724	NA	1	0.00128412	0.00128412	0.490792	0.226686	0.00128412
PBANKA_0808200	proteasome subunit alpha type-3	PMSA3	250	28729	other		-0.384384	0.405205	0.463091	FALSE	-0.311808	-0.0763194	85	-0.113814	0.377257	3.16448	3	[1]	[1]	2	2	NA	353400	3530700	2481900	9305000	11194000	NA	27184.6	271592	190915	715769	861077	NA	1	0.000789917	0.000789917	0.65303	0.653545	0.000789917
PBANKA_0826700	parasitophorous vacuolar protein 5	PV5	222	25253	other		-0.382303	0.406348	0.463216	FALSE	-0.450331	-0.473201	88	-0.242383	0.200628	3.44406	[1]	4	[1]	[1]	4	4	112540	29865000	23743000	7870500	24392000	18703000	10230.9	2715000	2.15845e+06	715500	2.21745e+06	1.70027e+06	0.000339896	1	0.000339896	0.000339896	0.724191	0.579777
PBANKA_1032700	CUGBP Elav-like family member 2	CELF2	507	58892	other		0.134361	0.407505	0.463356	FALSE	-0.472917	-0.669353	101	0.055036	0.79964	2.67893	7	6	4	6	6	5	1165800	35833000	40794000	36432000	40160000	19260000	40200	1.23562e+06	1.40669e+06	1.25628e+06	1.38483e+06	664138	1	0.715233	0.306275	0.775072	0.710765	0.355904
PBANKA_0610900	HSP40, subfamily A	HSP40	424	48417	other		0.107802	0.412901	0.465943	FALSE	-0.0635008	-0.237469	109	0.153734	0.796639	2.51132	10	13	16	13	14	9	808140	79407000	277480000	73050000	85183000	53344000	32325.6	3176280	11099200	2922000	3407320	2133760	0.332748	0.760811	1	0.74599	0.723667	0.473168
PBANKA_1242800	eukaryotic translation initiation factor 3 subunit E	EIF3E	527	62560	other		0.173432	0.416271	0.466223	FALSE	0.0240548	0.150857	83	0.139927	0.809049	2.42856	2	2	3	4	3	NA	78624	5295100	19493000	5690400	9133400	NA	2457	165472	609156	177825	285419	NA	0.417221	0.653843	0.905375	0.748923	1	0.00364641
PBANKA_1000600	erythrocyte membrane antigen 1	1000600	319	35834	other		-0.254194	0.414721	0.466821	FALSE	-0.280545	-0.175026	82	-0.222976	0.593055	3.42357	2	2	[1]	[1]	2	2	179380	16437000	9608400	13941000	16257000	15538000	17938	1643700	960840	1394100	1625700	1553800	0.468989	1	0.000561428	0.000561428	0.876972	0.875154
PBANKA_0617900	apoptosis-inducing factor	AIF	655	74617	other		0.402906	0.415834	0.466901	FALSE	-0.521457	-0.515762	91	0.124217	0.573295	2.61424	4	NA	NA	NA	6	3	651060	NA	NA	NA	14675000	8827700	13286.9	NA	NA	NA	299490	180157	1	0.00161614	0.00161614	0.00161614	0.465065	0.292097
PBANKA_0912100	casein kinase 1	CK1	323	37673	other		0.265764	0.411691	0.466931	FALSE	0.315366	0.295841	79	0.11236	0.65088	2.41834	4	3	4	4	2	NA	115440	11061000	29406000	18262000	3434400	NA	6413.33	614500	1.63367e+06	1.01456e+06	190800	NA	0.254874	0.568265	0.568255	1	0.15645	0.000853387
PBANKA_1437300	endoplasmin	GRP94	808	93245	other		0.194037	0.412834	0.467044	FALSE	-0.243009	-0.263548	134	0.014535	0.722143	2.78418	26	26	7	24	18	14	11523000	414170000	43563000	361700000	327140000	144380000	221596	7.96481e+06	837750	6.95577e+06	6.29115e+06	2.77654e+06	1	0.836376	0.0330896	0.778514	0.585767	0.269924
PBANKA_1239900	acyl-CoA synthetase	ACS10	674	76843	other		0.144225	0.425772	0.467515	FALSE	0.0190518	0.102609	86	-0.0410969	0.715075	2.97794	5	7	3	3	4	3	342110	27283000	12268000	18431000	16616000	8412900	9503.06	757861	340778	511972	461556	233692	0.538871	1	0.169134	0.720032	0.540011	0.285473
PBANKA_0702800	protein disulfide-isomerase	702800	482	55411	other		0.207484	0.425588	0.468461	FALSE	-0.748592	-0.762503	133	0.0727363	0.715042	2.68369	14	14	7	13	15	20	16559000	198770000	51313000	250680000	311110000	283120000	551967	6.62567e+06	1.71043e+06	8356000	1.03703e+07	9.43733e+06	1	0.279322	0.0271227	0.375464	0.387647	0.36833
PBANKA_1214000	heat shock protein 60	HSP60	579	62246	other		-0.262108	0.423656	0.468636	FALSE	-0.401382	0.0803154	102	-0.1241	0.585594	3.02495	8	6	NA	NA	14	6	2080100	27249000	NA	NA	105180000	50362000	53335.9	698692	NA	NA	2.69692e+06	1.29133e+06	0.958505	0.292179	0.000385905	0.000385905	1	0.499935
PBANKA_1441400	proliferating cell nuclear antigen 2	PCNA2	264	30318	chromatin		0.233742	0.422755	0.468797	FALSE	-0.354891	-0.345792	89	0.0695112	0.598172	2.66205	6	4	[1]	3	3	4	1327000	17931000	3072200	12824000	18330000	36551000	78058.8	1.05476e+06	180718	754353	1.07824e+06	2.15006e+06	1	0.314429	0.000275095	0.239682	0.285002	0.593374
PBANKA_0408400	phosphoglycerate mutase	408400	1069	126177	other		-0.143806	0.42504	0.469009	FALSE	-0.390594	-0.45773	124	-0.195988	0.743966	3.07191	12	12	7	9	15	5	988760	65129000	48488000	46451000	83761000	16496000	13732.8	904569	673444	645153	1.16335e+06	229111	0.572127	0.876929	0.24557	0.666623	1	0.205627
PBANKA_1306200	tRNA import protein tRIP	tRIP	403	46174	other		-0.154443	0.422589	0.469777	FALSE	-0.459104	-0.46573	91	-0.247491	0.557813	3.33099	4	6	NA	3	4	4	696130	43612000	NA	23597000	25758000	36589000	25782.6	1.61526e+06	NA	873963	954000	1.35515e+06	0.685955	1	0.000571313	0.576694	0.52369	0.776706
PBANKA_1308600	fructose-bisphosphate aldolase 2	ALDO2	369	39852	other		-0.140911	0.421904	0.470182	FALSE	-0.612152	-0.263946	130	-0.15254	0.765603	3.0269	19	18	14	16	19	25	55992000	1204300000	888630000	1012800000	1589500000	2009800000	2.54509e+06	5.47409e+07	4.03923e+07	4.60364e+07	72250000	9.13545e+07	1	0.500492	0.13891	0.448622	0.585721	0.773263
PBANKA_1317400	HSP90 co-chaperone p23	P23	255	28116	other		-0.191699	0.421039	0.470388	FALSE	-0.359567	-0.521204	88	-0.17153	0.676614	2.91766	3	3	2	3	4	[1]	434520	18832000	11306000	23016000	26108000	3910100	36210	1.56933e+06	942167	1918000	2.17567e+06	325842	0.761196	0.767665	0.173354	1	0.943663	0.000451412
PBANKA_0602700	nucleosome assembly protein	NAPL	345	40319	other		-0.153168	0.436634	0.474787	FALSE	0.227738	0.387698	87	-0.0925243	0.703463	2.80671	11	6	7	7	10	3	1648500	41670000	84868000	98382000	59825000	2925100	96970.6	2.45118e+06	4.99224e+06	5.78718e+06	3.51912e+06	172065	0.675601	0.397386	0.304428	1	0.505872	0.0258251
PBANKA_1127700	nicotinate phosphoribosyltransferase	NAPRT	689	79516	other		0.142898	0.43563	0.474847	FALSE	-0.198999	-0.299702	88	-0.0531114	0.635594	2.97533	5	6	[1]	2	5	2	311580	17887000	3493600	11095000	12325000	6059200	7246.05	415977	81246.5	258023	286628	140912	0.748589	1	0.00221844	0.661127	0.610967	0.31361
PBANKA_0917900	26S protease regulatory subunit 6A	RPT5	451	50977	other		-0.148174	0.434591	0.47487	FALSE	-0.315994	-0.326048	98	-0.15141	0.697998	2.89469	3	5	5	6	7	NA	226840	13148000	12946000	15670000	15835000	NA	7822.07	453379	446414	540345	546034	NA	0.58367	0.78722	0.291556	1	0.840664	0.00160232
PBANKA_0941800	histone H2B	H2B	118	13257	other		-0.146242	0.438268	0.475409	FALSE	-0.320174	-0.0553738	85	-0.155818	0.739228	2.81563	4	3	2	3	3	3	2209100	70086000	11606000	41610000	124880000	34974000	245456	7.78733e+06	1.28956e+06	4.62333e+06	1.38756e+07	3886000	0.857366	0.632951	0.039425	0.400527	1	0.292413
PBANKA_1439200	polyadenylate-binding protein 1	PABP1	834	93315	other		-0.11227	0.43413	0.475526	FALSE	-0.204634	-0.143459	115	-0.132955	0.840682	2.78194	12	12	11	7	12	5	1760200	69827000	103720000	52840000	130010000	30047000	41909.5	1.66255e+06	2.46952e+06	1.2581e+06	3.09548e+06	715405	0.656189	0.605729	0.338429	0.488554	1	0.241306
PBANKA_1238800	karyopherin beta	KARbeta	1126	127825	other		-0.0720665	0.440516	0.476694	FALSE	0.0139339	0.158899	119	-0.160694	0.81787	3.20833	20	24	20	19	21	9	2702800	162500000	243610000	156060000	181140000	67294000	39747.1	2.38971e+06	3582500	2295000	2.66382e+06	989618	0.698295	0.976938	0.550883	1	0.965597	0.374543
PBANKA_0824800	polyadenylate-binding protein 2	PABP2	199	22914	other		-0.106258	0.44481	0.477878	FALSE	-0.47749	-0.503182	85	-0.191269	0.610649	3.34471	3	2	NA	2	2	2	186190	7404300	NA	6268800	6287200	4687700	14322.3	569562	NA	482215	483631	360592	1	0.925371	0.00149931	0.835048	0.696719	0.54238
PBANKA_1334300	exported protein 2	EXP2	269	31522	other		-0.200463	0.456203	0.478639	FALSE	0.03174	-0.177418	80	-0.0909956	0.497608	2.78241	4	3	NA	3	[1]	[1]	250140	6048500	NA	18095000	1912000	7658400	12507	302425	NA	904750	95600	382920	0.557367	0.313613	0.000956958	1	0.000956958	0.000956958
PBANKA_1130500	proteasome subunit alpha type-7	PMSA7	241	27180	other		-0.239948	0.444649	0.478852	FALSE	-0.515716	-0.597351	91	-0.0615447	0.464607	3.03983	4	NA	[1]	[1]	5	2	587800	NA	4325500	5087400	23091000	10126000	41985.7	NA	308964	363386	1.64936e+06	723286	1	0.00051145	0.00051145	0.00051145	0.810531	0.371115
PBANKA_1358600	isocitrate dehydrogenase [NADP], mitochondrial	IDH	469	53741	other		0.275633	0.443625	0.478902	FALSE	0.0112218	-0.103859	80	0.0696235	0.661197	2.65882	5	2	NA	NA	3	NA	179050	1118900	NA	NA	8172100	NA	5595.31	34965.6	NA	NA	255378	NA	1	0.145414	0.00383778	0.00383778	0.941707	0.00383778
PBANKA_1214300	enolase	ENO	446	49026	other		0.0857745	0.456048	0.4796	FALSE	-0.654254	-0.86457	133	-0.0722964	0.757567	3.03198	16	20	13	16	21	20	33374000	1822200000	444500000	766000000	1784900000	893220000	1.11247e+06	60740000	1.48167e+07	2.55333e+07	5.94967e+07	29774000	0.787089	1	0.0917542	0.448051	0.868532	0.45381
PBANKA_0833100	M18 aspartyl aminopeptidase	M18AAP	493	56368	other		0.214443	0.452964	0.479735	FALSE	-0.506546	-0.550174	91	0.0747251	0.558269	2.72014	3	NA	NA	NA	4	2	399620	NA	NA	NA	10308000	6136300	13780	NA	NA	NA	355448	211597	1	0.00155832	0.00155832	0.00155832	0.532211	0.330796
PBANKA_1309900	M17 leucyl aminopeptidase	LAP	635	72094	other		0.135818	0.455461	0.48011	FALSE	-0.345763	-0.509953	86	-0.0201912	0.718758	2.51402	4	2	NA	NA	4	2	270800	10330000	NA	NA	16109000	6164400	6770	258250	NA	NA	402725	154110	0.814749	0.723209	0.00258428	0.00258428	1	0.399546
PBANKA_0513600	adenosine deaminase	ADA	363	41989	other		0.213089	0.452701	0.480592	FALSE	-0.613493	-0.669369	95	0.0751963	0.521508	2.72079	2	NA	NA	3	3	NA	228260	NA	NA	4419400	4248900	NA	9924.35	NA	NA	192148	184735	NA	1	0.00216373	0.00216373	0.480194	0.384064	0.00216373
PBANKA_1031900	eukaryotic translation initiation factor 2 subunit gamma	eIF2gamma	465	51263	other		0.134665	0.45497	0.480723	FALSE	-0.375194	-0.290064	95	-0.0403524	0.547006	2.73869	7	5	NA	4	4	2	335250	18353000	NA	19832000	8381200	1401400	10814.5	592032	NA	639742	270361	45206.5	0.681583	0.868252	0.00135337	1	0.351571	0.061378
PBANKA_0517000	early transcribed membrane protein	ETRAMP10.2	313	32858	other		0.159219	0.452542	0.481565	FALSE	-0.141872	-0.0296975	85	0.0491917	0.565208	2.73418	6	3	[1]	6	2	2	449780	3684800	811850	9824400	3239400	7865800	22489	184240	40592.5	491220	161970	393290	1	0.190635	0.000954849	0.541738	0.148601	0.376741
PBANKA_0938600	casein kinase 2, alpha subunit	CK2alpha	335	39972	other		0.140518	0.451677	0.481789	FALSE	0.192002	0.226952	84	0.120038	0.701546	2.52525	4	3	5	4	3	[1]	180480	2583800	20381000	12328000	3583700	947860	9498.95	135989	1.07268e+06	648842	188616	49887.4	0.590273	0.19664	0.58343	1	0.241831	0.00133439
PBANKA_0204500	LCCL domain-containing protein	CCp5	1049	121561	gametocyte-specific		0.105686	0.449564	0.48183	FALSE	-0.413468	-0.495408	113	-0.0669815	0.628479	3.00832	11	14	[1]	7	12	6	1080900	53445000	5841900	21402000	44572000	33014000	16377.3	809773	88513.6	324273	675333	500212	0.86914	1	0.0011396	0.426817	0.739474	0.571878
PBANKA_0107400	ornithine aminotransferase	OAT	414	46324	other		-0.106368	0.450813	0.482014	FALSE	-0.46433	-0.382744	97	-0.19607	0.683872	3.25866	6	8	4	5	10	7	560830	61295000	24774000	23211000	60608000	25365000	21570.4	2357500	952846	892731	2.33108e+06	975577	0.393204	1	0.152027	0.403612	0.876744	0.383109
PBANKA_1352000	elongation factor 1-gamma	EF-1gamma	403	46786	other		0.0543415	0.470472	0.484532	FALSE	-0.390856	-0.505823	110	-0.0374282	0.73771	2.79168	12	8	4	8	8	5	3285500	95335000	51628000	109490000	85697000	58113000	136896	3.97229e+06	2.15117e+06	4.56208e+06	3.57071e+06	2421375	1	0.675211	0.137538	0.826526	0.538171	0.381042
PBANKA_1461800	26S protease regulatory subunit 8	RPT6	422	48007	other		-0.0982106	0.468702	0.484939	FALSE	-0.446122	-0.067681	99	-0.152749	0.523418	3.24282	5	5	[1]	6	6	NA	193410	18388000	9213400	9564700	20738000	NA	6447	612933	307113	318823	691267	NA	0.452018	0.999999	0.00150558	0.55441	1	0.00150558
PBANKA_1320900	thioredoxin 1	TRX1	104	11638	other		-0.0944472	0.465739	0.485235	FALSE	-0.263718	-0.369521	82	-0.122746	0.631492	2.92756	3	2	NA	[1]	2	2	341470	12226000	NA	4626000	17518000	14245000	85367.5	3056500	NA	1156500	4379500	3561250	0.944738	0.787104	0.000237642	0.000237642	1	0.849028
PBANKA_1223300	ras-related protein Rab-18	RAB18	201	23127	other		-0.126342	0.472275	0.485274	FALSE	0.668316	0.576132	75	0.0384232	0.449701	2.73662	2	[1]	2	2	NA	NA	39640	1342900	9969000	5574400	NA	NA	3049.23	103300	766846	428800	NA	NA	0.286716	0.00201914	0.631116	1	0.00201914	0.00201914
PBANKA_1210800	hypoxanthine-guanine phosphoribosyltransferase	HGPRT	231	26525	other		-0.0837107	0.470114	0.485279	FALSE	-0.0341668	0.272613	93	-0.0512643	0.642298	2.90289	11	8	6	12	9	6	11989000	163460000	195020000	493560000	171390000	128470000	749312	10216250	12188750	30847500	10711875	8029375	0.979399	0.310725	0.139442	1	0.288881	0.226089
PBANKA_1122900	hexokinase	HK	494	55459	other		0.0677372	0.46806	0.485396	FALSE	-0.0906055	0.0233392	94	-0.0974947	0.687736	3.06516	12	10	5	8	10	7	1815700	143010000	36306000	103760000	77997000	47721000	51877.1	4086000	1.03731e+06	2.96457e+06	2.22849e+06	1.36346e+06	0.545619	1	0.095491	0.773318	0.483592	0.308927
PBANKA_1228000	1-cys peroxiredoxin	1-CysPxn	220	25394	other		0.0681062	0.465252	0.485858	FALSE	-0.356387	-0.565274	88	-0.0360284	0.760672	2.80081	4	2	3	3	4	2	388720	12883000	6375600	8996900	17874000	5480100	22865.9	757824	375035	529229	1.05141e+06	322359	1	0.771203	0.143557	0.574036	0.948727	0.303705
PBANKA_1362000	glutamate--tRNA ligase	ERS1	803	94133	other		-0.0700491	0.467554	0.485996	FALSE	-0.300525	-0.401686	94	-0.146553	0.639331	3.2162	6	5	[1]	3	5	2	427240	16299000	4822400	17117000	12492000	7688100	7629.29	291054	86114.3	305661	223071	137288	1	0.887723	0.00281463	0.993663	0.603277	0.387657
PBANKA_1346600	glutamine--tRNA ligase	QRS1	852	100879	other		-0.133996	0.464945	0.486671	FALSE	-0.532119	-0.446117	109	-0.090524	0.694837	2.75441	7	4	NA	[1]	9	5	329280	8860300	NA	2563800	24826000	3502900	5776.84	155444	NA	44978.9	435544	61454.4	0.642839	0.402507	0.00238955	0.00238955	1	0.147321
PBANKA_1115200	gamete egress protein GEP	GEP	1138	132837	gametocyte-specific		0.0276501	0.477147	0.486929	FALSE	-0.235278	-0.11875	107	-0.0803789	0.827012	3.09805	12	11	7	6	11	6	921310	49161000	55796000	39912000	50553000	21920000	12284.1	655480	743947	532160	674040	292267	0.805372	1	0.426906	0.865322	0.911789	0.412793
PBANKA_1438000	cAMP-dependent protein kinase regulatory subunit	PKAr	436	49672	other		0.0956115	0.476502	0.487381	FALSE	-0.279483	-0.465872	90	0.0507226	0.791432	2.58373	2	2	3	[1]	6	NA	273840	2784500	12879000	3666500	20419000	NA	10532.3	107096	495346	141019	785346	NA	0.649989	0.153796	0.267565	0.00132522	1	0.00132522
PBANKA_0805700	heat shock protein 90	HSP90	720	83214	other		0.026382	0.476044	0.488027	FALSE	-0.365169	-0.307598	198	-0.0778224	0.824649	3.04311	37	30	23	27	27	31	39318000	1466800000	1468800000	1062100000	1427900000	1343300000	914372	3.41116e+07	3.41581e+07	24700000	3.3207e+07	3.12395e+07	1	0.868096	0.326972	0.669973	0.749312	0.736007
PBANKA_1218200	T-complex protein 1 subunit epsilon	CCT5	535	59184	other		0.020428	0.482876	0.491655	FALSE	-0.274378	-0.447237	111	-0.0680802	0.852656	3.0091	10	13	11	7	13	11	2796700	101760000	113350000	55761000	112770000	109570000	73597.4	2.67789e+06	2.98289e+06	1.46739e+06	2.96763e+06	2.88342e+06	1	0.846681	0.354744	0.494502	0.831963	0.844007
PBANKA_1036600	ribonucleoside-diphosphate reductase small chain	1036600	349	40485	other		-0.0490077	0.484156	0.491841	FALSE	-0.448657	-0.528887	93	-0.142066	0.47065	3.18844	3	6	NA	4	6	[1]	266270	29432000	NA	17937000	26131000	5407100	10650.8	1177280	NA	717480	1045240	216284	0.388789	1	0.000783857	0.649568	0.787235	0.000783857
PBANKA_0611600	ribonucleoside-diphosphate reductase large subunit	RRM1	847	97052	other		-0.0174773	0.490728	0.497389	FALSE	0.326915	0.570729	131	-0.128557	0.813237	3.16211	28	27	21	17	26	23	8263100	689150000	482540000	182270000	434530000	714130000	147555	12306250	8.61679e+06	3.25482e+06	7.75946e+06	1.27523e+07	0.515277	1	0.263372	0.281901	0.55908	0.959347
PBANKA_1432200	male development gene 1	MDV1	214	24286	gametocyte-specific		-0.00689088	0.49666	0.497772	FALSE	-0.0808617	-0.081059	88	-0.0862762	0.753197	2.86683	9	5	3	4	7	4	4863700	137630000	23379000	80759000	189560000	111240000	303981	8601875	1.46119e+06	5.04744e+06	11847500	6952500	1	0.658468	0.0420725	0.41182	0.804149	0.492714
PBANKA_1312700	gamete egress and sporozoite traversal protein	GEST	249	28796	other		-0.0156514	0.493524	0.49797	FALSE	-0.516687	-0.292348	91	-0.0583694	0.531789	2.87404	6	4	NA	4	5	6	3803900	66598000	NA	87646000	89425000	64685000	237744	4162375	NA	5477875	5.58906e+06	4.04281e+06	1	0.4074	9.03225e-05	0.571461	0.48505	0.366332
PBANKA_1360300	DNA/RNA-binding protein Alba 4	ALBA4	374	42166	other		0.0153957	0.492732	0.498294	FALSE	-0.448214	-0.338638	105	-0.082354	0.715636	3.06142	12	12	6	11	11	9	7350200	274100000	75984000	287250000	262190000	79222000	408344	1.52278e+07	4.22133e+06	1.59583e+07	1.45661e+07	4.40122e+06	1	0.867757	0.0904819	0.969269	0.735993	0.232192
PBANKA_1305000	conserved Plasmodium protein	1305000	230	26520	other		-0.0206382	0.495271	0.49861	FALSE	0.416715	0.165517	77	0.0454284	0.643245	2.66667	2	NA	2	[1]	2	NA	80676	NA	5951900	1546800	6520500	NA	11525.1	NA	850271	220971	931500	NA	0.599663	0.00111729	0.387219	0.00111729	1	0.00111729
PBANKA_1419100	dihydrolipoyllysine-residue succinyltransferase component of 2-oxoglutarate dehydrogenase complex	1419100	423	47832	other		-0.00999778	0.496552	0.498778	FALSE	-0.113138	-0.145972	84	-0.116958	0.529505	3.15147	3	6	NA	4	4	NA	290420	21300000	NA	18499000	16126000	NA	12100.8	887500	NA	770792	671917	NA	0.585947	1	0.0010398	0.925686	0.671298	0.0010398
PBANKA_1016300	proliferation-associated protein 2g4	1016300	377	42764	other		0.00353132	0.499276	0.499276	FALSE	-0.462834	-0.663195	95	-0.111809	0.282684	3.13798	[1]	5	NA	[1]	4	2	68192	25724000	NA	6752700	24604000	4179200	2622.77	989385	NA	259719	946308	160738	0.00093272	1	0.00093272	0.00093272	0.848077	0.150407
