# Supplementary material for: Plasmodium NEK1 coordinates MTOC organisation and kinetochore attachment during rapid mitosis in male gamete formation
Source: PLoS Biol. 2024 Sep 10;22(9):e3002802. doi: 10.1371/journal.pbio.3002802 (PMC11414920; doi:10.1371/journal.pbio.3002802)
Supplement: S3 Table — (XLSX) [file pbio.3002802.s010.xlsx]

## Sheet: peptides 12 min
Sequence			Abundance Ratio: (IAA 12 min) / (-IAA 12 min)		Abundance Ratio P-Value: (IAA 12 min) / (-IAA 12 min)			Sequence
AAEIREPETEVSESESNIAEINE	PBANKA_0201500	Plasmodium exported protein, unknown function	1.045	0.0635029	0.999936	2.77699e-05		AAEIREPETEVSESESNIAEINE	PBANKA_0201500	0.0635029	2.77699e-05
NNLSGDIHR	PBANKA_0807500	conserved Plasmodium protein, unknown function	0.954	-0.0679388	0.999696	0.000132065		NNLSGDIHR	PBANKA_0807500	-0.0679388	0.000132065
NNLTHTPPDSINSVSK	PBANKA_1405600	U3 small nucleolar RNA-associated protein 6, putative	1.064	0.0894982	0.999961	1.70829e-05		NNLTHTPPDSINSVSK	PBANKA_1405600	0.0894982	1.70829e-05
NNMSFHNIK	PBANKA_1351900	60S ribosomal protein L6, putative						NNMSFHNIK	PBANKA_1351900		0
NNMSFHNIKF	PBANKA_1351900	60S ribosomal protein L6, putative	1.31	0.389567	0.99827	0.000751921		NNMSFHNIKF	PBANKA_1351900	0.389567	0.000751921
NNNDPSPNVYDSVLR	PBANKA_1126500	acetyl-CoA synthetase, putative	0.964	-0.0528949	0.999875	5.41802e-05		NNNDPSPNVYDSVLR	PBANKA_1126500	-0.0528949	5.41802e-05
NNNHINSR	PBANKA_1314100	E3 ubiquitin-protein ligase ZNF598, putative	0.74	-0.434403	0.819024	0.0867035		NNNHINSR	PBANKA_1314100	-0.434403	0.0867035
NNNLLNKGPSLQPSDITLGK	PBANKA_0417900	nucleoporin NUP138						NNNLLNKGPSLQPSDITLGK	PBANKA_0417900		0
NNNIRNSNISNFNYDPNNIFDNHR	PBANKA_0823000	ubiquitin-like protein, putative	1.022	0.0313952	0.999976	1.0566e-05		NNNIRNSNISNFNYDPNNIFDNHR	PBANKA_0823000	0.0313952	1.0566e-05
NNNIRNSNISNFNYDPNNIFDNHR	PBANKA_0823000	ubiquitin-like protein, putative	1.173	0.230203	0.811268	0.0908356		NNNIRNSNISNFNYDPNNIFDNHR	PBANKA_0823000	0.230203	0.0908356
NNNNLINSYNDDNKSDCFSELSYIQNHK	PBANKA_1406700	carbamoyl phosphate synthetase, putative	1.138	0.186501	0.999944	2.43497e-05		NNNNLINSYNDDNKSDCFSELSYIQNHK	PBANKA_1406700	0.186501	2.43497e-05
NNNTNEYEEHKIHSFHLK	PBANKA_0204800	secreted ookinete protein, putative	0.997	-0.00433459	1	3.63113e-12		NNNTNEYEEHKIHSFHLK	PBANKA_0204800	-0.00433459	3.63113e-12
NNQKQNSIDETEFPNSK	PBANKA_1360300	DNA/RNA-binding protein Alba 4, putative	1.027	0.0384362	0.999999	4.46371e-07		NNQKQNSIDETEFPNSK	PBANKA_1360300	0.0384362	4.46371e-07
NNQINNNIHSHNYHSR	PBANKA_0405600	microtubule-associated protein RP/EB family, putative	0.932	-0.101598	0.999518	0.000209453		NNQINNNIHSHNYHSR	PBANKA_0405600	-0.101598	0.000209453
NNQLSEFKTFVK	PBANKA_1463000	osmiophilic body protein G377	1.025	0.0356239	1	3.14347e-09		NNQLSEFKTFVK	PBANKA_1463000	0.0356239	3.14347e-09
NNRSIHTPAYDSINEK	PBANKA_1424400	CS domain protein, putative	1.225	0.292782	0.407637	0.389726		NNRSIHTPAYDSINEK	PBANKA_1424400	0.292782	0.389726
NNSDYLNLNTIDFR	PBANKA_0505900	conserved Plasmodium protein, unknown function	0.807	-0.309359	0.277813	0.556247		NNSDYLNLNTIDFR	PBANKA_0505900	-0.309359	0.556247
NNSEYISNENTEQSHNVGSFK	PBANKA_1306800	Sec7 domain-containing protein ARFGEF, putative	1.031	0.0440443	0.999998	1.01877e-06		NNSEYISNENTEQSHNVGSFK	PBANKA_1306800	0.0440443	1.01877e-06
NNSFCNHANKR	PBANKA_0827600	conserved Plasmodium protein, unknown function	0.934	-0.0985055	0.944704	0.0247041		NNSFCNHANKR	PBANKA_0827600	-0.0985055	0.0247041
NNSGNNTAINMK	PBANKA_0937200	RNA-binding protein, putative	0.974	-0.0380063	0.999975	1.07143e-05		NNSGNNTAINMK	PBANKA_0937200	-0.0380063	1.07143e-05
NNLNTNTHFEK	PBANKA_0408400	phosphoglycerate mutase, putative	0.952	-0.0709665	0.999999	6.15888e-07		NNLNTNTHFEK	PBANKA_0408400	-0.0709665	6.15888e-07
NNSLAQSINK	PBANKA_1208200	kinesin-4, putative	0.951	-0.0724828	0.998222	0.000772776		NNSLAQSINK	PBANKA_1208200	-0.0724828	0.000772776
NNLNSPNNK	PBANKA_0621400	RNA-binding protein, putative	0.913	-0.131313	0.993792	0.00270459		NNLNSPNNK	PBANKA_0621400	-0.131313	0.00270459
NNIIDTTSEVVDVPK	PBANKA_0205000	EELM2 domain-containing protein, putative	0.941	-0.0877334	0.999989	4.80508e-06		NNIIDTTSEVVDVPK	PBANKA_0205000	-0.0877334	4.80508e-06
NMQSIMQIDANNK	PBANKA_1442400	protein KIC2, putative						NMQSIMQIDANNK	PBANKA_1442400		0
NMSPPTINSHMPK	PBANKA_0903600	dynamin-like protein, putative	1.121	0.164786	0.998096	0.000827783		NMSPPTINSHMPK	PBANKA_0903600	0.164786	0.000827783
NMSPPTINSHMPK	PBANKA_0903600	dynamin-like protein, putative	1.288	0.365133	0.0602204	1.22026		NMSPPTINSHMPK	PBANKA_0903600	0.365133	1.22026
NMSYASIVNK	PBANKA_0519900	conserved Plasmodium protein, unknown function	0.911	-0.134477	0.992865	0.00310961		NMSYASIVNK	PBANKA_0519900	-0.134477	0.00310961
NMSYASIVNKK	PBANKA_0519900	conserved Plasmodium protein, unknown function	1.037	0.0524159	0.99993	3.05521e-05		NMSYASIVNKK	PBANKA_0519900	0.0524159	3.05521e-05
NMYNTNKSLEFK	PBANKA_1343200	conserved Plasmodium protein, unknown function	0.966	-0.0499049	0.999997	1.44522e-06		NMYNTNKSLEFK	PBANKA_1343200	-0.0499049	1.44522e-06
NNACIISEHEFNSK	PBANKA_1356300	CDT1-like protein, putative	1.07	0.0976108	0.936948	0.0282844		NNACIISEHEFNSK	PBANKA_1356300	0.0976108	0.0282844
NNDDEQYVWESAAGGSFTVTKDETNEK	PBANKA_0805700	heat shock protein 90, putative	1	0	1	0		NNDDEQYVWESAAGGSFTVTKDETNEK	PBANKA_0805700	0	0
NNDDPYGNSIYNNPDHECIETGYHFDDK	PBANKA_1141500	SNARE associated Golgi protein, putative	1.216	0.282143	0.688714	0.161961		NNDDPYGNSIYNNPDHECIETGYHFDDK	PBANKA_1141500	0.282143	0.161961
NNDIDIQTNSLYSIK	PBANKA_1361600	E1-E2 ATPase, putative	1.064	0.0894982	0.985259	0.00644954		NNDIDIQTNSLYSIK	PBANKA_1361600	0.0894982	0.00644954
NNDNYNISNSIVPNNK	PBANKA_0408400	phosphoglycerate mutase, putative	1.287	0.364012	0.638336	0.19495		NNDNYNISNSIVPNNK	PBANKA_0408400	0.364012	0.19495
NNDSTILGSNTPIIDNINDYTK	PBANKA_1415000	pre-mRNA-processing factor 40, putative						NNDSTILGSNTPIIDNINDYTK	PBANKA_1415000		0
NNEEKQNSTPNSEIDDYINDK	PBANKA_0408400	phosphoglycerate mutase, putative	0.936	-0.0954196	0.995514	0.00195253		NNEEKQNSTPNSEIDDYINDK	PBANKA_0408400	-0.0954196	0.00195253
NNFFELNSHNNNLNLEK	PBANKA_0706400	conserved Plasmodium protein, unknown function	0.712	-0.490051	0.915153	0.0385065		NNFFELNSHNNNLNLEK	PBANKA_0706400	-0.490051	0.0385065
NNFNASLIIK	PBANKA_0925200	calcium-dependent protein kinase 7	1.16	0.214125	0.224519	0.648747		NNFNASLIIK	PBANKA_0925200	0.214125	0.648747
NNFSFQTSHGVLPTPTR	PBANKA_0105200	polypyrimidine tract-binding protein, putative	0.897	-0.15682	0.999122	0.000381272		NNFSFQTSHGVLPTPTR	PBANKA_0105200	-0.15682	0.000381272
NNHNSVLNNNEEESLNR	PBANKA_1142800	conserved protein, unknown function	0.918	-0.123434	0.977664	0.00981028		NNHNSVLNNNEEESLNR	PBANKA_1142800	-0.123434	0.00981028
NNKSGIGIANTSADVGNYNK	PBANKA_0519900	conserved Plasmodium protein, unknown function	0.857	-0.222633	0.998035	0.000854281		NNKSGIGIANTSADVGNYNK	PBANKA_0519900	-0.222633	0.000854281
NNLKEFDSFEHTFK	PBANKA_1139500	CCR4 domain-containing protein 2, putative	0.855	-0.226004	0.95771	0.0187662		NNLKEFDSFEHTFK	PBANKA_1139500	-0.226004	0.0187662
NNILIDSNNLSGVLQYQR	PBANKA_1332000	splicing factor U2AF large subunit, putative	1.057	0.0799754	0.999586	0.00017998		NNILIDSNNLSGVLQYQR	PBANKA_1332000	0.0799754	0.00017998
NNSLNIEEVR	PBANKA_1304000	cohesin complex subunit, putative						NNSLNIEEVR	PBANKA_1304000		0
NNSINSYGK	PBANKA_1323200	conserved Plasmodium protein, unknown function	1.119	0.16221	0.995376	0.00201302		NNSINSYGK	PBANKA_1323200	0.16221	0.00201302
NNSMDISINNSNLLYPK	PBANKA_1320100	conserved Plasmodium protein, unknown function	1.14	0.189034	0.996221	0.00164445		NNSMDISINNSNLLYPK	PBANKA_1320100	0.189034	0.00164445
NPISFTPISDGYKPSSSPNNNSK	PBANKA_0524200	early transcribed membrane protein	1.032	0.045443	0.999977	1.00371e-05		NPISFTPISDGYKPSSSPNNNSK	PBANKA_0524200	0.045443	1.00371e-05
NPNNDGSFNIQFK	PBANKA_1455300	tetratricopeptide repeat protein, putative	0.934	-0.0985055	0.993919	0.00264914		NPNNDGSFNIQFK	PBANKA_1455300	-0.0985055	0.00264914
NPSIDSDAKNILDEELALGNDGVSNINTQIR	PBANKA_1033800	conserved protein, unknown function	0.903	-0.147202	0.997671	0.0010126		NPSIDSDAKNILDEELALGNDGVSNINTQIR	PBANKA_1033800	-0.147202	0.0010126
NPSLLNVFTEK	PBANKA_1115200	gamete egress protein GEP	1.223	0.290424	0.937549	0.028006		NPSLLNVFTEK	PBANKA_1115200	0.290424	0.028006
NQIGYAAGFLGDVSHER	PBANKA_1145800	membrane associated histidine-rich protein 1a	0.807	-0.309359	0.286226	0.54329		NQIGYAAGFLGDVSHER	PBANKA_1145800	-0.309359	0.54329
NQLVNASLKK	PBANKA_0506900	phospholipid scramblase, putative	1.213	0.27858	0.428174	0.36838		NQLVNASLKK	PBANKA_0506900	0.27858	0.36838
NQNTAQLNTDTNVITNIENK	PBANKA_0925400	dynein heavy chain, putative	0.738	-0.438307	0.928401	0.0322644		NQNTAQLNTDTNVITNIENK	PBANKA_0925400	-0.438307	0.0322644
NQPSLEMNNMFK	PBANKA_1237100	conserved Plasmodium protein, unknown function	0.835	-0.260152	0.672501	0.172307		NQPSLEMNNMFK	PBANKA_1237100	-0.260152	0.172307
NQSASFYAQPTHGQYK	PBANKA_0100600	schizont membrane associated cytoadherence protein	1.19	0.250962	0.883248	0.0539173		NQSASFYAQPTHGQYK	PBANKA_0100600	0.250962	0.0539173
NQSHINQTPSVVK	PBANKA_1344100	myosin F	1.13	0.176323	0.934983	0.0291962		NQSHINQTPSVVK	PBANKA_1344100	0.176323	0.0291962
NQSIDILDAQFNNLK	PBANKA_0621300	conserved Plasmodium protein, unknown function	1.039	0.0551957	0.999957	1.87959e-05		NQSIDILDAQFNNLK	PBANKA_0621300	0.0551957	1.87959e-05
NQYPSTSGTQGMTR	PBANKA_1229000	Plasmodium exported protein (PHIST), unknown function	0.938	-0.0923402	0.99045	0.00416732		NQYPSTSGTQGMTR	PBANKA_1229000	-0.0923402	0.00416732
NQYPSTSGTQGMTR	PBANKA_1229000	Plasmodium exported protein (PHIST), unknown function	1.002	0.00288251	1	0		NQYPSTSGTQGMTR	PBANKA_1229000	0.00288251	0
NQYTSFKLPK	PBANKA_1142300	rhoptry protein RHOP148, putative	0.868	-0.204233	0.990952	0.00394746		NQYTSFKLPK	PBANKA_1142300	-0.204233	0.00394746
NRSFENPDHQIFK	PBANKA_1446100	amino acid transporter, putative	1.064	0.0894982	0.887252	0.0519529		NRSFENPDHQIFK	PBANKA_1446100	0.0894982	0.0519529
NRSGNNNANGNQENYK	PBANKA_1426900	ATP-dependent RNA helicase DBP1, putative	1.052	0.0731347	0.999999	3.75941e-07		NRSGNNNANGNQENYK	PBANKA_1426900	0.0731347	3.75941e-07
NRSMVSNVNETVYR	PBANKA_0835500	UBX domain-containing protein, putative	1.018	0.0257376	0.999965	1.50263e-05		NRSMVSNVNETVYR	PBANKA_0835500	0.0257376	1.50263e-05
NRSNHNNYITSR	PBANKA_1315500	sortilin, putative	1.201	0.264236	0.864425	0.0632729		NRSNHNNYITSR	PBANKA_1315500	0.264236	0.0632729
NSDYNFIDIGSNEEK	PBANKA_1230100	ribonuclease, putative						NSDYNFIDIGSNEEK	PBANKA_1230100		0
NPIESYNEFSENGISSSILSNLNSSDLSIISQSR	PBANKA_0704500	HECT-like E3 ubiquitin ligase, putative	0.959	-0.0603973	0.999999	3.90646e-07		NPIESYNEFSENGISSSILSNLNSSDLSIISQSR	PBANKA_0704500	-0.0603973	3.90646e-07
NPIAAVSNSRIDIDNEMPK	PBANKA_0819900	nucleosome assembly protein	0.884	-0.177882	0.987216	0.0055876		NPIAAVSNSRIDIDNEMPK	PBANKA_0819900	-0.177882	0.0055876
NPIAAVSNSRIDIDNEMPK	PBANKA_0819900	nucleosome assembly protein	0.799	-0.323733	0.679971	0.167509		NPIAAVSNSRIDIDNEMPK	PBANKA_0819900	-0.323733	0.167509
NPIAAVSNSR	PBANKA_0819900	nucleosome assembly protein	0.981	-0.027675	0.999996	1.60094e-06		NPIAAVSNSR	PBANKA_0819900	-0.027675	1.60094e-06
NNSNLLVEGK	PBANKA_0720100	conserved Plasmodium protein, unknown function	0.95	-0.0740006	0.976715	0.0102323		NNSNLLVEGK	PBANKA_0720100	-0.0740006	0.0102323
NNSNINNMAIENYIENHK	PBANKA_0910000	protein KIC5, putative	1.218	0.284514	0.775875	0.110208		NNSNINNMAIENYIENHK	PBANKA_0910000	0.284514	0.110208
NNSNSANFFQYK	PBANKA_0522000	conserved Plasmodium protein, unknown function	0.888	-0.171368	0.905884	0.0429276		NNSNSANFFQYK	PBANKA_0522000	-0.171368	0.0429276
NNSSFDENNNISIINK	PBANKA_1103600	cation transporting P-ATPase, putative	1.015	0.0214797	1	3.87493e-08		NNSSFDENNNISIINK	PBANKA_1103600	0.0214797	3.87493e-08
NNSTIGLETQNVQKPSIEK	PBANKA_0705700	conserved Plasmodium protein, unknown function	0.905	-0.14401	0.960834	0.0173514		NNSTIGLETQNVQKPSIEK	PBANKA_0705700	-0.14401	0.0173514
NNSTISNGYK	PBANKA_0937200	RNA-binding protein, putative	1.198	0.260628	0.996828	0.00137977		NNSTISNGYK	PBANKA_0937200	0.260628	0.00137977
NNTELINLQSQEITK	PBANKA_1302000	conserved Plasmodium protein, unknown function	0.827	-0.274041	0.884796	0.0531567		NNTELINLQSQEITK	PBANKA_1302000	-0.274041	0.0531567
NNTGSGTLSNK	PBANKA_1443000	NIMA related kinase 1, putative	0.714	-0.486004	0.0412468	1.38461		NNTGSGTLSNK	PBANKA_1443000	-0.486004	1.38461
NNTNEEDINLHISKSFINK	PBANKA_0109200	transcription elongation factor SPT5, putative	0.683	-0.550043	0.925673	0.0335423		NNTNEEDINLHISKSFINK	PBANKA_0109200	-0.550043	0.0335423
NMPISLSEINEINTNEESKELTNLNK	PBANKA_1021000	conserved Plasmodium protein, unknown function	1.1	0.137504	0.999361	0.000277426		NMPISLSEINEINTNEESKELTNLNK	PBANKA_1021000	0.137504	0.000277426
NNTSLFNTLFSTK	PBANKA_1428300	WD repeat-containing protein, putative	0.921	-0.118727	0.97562	0.0107195		NNTSLFNTLFSTK	PBANKA_1428300	-0.118727	0.0107195
NNTVDTVDDIEEGNDNVVGENKNEVFK	PBANKA_1305000	conserved Plasmodium protein, unknown function	1.152	0.204141	0.997956	0.000888743		NNTVDTVDDIEEGNDNVVGENKNEVFK	PBANKA_1305000	0.204141	0.000888743
NNTVIKIPTLK	PBANKA_0513400	LEM3/CDC50 family protein, putative	1.225	0.292782	0.916311	0.0379571		NNTVIKIPTLK	PBANKA_0513400	0.292782	0.0379571
NNVDINNFDKYATSPK	PBANKA_0509700	conserved Plasmodium protein, unknown function	0.989	-0.0159576	1	1.64336e-08		NNVDINNFDKYATSPK	PBANKA_0509700	-0.0159576	1.64336e-08
NNVLTNNPLINLEDSDNEEFEK	PBANKA_0620000	pre-mRNA-splicing factor CWC15, putative	0.933	-0.100051	0.998771	0.000534085		NNVLTNNPLINLEDSDNEEFEK	PBANKA_0620000	-0.100051	0.000534085
NNVYTPSEEFNFYNSTFMER	PBANKA_0100600	schizont membrane associated cytoadherence protein	1.106	0.145351	0.966491	0.0148021		NNVYTPSEEFNFYNSTFMER	PBANKA_0100600	0.145351	0.0148021
NNYLSKDSMLSDNFLVIK	PBANKA_1109700	conserved protein, unknown function	1.06	0.0840643	0.995967	0.00175497		NNYLSKDSMLSDNFLVIK	PBANKA_1109700	0.0840643	0.00175497
NNYNSLDGLINDSK	PBANKA_0406200	conserved Plasmodium protein, unknown function	0.898	-0.155213	0.530791	0.275077		NNYNSLDGLINDSK	PBANKA_0406200	-0.155213	0.275077
NNYSGSYGNVYNSYK	PBANKA_1202700	RNA-binding protein, putative	0.702	-0.510457	0.922065	0.0352383		NNYSGSYGNVYNSYK	PBANKA_1202700	-0.510457	0.0352383
NPFPSPLTIR	PBANKA_1234600	EELM2 domain-containing protein, putative	1.09	0.124328	0.999452	0.000237926		NPFPSPLTIR	PBANKA_1234600	0.124328	0.000237926
NNTTHIRPFR	PBANKA_1115200	gamete egress protein GEP	1.05	0.0703893	0.999849	6.54015e-05		NNTTHIRPFR	PBANKA_1115200	0.0703893	6.54015e-05
NMNSSINEEYIVENK	PBANKA_0413500	conserved Plasmodium protein, unknown function	1.131	0.177599	0.96657	0.0147669		NMNSSINEEYIVENK	PBANKA_0413500	0.177599	0.0147669
NMNSSINEEYIVENK	PBANKA_0413500	conserved Plasmodium protein, unknown function	0.949	-0.07552	0.989903	0.00440725		NMNSSINEEYIVENK	PBANKA_0413500	-0.07552	0.00440725
NMNINTFNRYPMHMNYNLQNNSNQQR	PBANKA_1032700	CUGBP Elav-like family member 2, putative	1.029	0.041243	0.999995	2.37229e-06		NMNINTFNRYPMHMNYNLQNNSNQQR	PBANKA_1032700	0.041243	2.37229e-06
NIPDMIDSDVEK	PBANKA_1228400	mannose-6-phosphate isomerase, putative	1.036	0.051024	0.99999	4.39445e-06		NIPDMIDSDVEK	PBANKA_1228400	0.051024	4.39445e-06
NIPFDENISEDSHILR	PBANKA_1023800	conserved Plasmodium protein, unknown function	1.065	0.0908534	0.999948	2.24794e-05		NIPFDENISEDSHILR	PBANKA_1023800	0.0908534	2.24794e-05
NLPGMNMQSPK	PBANKA_1439200	polyadenylate-binding protein 1, putative	0.952	-0.0709665	0.999766	0.000101481		NLPGMNMQSPK	PBANKA_1439200	-0.0709665	0.000101481
NIPLFSSYSK	PBANKA_1116800	BFR1 domain-containing protein, putative	1.403	0.488515	0.815584	0.0885316		NIPLFSSYSK	PBANKA_1116800	0.488515	0.0885316
NIPSQPNTIGQPNFAAHQNPQAQNFFYSNNNSYR	PBANKA_1135700	CUGBP Elav-like family member 1, putative	0.949	-0.07552	0.999999	3.91958e-07		NIPSQPNTIGQPNFAAHQNPQAQNFFYSNNNSYR	PBANKA_1135700	-0.07552	3.91958e-07
NLPTHFKDFQYELR	PBANKA_0101900	RNA-binding protein, putative	0.81	-0.304006	0.994686	0.0023141		NLPTHFKDFQYELR	PBANKA_0101900	-0.304006	0.0023141
NIPVTNVFNTNEMIDVISVTK	PBANKA_0511900	60S ribosomal protein L3, putative	1.287	0.364012	0.588794	0.230036		NIPVTNVFNTNEMIDVISVTK	PBANKA_0511900	0.364012	0.230036
NISATCTSKEHINVGK	PBANKA_1421200	conserved protein, unknown function	1.081	0.112367	0.992602	0.00322467		NISATCTSKEHINVGK	PBANKA_1421200	0.112367	0.00322467
NISDANNNSEILFGSNFCNNNVHTGNR	PBANKA_0823000	ubiquitin-like protein, putative	0.971	-0.0424568	1	2.83534e-08		NISDANNNSEILFGSNFCNNNVHTGNR	PBANKA_0823000	-0.0424568	2.83534e-08
NLSDNIYIIENNK	PBANKA_1126900	eukaryotic translation initiation factor 2-alpha kinase	1.149	0.200379	0.988254	0.00513145		NLSDNIYIIENNK	PBANKA_1126900	0.200379	0.00513145
NISETNSFSNK	PBANKA_0409300	phosphatidylinositol 3- and 4-kinase, putative	0.829	-0.270556	0.977698	0.00979529		NISETNSFSNK	PBANKA_0409300	-0.270556	0.00979529
NLSFMAPLEK	PBANKA_1016400	major facilitator superfamily domain-containing protein, putative	1.102	0.140124	0.999584	0.000180807		NLSFMAPLEK	PBANKA_1016400	0.140124	0.000180807
NLSFMAPLEK	PBANKA_1016400	major facilitator superfamily domain-containing protein, putative	1.449	0.535058	0.662206	0.179007		NLSFMAPLEK	PBANKA_1016400	0.535058	0.179007
NISFTVWDVGGQDK	PBANKA_0505100	ADP-ribosylation factor, putative	0.94	-0.0892673	0.999774	9.82164e-05		NISFTVWDVGGQDK	PBANKA_0505100	-0.0892673	9.82164e-05
NLSGIALNCINK	PBANKA_0109100	transketolase, putative	1.265	0.339137	0.346555	0.460228		NLSGIALNCINK	PBANKA_0109100	0.339137	0.460228
NLSKNFEESAFDNFK	PBANKA_1432500	DNA-binding chaperone, putative	0.865	-0.209228	0.9991	0.000391198		NLSKNFEESAFDNFK	PBANKA_1432500	-0.209228	0.000391198
NLSLDDNIYIDEKEVSPK	PBANKA_0512400	rRNA-processing protein EBP2, putative	1.04	0.0565835	0.999842	6.84449e-05		NLSLDDNIYIDEKEVSPK	PBANKA_0512400	0.0565835	6.84449e-05
NLSIHAYIDK	PBANKA_1011500	PHD finger protein PHD2, putative	0.905	-0.14401	0.999864	5.92499e-05		NLSIHAYIDK	PBANKA_1011500	-0.14401	5.92499e-05
NLSLLNNIEENEDISYQNLENVK	PBANKA_1457200	double C2-like domain-containing protein, putative	1.106	0.145351	0.991343	0.00377586		NLSLLNNIEENEDISYQNLENVK	PBANKA_1457200	0.145351	0.00377586
NINTSPSNIPTK	PBANKA_0621600	conserved Plasmodium protein, unknown function	1.014	0.0200577	1	1.10681e-08		NINTSPSNIPTK	PBANKA_0621600	0.0200577	1.10681e-08
NINSSNIK	PBANKA_1450300	ATP synthase subunit beta, mitochondrial	0.946	-0.0800879	0.999982	7.76689e-06		NINSSNIK	PBANKA_1450300	-0.0800879	7.76689e-06
NLNSNYIINK	PBANKA_1458800	kinesin-15, putative	0.909	-0.137648	0.999988	5.17744e-06		NLNSNYIINK	PBANKA_1458800	-0.137648	5.17744e-06
NLNSNKFPHEYIEQEMIR	PBANKA_1214700	conserved Plasmodium protein, unknown function	0.814	-0.296899	0.986586	0.00586527		NLNSNKFPHEYIEQEMIR	PBANKA_1214700	-0.296899	0.00586527
NLINNNNEMIFYGVGSFSNK	PBANKA_1463100	CSC1-like protein, putative	0.894	-0.161653	0.988232	0.00514118		NLINNNNEMIFYGVGSFSNK	PBANKA_1463100	-0.161653	0.00514118
NLLNQESNSYNINK	PBANKA_0719700	conserved Plasmodium protein, unknown function	0.65	-0.621488	0.986714	0.00580861		NLLNQESNSYNINK	PBANKA_0719700	-0.621488	0.00580861
NIIPQVIHQYSNLEDENTGK	PBANKA_1453300	acyl-CoA synthetase, putative	1.07	0.0976108	0.999959	1.75907e-05		NIIPQVIHQYSNLEDENTGK	PBANKA_1453300	0.0976108	1.75907e-05
NILSNDVIQTPDK	PBANKA_0416600	replication protein A1, small fragment	0.839	-0.253257	0.986834	0.00575585		NILSNDVIQTPDK	PBANKA_0416600	-0.253257	0.00575585
NILSNDVIQTPDKHYALSDVNDVLAK	PBANKA_0416600	replication protein A1, small fragment	0.951	-0.0724828	0.999995	2.02981e-06		NILSNDVIQTPDKHYALSDVNDVLAK	PBANKA_0416600	-0.0724828	2.02981e-06
NIISNMKSDSSQYILEQTLK	PBANKA_0102400	AT-rich interactive domain-containing protein, putative	0.993	-0.0101344	1	1.25178e-08		NIISNMKSDSSQYILEQTLK	PBANKA_0102400	-0.0101344	1.25178e-08
NILSSTPSLGFNK	PBANKA_0833800	CSTF domain-containing protein, putative	0.94	-0.0892673	0.983288	0.00731922		NILSSTPSLGFNK	PBANKA_0833800	-0.0892673	0.00731922
NILSSTPSLGFNKK	PBANKA_0833800	CSTF domain-containing protein, putative	0.914	-0.129734	0.999158	0.000365968		NILSSTPSLGFNKK	PBANKA_0833800	-0.129734	0.000365968
NIMGTVGSTGNSR	PBANKA_1446500	asparagine-rich protein, putative	0.983	-0.0247367	0.999999	5.97068e-07		NIMGTVGSTGNSR	PBANKA_1446500	-0.0247367	5.97068e-07
NLSIIQTSHIPYDAPLADFLENGR	PBANKA_1126900	eukaryotic translation initiation factor 2-alpha kinase	1.13	0.176323	0.998645	0.000589007		NLSIIQTSHIPYDAPLADFLENGR	PBANKA_1126900	0.176323	0.000589007
NINDLQLQAPIQSMK	PBANKA_0519900	conserved Plasmodium protein, unknown function						NINDLQLQAPIQSMK	PBANKA_0519900		0
NINHYYYYDNEQNDEIHNLFNSYNEESEYEYTR	PBANKA_1448200	asparagine/aspartate rich protein, putative	1.097	0.133564	0.999933	2.91083e-05		NINHYYYYDNEQNDEIHNLFNSYNEESEYEYTR	PBANKA_1448200	0.133564	2.91083e-05
NLNKSNIFCR	PBANKA_1365500	exported protein IBIS1	1.136	0.183963	0.99426	0.00250016		NLNKSNIFCR	PBANKA_1365500	0.183963	0.00250016
NLNLSYLHTEK	PBANKA_0910800	conserved Plasmodium protein, unknown function	0.718	-0.477944	0.113204	0.946138		NLNLSYLHTEK	PBANKA_0910800	-0.477944	0.946138
NINNNNNNSFKK	PBANKA_1312400	HSP20-like chaperone, putative						NINNNNNNSFKK	PBANKA_1312400		0
NINNTPNK	PBANKA_0510200	conserved Plasmodium protein, unknown function	1.088	0.121679	0.982347	0.007735		NINNTPNK	PBANKA_0510200	0.121679	0.007735
NINNWYEENSINKVTIK	PBANKA_0515900	mRNA-decapping enzyme subunit 1, putative	1.012	0.0172093	1	8.49008e-08		NINNWYEENSINKVTIK	PBANKA_0515900	0.0172093	8.49008e-08
NLNSFTLSSK	PBANKA_1211700	conserved Plasmodium protein, unknown function						NLNSFTLSSK	PBANKA_1211700		0
NLNSLGIDQIFNDEHGGYAFLAK	PBANKA_1365500	exported protein IBIS1	1.087	0.120352	0.970419	0.0130407		NLNSLGIDQIFNDEHGGYAFLAK	PBANKA_1365500	0.120352	0.0130407
NLNSNKFPHEYIEQEMIR	PBANKA_1214700	conserved Plasmodium protein, unknown function	0.911	-0.134477	0.942483	0.0257265		NLNSNKFPHEYIEQEMIR	PBANKA_1214700	-0.134477	0.0257265
NINFITKDSK	PBANKA_0401800	HAD superfamily protein, putative	0.92	-0.120294	0.999665	0.000145539		NINFITKDSK	PBANKA_0401800	-0.120294	0.000145539
NSEISSPQNSASNLNTSTNIEK	PBANKA_0103300	GYF domain-containing protein, putative	0.991	-0.013043	1	1.37446e-09		NSEISSPQNSASNLNTSTNIEK	PBANKA_0103300	-0.013043	1.37446e-09
NISLQSDHYDQFSK	PBANKA_1327700	conserved Plasmodium protein, unknown function	0.85	-0.234465	0.981515	0.00810323		NISLQSDHYDQFSK	PBANKA_1327700	-0.234465	0.00810323
NISMDENMNYSNMENENNSGMNNSPNYK	PBANKA_1411300	eukaryotic translation initation factor 4 gamma, putative	1.061	0.0854247	0.998049	0.000848249		NISMDENMNYSNMENENNSGMNNSPNYK	PBANKA_1411300	0.0854247	0.000848249
NIYSEVPNENQSLGNNK	PBANKA_0401100	serine/threonine protein kinase, putative	1.052	0.0731347	0.999961	1.69025e-05		NIYSEVPNENQSLGNNK	PBANKA_0401100	0.0731347	1.69025e-05
NIYTYESNGISQNTTNTK	PBANKA_0100600	schizont membrane associated cytoadherence protein						NIYTYESNGISQNTTNTK	PBANKA_0100600		0
NMDFSNINFGSIYR	PBANKA_0618200	phosphoinositide-binding protein, putative	1.01	0.0143553	1	8.91513e-08		NMDFSNINFGSIYR	PBANKA_0618200	0.0143553	8.91513e-08
NMDTNDLSDDENLENFNHNLFSK	PBANKA_0940200	DNA replication ATP-dependent helicase/nuclease DNA2, putative	1.19	0.250962	0.999088	0.000396338		NMDTNDLSDDENLENFNHNLFSK	PBANKA_0940200	0.250962	0.000396338
NMEDIEKHNSLNLYENNWK	PBANKA_1214700	conserved Plasmodium protein, unknown function	1.056	0.0786098	0.983786	0.0070995		NMEDIEKHNSLNLYENNWK	PBANKA_1214700	0.0786098	0.0070995
NMEDIEKHNSLNLYENNWK	PBANKA_1214700	conserved Plasmodium protein, unknown function	0.963	-0.0543923	0.999988	4.99675e-06		NMEDIEKHNSLNLYENNWK	PBANKA_1214700	-0.0543923	4.99675e-06
NMESETESKLNIETLK	PBANKA_1118700	acyl-CoA synthetase, putative	1.069	0.0962619	0.9947	0.00230805		NMESETESKLNIETLK	PBANKA_1118700	0.0962619	0.00230805
NMGSIEISEDDKNK	PBANKA_1306400	geranylgeranyl transferase type-2 subunit alpha, putative	0.974	-0.0380063	0.999834	7.21163e-05		NMGSIEISEDDKNK	PBANKA_1306400	-0.0380063	7.21163e-05
NMKNSITLNEILNPSK	PBANKA_0832900	protein MAM3, putative	1.209	0.273814	0.904434	0.0436233		NMKNSITLNEILNPSK	PBANKA_0832900	0.273814	0.0436233
NMKNSITLNEILNPSK	PBANKA_0832900	protein MAM3, putative	0.993	-0.0101344	1	2.39698e-09		NMKNSITLNEILNPSK	PBANKA_0832900	-0.0101344	2.39698e-09
NMKNSNLYPDHHNQNR	PBANKA_0810600	exoribonuclease, putative	0.903	-0.147202	0.999934	2.86158e-05		NMKNSNLYPDHHNQNR	PBANKA_0810600	-0.147202	2.86158e-05
NMKNSNLYPDHHNQNR	PBANKA_0810600	exoribonuclease, putative	0.937	-0.093879	0.998063	0.000842099		NMKNSNLYPDHHNQNR	PBANKA_0810600	-0.093879	0.000842099
NMLDSPSSSLFR	PBANKA_1329500	protein phosphatase containing kelch-like domains	1.249	0.320773	0.887937	0.0516178		NMLDSPSSSLFR	PBANKA_1329500	0.320773	0.0516178
NMINFVESEQYEGNNIGTR	PBANKA_1438300	phospholipid-transporting ATPase, putative	1.041	0.0579701	0.999944	2.43454e-05		NMINFVESEQYEGNNIGTR	PBANKA_1438300	0.0579701	2.43454e-05
NMIYSYGNNSMHK	PBANKA_1223800	V-type proton ATPase subunit a, putative	1.107	0.146655	0.847357	0.0719336		NMIYSYGNNSMHK	PBANKA_1223800	0.146655	0.0719336
NMIYSYGNNSMHK	PBANKA_1223800	V-type proton ATPase subunit a, putative	1.086	0.119024	0.977676	0.00980505		NMIYSYGNNSMHK	PBANKA_1223800	0.119024	0.00980505
NMIYSYGNNSMHKR	PBANKA_1223800	V-type proton ATPase subunit a, putative	1.095	0.130931	0.758191	0.120221		NMIYSYGNNSMHKR	PBANKA_1223800	0.130931	0.120221
NMNDMLGDDNITPK	PBANKA_1450700	clustered-asparagine-rich protein, putative	0.891	-0.166503	0.972784	0.0119834		NMNDMLGDDNITPK	PBANKA_1450700	-0.166503	0.0119834
NMNENYYQSKDFEGIQEYPNNNNTEK	PBANKA_1458800	kinesin-15, putative	1.02	0.0285692	0.999999	4.31797e-07		NMNENYYQSKDFEGIQEYPNNNNTEK	PBANKA_1458800	0.0285692	4.31797e-07
NIVYVTDDDDDLISAFR	PBANKA_0802100	phosphoinositide-binding protein, putative	1.256	0.328836	0.952639	0.0210715		NIVYVTDDDDDLISAFR	PBANKA_0802100	0.328836	0.0210715
NLVTNDYDNASFK	PBANKA_0509200	Eps15-like protein, putative	1.099	0.136191	0.995228	0.00207748		NLVTNDYDNASFK	PBANKA_0509200	0.136191	0.00207748
NLVLNSFDKEATIQDK	PBANKA_0808000	cdc2-related protein kinase 4, putative	0.985	-0.0218044	1	1.95855e-08		NLVLNSFDKEATIQDK	PBANKA_0808000	-0.0218044	1.95855e-08
NLTPIVNPGFK	PBANKA_1027900	small nuclear ribonucleoprotein-associated protein B, putative	1.19	0.250962	0.953661	0.0206061		NLTPIVNPGFK	PBANKA_1027900	0.250962	0.0206061
NISNISFATDK	PBANKA_1450600	vesicle transport v-SNARE protein VTI1, putative	0.921	-0.118727	0.999542	0.000199056		NISNISFATDK	PBANKA_1450600	-0.118727	0.000199056
NISNISFATDKLDIAK	PBANKA_1450600	vesicle transport v-SNARE protein VTI1, putative	0.97	-0.0439433	0.999645	0.000154253		NISNISFATDKLDIAK	PBANKA_1450600	-0.0439433	0.000154253
NISNISFATDKLDIAK	PBANKA_1450600	vesicle transport v-SNARE protein VTI1, putative	0.849	-0.236164	0.970564	0.0129757		NISNISFATDKLDIAK	PBANKA_1450600	-0.236164	0.0129757
NISNIYFDSNKK	PBANKA_1231500	ubiquitin carboxyl-terminal hydrolase 2, putative	0.833	-0.263612	0.992413	0.00330759		NISNIYFDSNKK	PBANKA_1231500	-0.263612	0.00330759
NLSNNLSGNNNSYSHR	PBANKA_0939600	polyadenylate-binding protein-interacting protein 1, putative	0.876	-0.190997	0.773048	0.111793		NLSNNLSGNNNSYSHR	PBANKA_0939600	-0.190997	0.111793
NISNNYEHKR	PBANKA_1223000	conserved Plasmodium protein, unknown function	1.024	0.0342157	0.999925	3.26502e-05		NISNNYEHKR	PBANKA_1223000	0.0342157	3.26502e-05
NISNSENNTNSIALEK	PBANKA_0401800	HAD superfamily protein, putative	1.035	0.0496308	0.990183	0.00428448		NISNSENNTNSIALEK	PBANKA_0401800	0.0496308	0.00428448
NLSNSINLNKENK	PBANKA_0615800	exported serine/threonine protein kinase	1.259	0.332278	0.599531	0.222188		NLSNSINLNKENK	PBANKA_0615800	0.332278	0.222188
NLSNVFLKPDMK	PBANKA_0621900	mitochondrial import inner membrane translocase subunit TIM14, putative	1.166	0.221568	0.844125	0.0735932		NLSNVFLKPDMK	PBANKA_0621900	0.221568	0.0735932
NLSLTYREDMLK	PBANKA_1009500	glutamate synthase [NADH], putative	0.804	-0.314733	0.989574	0.00455157		NLSLTYREDMLK	PBANKA_1009500	-0.314733	0.00455157
NLSPNNEDNNLLIEENNELR	PBANKA_0102200	trophozoite exported protein 1, putative	0.956	-0.0649175	0.999999	5.70138e-07		NLSPNNEDNNLLIEENNELR	PBANKA_0102200	-0.0649175	5.70138e-07
NLSQPFSNSPFGVLKSWVK	PBANKA_0105400	coatomer alpha subunit, putative	0.764	-0.388355	0.998551	0.000629652		NLSQPFSNSPFGVLKSWVK	PBANKA_0105400	-0.388355	0.000629652
NLSQYSLNESLFK	PBANKA_1225000	serine/threonine protein kinase, FIKK family	1.11	0.15056	0.938543	0.0275457		NLSQYSLNESLFK	PBANKA_1225000	0.15056	0.0275457
NISSFDEIIK	PBANKA_1011700	conserved Plasmodium protein, unknown function	0.833	-0.263612	0.995253	0.00206668		NISSFDEIIK	PBANKA_1011700	-0.263612	0.00206668
NISSSHER	PBANKA_1341500	RNA-binding protein, putative						NISSSHER	PBANKA_1341500		0
NLSSTNLLNNTNQIR	PBANKA_0943100	CCR4-NOT transcription complex subunit 1, putative	0.905	-0.14401	0.883805	0.0536437		NLSSTNLLNNTNQIR	PBANKA_0943100	-0.14401	0.0536437
NISSVFTNSSDK	PBANKA_1362300	conserved Plasmodium protein, unknown function	0.976	-0.0350469	1	2.63555e-08		NISSVFTNSSDK	PBANKA_1362300	-0.0350469	2.63555e-08
NISVDNLFTQEK	PBANKA_1403500	MCL1 domain-containing protein, putative						NISVDNLFTQEK	PBANKA_1403500		0
NLSYEKELSSTSLQIR	PBANKA_0719700	conserved Plasmodium protein, unknown function	0.713	-0.488026	0.953585	0.0206406		NLSYEKELSSTSLQIR	PBANKA_0719700	-0.488026	0.0206406
NITPIKDIGNLTPK	PBANKA_0911100	conserved Plasmodium protein, unknown function	0.893	-0.163268	0.994597	0.00235264		NITPIKDIGNLTPK	PBANKA_0911100	-0.163268	0.00235264
NLSQPFSNSPFGVLK	PBANKA_0105400	coatomer alpha subunit, putative	1.075	0.104337	0.999623	0.000163946		NLSQPFSNSPFGVLK	PBANKA_0105400	0.104337	0.000163946
NIINITNLGSHTIKK	PBANKA_0210600	ubiquitin carboxyl-terminal hydrolase, putative	0.863	-0.212568	0.618268	0.208824		NIINITNLGSHTIKK	PBANKA_0210600	-0.212568	0.208824
NSENFFHALSLPFINKK	PBANKA_0707600	serine/threonine protein kinase VPS15, putative	0.962	-0.0558912	0.999093	0.000394272		NSENFFHALSLPFINKK	PBANKA_0707600	-0.0558912	0.000394272
NSGSNSTTGCFPFCK	PBANKA_1000600	erythrocyte membrane antigen 1	1.199	0.261832	0.440479	0.356075		NSGSNSTTGCFPFCK	PBANKA_1000600	0.261832	0.356075
QHLNLFSNSTISNIK	PBANKA_0718800	small GTP-binding protein sar1, putative	1.037	0.0524159	0.999766	0.000101467		QHLNLFSNSTISNIK	PBANKA_0718800	0.0524159	0.000101467
QHSEDIGNYSWTLLNEEAKK	PBANKA_0607900	cGMP-specific 3',5'-cyclic phosphodiesterase alpha, putative	0.716	-0.481969	0.917154	0.0375579		QHSEDIGNYSWTLLNEEAKK	PBANKA_0607900	-0.481969	0.0375579
QHVEDLDTPRDLIYK	PBANKA_0408400	phosphoglycerate mutase, putative	1.079	0.109695	0.998582	0.000616057		QHVEDLDTPRDLIYK	PBANKA_0408400	0.109695	0.000616057
QKNNDNYNISNSIVPNNK	PBANKA_0408400	phosphoglycerate mutase, putative	0.854	-0.227692	0.661468	0.179491		QKNNDNYNISNSIVPNNK	PBANKA_0408400	-0.227692	0.179491
QKPSEIEDAIIK	PBANKA_1135100	40S ribosomal protein S15, putative	0.874	-0.194295	0.999949	2.21198e-05		QKPSEIEDAIIK	PBANKA_1135100	-0.194295	2.21198e-05
QKSFNNPWIDGCGVK	PBANKA_0913800	DNA-directed RNA polymerase I subunit RPA2, putative	1.087	0.120352	0.99297	0.00306373		QKSFNNPWIDGCGVK	PBANKA_0913800	0.120352	0.00306373
QKTDEDNFSFLISK	PBANKA_1314100	E3 ubiquitin-protein ligase ZNF598, putative	1.175	0.232661	0.77716	0.10949		QKTDEDNFSFLISK	PBANKA_1314100	0.232661	0.10949
QKYSENNNTNLLNQNIEQINDNIK	PBANKA_1348800	conserved protein, unknown function	0.93	-0.104697	0.999905	4.11731e-05		QKYSENNNTNLLNQNIEQINDNIK	PBANKA_1348800	-0.104697	4.11731e-05
QLDNINNIQSHIQK	PBANKA_1411300	eukaryotic translation initation factor 4 gamma, putative	0.922	-0.117161	0.958281	0.0185072		QLDNINNIQSHIQK	PBANKA_1411300	-0.117161	0.0185072
QIDSDKDGFISLPELNDAFSQNLDPK	PBANKA_0938400	endoplasmic reticulum-resident calcium binding protein, putative	1.051	0.0717627	0.998941	0.000460303		QIDSDKDGFISLPELNDAFSQNLDPK	PBANKA_0938400	0.0717627	0.000460303
QIEGTITPDIQMVDNTGYNHDNDLNK	PBANKA_1448200	asparagine/aspartate rich protein, putative	0.897	-0.15682	0.995564	0.00193097		QIEGTITPDIQMVDNTGYNHDNDLNK	PBANKA_1448200	-0.15682	0.00193097
QLFHPEQLISGKEDAANNFAR	PBANKA_0417700	alpha tubulin 1	1.158	0.211635	0.994306	0.00247985		QLFHPEQLISGKEDAANNFAR	PBANKA_0417700	0.211635	0.00247985
QILSAVSVTSDAESSVVDVR	PBANKA_0304900	serine repeat antigen 3	1.005	0.0071955	1	1.06587e-09		QILSAVSVTSDAESSVVDVR	PBANKA_0304900	0.0071955	1.06587e-09
QILSSLSTDYDNIKK	PBANKA_0800100	PIR protein	0.833	-0.263612	0.490292	0.309545		QILSSLSTDYDNIKK	PBANKA_0800100	-0.263612	0.309545
QLLSTLSNEYNNFK	PBANKA_0944000	#N/A	0.925	-0.112475	0.991992	0.00349187		QLLSTLSNEYNNFK	PBANKA_0944000	-0.112475	0.00349187
QINPNIYSFK	PBANKA_1009500	glutamate synthase [NADH], putative	0.953	-0.0694519	0.999313	0.000298665		QINPNIYSFK	PBANKA_1009500	-0.0694519	0.000298665
QLSGINNK	PBANKA_1343600	conserved protein, unknown function	1.118	0.16092	0.996248	0.00163239		QLSGINNK	PBANKA_1343600	0.16092	0.00163239
QISGQQVPSQR	PBANKA_1200600	Plasmodium exported protein, unknown function	0.955	-0.0664274	0.999788	9.18717e-05		QISGQQVPSQR	PBANKA_1200600	-0.0664274	9.18717e-05
QLSNAFYNNYDYDYLYSAK	PBANKA_1418300	golgi protein 1, putative	0.764	-0.388355	0.882229	0.0544185		QLSNAFYNNYDYDYLYSAK	PBANKA_1418300	-0.388355	0.0544185
QHHMSSYDHR	PBANKA_1123500	SNF2 helicase, putative	0.908	-0.139236	0.995282	0.00205396		QHHMSSYDHR	PBANKA_1123500	-0.139236	0.00205396
QISNDRILEEFEIK	PBANKA_1356900	U4/U6 small nuclear ribonucleoprotein PRP4, putative	1.05	0.0703893	0.999993	3.0892e-06		QISNDRILEEFEIK	PBANKA_1356900	0.0703893	3.0892e-06
QGSIHGGK	PBANKA_0104800	protein KIC1, putative	0.938	-0.0923402	0.999645	0.000154381		QGSIHGGK	PBANKA_0104800	-0.0923402	0.000154381
QGLYNSGNNYINTHDGK	PBANKA_0519900	conserved Plasmodium protein, unknown function	0.618	-0.694321	0.134728	0.870541		QGLYNSGNNYINTHDGK	PBANKA_0519900	-0.694321	0.870541
NYNISSLNNIEIK	PBANKA_1228500	sentrin-specific protease 2, putative	0.964	-0.0528949	0.99969	0.000134649		NYNISSLNNIEIK	PBANKA_1228500	-0.0528949	0.000134649
NYNNVYYVSRDSFYDALAK	PBANKA_0802300	HECT-type E3 ubiquitin ligase UT, putative	0.987	-0.018878	0.999999	5.54066e-07		NYNNVYYVSRDSFYDALAK	PBANKA_0802300	-0.018878	5.54066e-07
NYQNDYSTSYETGSSLSSPK	PBANKA_1348800	conserved protein, unknown function						NYQNDYSTSYETGSSLSSPK	PBANKA_1348800		0
NYSYQNVNTMEDGEKNEK	PBANKA_1449800	inorganic pyrophosphatase, putative	1.258	0.331132	0.756427	0.121233		NYSYQNVNTMEDGEKNEK	PBANKA_1449800	0.331132	0.121233
NYYNKYSYINER	PBANKA_1404400	conserved Plasmodium protein, unknown function	0.831	-0.26708	0.986733	0.00580028		NYYNKYSYINER	PBANKA_1404400	-0.26708	0.00580028
NYYSTLSNEGK	PBANKA_1306800	Sec7 domain-containing protein ARFGEF, putative	1.014	0.0200577	1	1.1901e-07		NYYSTLSNEGK	PBANKA_1306800	0.0200577	1.1901e-07
QAELEGSDLFEEDDGFVFGEEDEKK	PBANKA_1024900	DNA replication licensing factor MCM2, putative	1.04	0.0565835	0.999643	0.000155138		QAELEGSDLFEEDDGFVFGEEDEKK	PBANKA_1024900	0.0565835	0.000155138
QANSFGINISGK	PBANKA_0702400	conserved protein, unknown function	1.093	0.128293	0.999361	0.000277395		QANSFGINISGK	PBANKA_0702400	0.128293	0.000277395
QATKSEDNVNIQPR	PBANKA_1418900	ras-related protein Rab-11A	0.922	-0.117161	0.875313	0.0578368		QATKSEDNVNIQPR	PBANKA_1418900	-0.117161	0.0578368
QATINLGTIGHVAHGK	PBANKA_1031900	eukaryotic translation initiation factor 2 subunit gamma, putative	1.062	0.0867838	0.996961	0.0013218		QATINLGTIGHVAHGK	PBANKA_1031900	0.0867838	0.0013218
QEGASFFNSK	PBANKA_0807600	40S ribosomal protein S11, putative	0.836	-0.258425	0.964963	0.0154894		QEGASFFNSK	PBANKA_0807600	-0.258425	0.0154894
QEGASFFNSKK	PBANKA_0807600	40S ribosomal protein S11, putative	0.994	-0.00868224	1	1.17806e-09		QEGASFFNSKK	PBANKA_0807600	-0.00868224	1.17806e-09
QELQEEQIYLPETFTLNSQNDQK	PBANKA_0418200	ras-related protein RAB7, putative	0.897	-0.15682	0.97248	0.0121191		QELQEEQIYLPETFTLNSQNDQK	PBANKA_0418200	-0.15682	0.0121191
QEYLNSASESSELKNDEESMLSNEYNK	PBANKA_1315700	rhoptry neck protein 2	0.836	-0.258425	0.971996	0.0123357		QEYLNSASESSELKNDEESMLSNEYNK	PBANKA_1315700	-0.258425	0.0123357
QFMDIYEIESEYDEEK	PBANKA_0712100	DNA helicase, putative	1.634	0.708408	0.00111566	2.95247		QFMDIYEIESEYDEEK	PBANKA_0712100	0.708408		2.95247
QFVSINTTDIEHEILNQK	PBANKA_0942800	syntaxin, putative	1.062	0.0867838	0.993085	0.00301365		QFVSINTTDIEHEILNQK	PBANKA_0942800	0.0867838	0.00301365
QFVSINTTDIEHEILNQK	PBANKA_0942800	syntaxin, putative	0.934	-0.0985055	0.99943	0.000247628		QFVSINTTDIEHEILNQK	PBANKA_0942800	-0.0985055	0.000247628
QFWVTVNKSEIQDHK	PBANKA_1303700	vesicle-associated membrane protein, putative	1.024	0.0342157	0.999998	1.00233e-06		QFWVTVNKSEIQDHK	PBANKA_1303700	0.0342157	1.00233e-06
QGAYNNIPSLKK	PBANKA_1033800	conserved protein, unknown function						QGAYNNIPSLKK	PBANKA_1033800		0
QGNYYISPSKDSK	PBANKA_0939000	mechanosensitive ion channel protein, putative	0.908	-0.139236	0.994569	0.00236521		QGNYYISPSKDSK	PBANKA_0939000	-0.139236	0.00236521
QISNTLISNDSK	PBANKA_1002800	protein transport protein Sec24B, putative	1.027	0.0384362	0.999999	3.316e-07		QISNTLISNDSK	PBANKA_1002800	0.0384362	3.316e-07
QLSNTVAELVMK	PBANKA_1214700	conserved Plasmodium protein, unknown function	0.679	-0.558517	0.988028	0.00523064		QLSNTVAELVMK	PBANKA_1214700	-0.558517	0.00523064
QLSNTVAELVMK	PBANKA_1214700	conserved Plasmodium protein, unknown function	1.014	0.0200577	0.999992	3.49455e-06		QLSNTVAELVMK	PBANKA_1214700	0.0200577	3.49455e-06
QNSVNNIDCVVNNNNR	PBANKA_1025500	NOT family protein, putative	0.953	-0.0694519	0.998718	0.000557308		QNSVNNIDCVVNNNNR	PBANKA_1025500	-0.0694519	0.000557308
QNTLDQFPLLHKDELK	PBANKA_0404800	FAD-dependent glycerol-3-phosphate dehydrogenase, putative	0.817	-0.291592	0.997914	0.000906887		QNTLDQFPLLHKDELK	PBANKA_0404800	-0.291592	0.000906887
QNTIISIGNIK	PBANKA_0808300	E3 ubiquitin-protein ligase, putative	0.995	-0.00723157	1	1.18482e-09		QNTIISIGNIK	PBANKA_0808300	-0.00723157	1.18482e-09
QNVLSLNHK	PBANKA_0915300	conserved Plasmodium protein, unknown function	0.981	-0.027675	1	6.84293e-08		QNVLSLNHK	PBANKA_0915300	-0.027675	6.84293e-08
QQNAGSNEDQLLFK	PBANKA_1459400	clathrin adaptor domain-containing protein, putative						QQNAGSNEDQLLFK	PBANKA_1459400		0
QRTYEDIDLK	PBANKA_1440700	ubiquitin-activating enzyme E1, putative	1.097	0.133564	0.976477	0.0103378		QRTYEDIDLK	PBANKA_1440700	0.133564	0.0103378
QSCLSNNEINYNNSIK	PBANKA_1301500	protein kinase, putative	1.073	0.10165	0.995503	0.00195737		QSCLSNNEINYNNSIK	PBANKA_1301500	0.10165	0.00195737
QSNSISPIKELK	PBANKA_0621300	conserved Plasmodium protein, unknown function						QSNSISPIKELK	PBANKA_0621300		0
QSNSTYTQMGGK	PBANKA_1224200	DnaJ protein, putative	0.862	-0.21424	0.878919	0.0560512		QSNSTYTQMGGK	PBANKA_1224200	-0.21424	0.0560512
QSNSTYTQMGGK	PBANKA_1224200	DnaJ protein, putative	1.136	0.183963	0.81494	0.0888742		QSNSTYTQMGGK	PBANKA_1224200	0.183963	0.0888742
QSYVIGELESQPNPVLK	PBANKA_1301300	trailer hitch homolog	0.897	-0.15682	0.999933	2.92164e-05		QSYVIGELESQPNPVLK	PBANKA_1301300	-0.15682	2.92164e-05
QTNTNSPK	PBANKA_1403800	translational activator GCN1, putative	0.937	-0.093879	0.995757	0.00184648		QTNTNSPK	PBANKA_1403800	-0.093879	0.00184648
QTSNISMNR	PBANKA_1029400	conserved Plasmodium protein, unknown function	0.918	-0.123434	0.999896	4.51834e-05		QTSNISMNR	PBANKA_1029400	-0.123434	4.51834e-05
QTSNISMNR	PBANKA_1029400	conserved Plasmodium protein, unknown function	0.837	-0.2567	0.970948	0.0128042		QTSNISMNR	PBANKA_1029400	-0.2567	0.0128042
QTSNNTSGSQVGNR	PBANKA_1341900	conserved Apicomplexan protein, unknown function	1.217	0.283329	0.987446	0.00548665		QTSNNTSGSQVGNR	PBANKA_1341900	0.283329	0.00548665
QTYGSIVR	PBANKA_0418300	protein RER1, putative	0.88	-0.184425	0.997354	0.00115078		QTYGSIVR	PBANKA_0418300	-0.184425	0.00115078
QVEENATTEIVNESENK	PBANKA_0205000	EELM2 domain-containing protein, putative						QVEENATTEIVNESENK	PBANKA_0205000		0
QVLDKQISGQQVPSQR	PBANKA_1200600	Plasmodium exported protein, unknown function	0.875	-0.192645	0.987346	0.0055305		QVLDKQISGQQVPSQR	PBANKA_1200600	-0.192645	0.0055305
QVNYNTSIPISESIKINK	PBANKA_0926600	protein GCN20, putative	1.053	0.0745054	0.99958	0.000182357		QVNYNTSIPISESIKINK	PBANKA_0926600	0.0745054	0.000182357
QNSVIYGIIQK	PBANKA_1353900	conserved Plasmodium protein, unknown function						QNSVIYGIIQK	PBANKA_1353900		0
QNSTPNSEIDDYINDKCNNEETCTK	PBANKA_0408400	phosphoglycerate mutase, putative	1.073	0.10165	0.999287	0.000309728		QNSTPNSEIDDYINDKCNNEETCTK	PBANKA_0408400	0.10165	0.000309728
QNSTPNSEIDDYINDK	PBANKA_0408400	phosphoglycerate mutase, putative	0.947	-0.0785637	0.99981	8.2514e-05		QNSTPNSEIDDYINDK	PBANKA_0408400	-0.0785637	8.2514e-05
QNSIPKNNSK	PBANKA_1123500	SNF2 helicase, putative	1.036	0.051024	0.999908	3.99338e-05		QNSIPKNNSK	PBANKA_1123500	0.051024	3.99338e-05
QISQDSCNNILNGEISK	PBANKA_1127700	nicotinate phosphoribosyltransferase, putative	1.069	0.0962619	0.955283	0.019868		QISQDSCNNILNGEISK	PBANKA_1127700	0.0962619	0.019868
QLSQNIENEDVEKEIIINK	PBANKA_1134500	conserved Plasmodium protein, unknown function	1.036	0.051024	0.996533	0.0015084		QLSQNIENEDVEKEIIINK	PBANKA_1134500	0.051024	0.0015084
QLSTNNELYK	PBANKA_1137800	glideosome-associated connector	0.943	-0.0846703	0.999903	4.20396e-05		QLSTNNELYK	PBANKA_1137800	-0.0846703	4.20396e-05
QISVQQVPSQR	PBANKA_1200600	Plasmodium exported protein, unknown function	0.985	-0.0218044	0.999976	1.02444e-05		QISVQQVPSQR	PBANKA_1200600	-0.0218044	1.02444e-05
QLTSISEFSK	PBANKA_1012300	conserved Plasmodium protein, unknown function	1.025	0.0356239	1	1.6864e-07		QLTSISEFSK	PBANKA_1012300	0.0356239	1.6864e-07
QIVNNLKSDYLNSNEQLQK	PBANKA_1101100	Plasmodium exported protein, unknown function	0.846	-0.24127	0.852165	0.0694761		QIVNNLKSDYLNSNEQLQK	PBANKA_1101100	-0.24127	0.0694761
QLYETSHIAQNESPSHSR	PBANKA_0524300	tryptophan-rich protein	0.871	-0.199255	0.685093	0.164251		QLYETSHIAQNESPSHSR	PBANKA_0524300	-0.199255	0.164251
QMSSSFTGGK	PBANKA_1428900	bromodomain protein 2, putative	0.762	-0.392137	0.261673	0.582241		QMSSSFTGGK	PBANKA_1428900	-0.392137	0.582241
QMVDIPSFLVR	PBANKA_1234800	40S ribosomal protein S9, putative	0.831	-0.26708	0.995868	0.00179834		QMVDIPSFLVR	PBANKA_1234800	-0.26708	0.00179834
NYNKGSGYGK	PBANKA_0939600	polyadenylate-binding protein-interacting protein 1, putative	0.945	-0.0816138	0.991149	0.003861		NYNKGSGYGK	PBANKA_0939600	-0.0816138	0.003861
QNAQHTSFILPNCNK	PBANKA_1207400	conserved Plasmodium protein, unknown function	1.114	0.155749	0.969208	0.0135831		QNAQHTSFILPNCNK	PBANKA_1207400	0.155749	0.0135831
QNLLITENSNHIK	PBANKA_0906700	conserved Plasmodium protein, unknown function	1.131	0.177599	0.978351	0.0095052		QNLLITENSNHIK	PBANKA_0906700	0.177599	0.0095052
QNLSIDIIK	PBANKA_0707700	conserved Plasmodium protein, unknown function	0.952	-0.0709665	0.999997	1.18383e-06		QNLSIDIIK	PBANKA_0707700	-0.0709665	1.18383e-06
QNLSNLSNK	PBANKA_1321100	conserved Plasmodium protein, unknown function						QNLSNLSNK	PBANKA_1321100		0
QNNDHNSHILR	PBANKA_0826900	protein kinase, putative	1.181	0.240009	0.958569	0.0183765		QNNDHNSHILR	PBANKA_0826900	0.240009	0.0183765
QNQLHSSNAK	PBANKA_0406200	conserved Plasmodium protein, unknown function	0.879	-0.186065	0.987826	0.00531962		QNQLHSSNAK	PBANKA_0406200	-0.186065	0.00531962
QNSFELALHSIGNYVADK	PBANKA_0700600	Plasmodium exported protein, unknown function	0.951	-0.0724828	0.999955	1.96956e-05		QNSFELALHSIGNYVADK	PBANKA_0700600	-0.0724828	1.96956e-05
QNSFIENENNNFSK	PBANKA_1215800	conserved Plasmodium protein, unknown function	0.967	-0.0484122	0.999758	0.000105039		QNSFIENENNNFSK	PBANKA_1215800	-0.0484122	0.000105039
QNSKDTSYQNYQFSK	PBANKA_1245800	conserved Plasmodium protein, unknown function	0.779	-0.360305	0.855175	0.0679452		QNSKDTSYQNYQFSK	PBANKA_1245800	-0.360305	0.0679452
QNSIDETEFPNSK	PBANKA_1360300	DNA/RNA-binding protein Alba 4, putative	0.927	-0.109359	0.998146	0.000806145		QNSIDETEFPNSK	PBANKA_1360300	-0.109359	0.000806145
QNLESNQSFQLK	PBANKA_1406500	conserved Plasmodium protein, unknown function	0.823	-0.281036	0.628569	0.201647		QNLESNQSFQLK	PBANKA_1406500	-0.281036	0.201647
NYNDQNSNIINDDNLTLEEDLYQDSK	PBANKA_0514600	tRNA N6-adenosine threonylcarbamoyltransferase, putative	1.007	0.0100637	1	3.81922e-10		NYNDQNSNIINDDNLTLEEDLYQDSK	PBANKA_0514600	0.0100637	3.81922e-10
NYNASYNYNK	PBANKA_1309500	conserved Plasmodium protein, unknown function	1.025	0.0356239	0.999988	5.32521e-06		NYNASYNYNK	PBANKA_1309500	0.0356239	5.32521e-06
NYLSSLQSTSNFGDNNKNEVGIK	PBANKA_1449900	CCR4-NOT transcription complex subunit 4, putative	0.994	-0.00868224	1	9.09685e-10		NYLSSLQSTSNFGDNNKNEVGIK	PBANKA_1449900	-0.00868224	9.09685e-10
NSSSIISSK	PBANKA_0416100	dynein heavy chain, putative	0.971	-0.0424568	0.999512	0.000211866		NSSSIISSK	PBANKA_0416100	-0.0424568	0.000211866
NSSSIISSKDMK	PBANKA_0416100	dynein heavy chain, putative	0.896	-0.158429	0.915322	0.038426		NSSSIISSKDMK	PBANKA_0416100	-0.158429	0.038426
NSSSLNLNTFNNLFQENNPK	PBANKA_1452100	conserved Plasmodium protein, unknown function	1.196	0.258217	0.988163	0.00517146		NSSSLNLNTFNNLFQENNPK	PBANKA_1452100	0.258217	0.00517146
NSTLCNSIFDSTDSPQYK	PBANKA_1038900	condensin complex subunit 1, putative	0.701	-0.512514	0.541445	0.266446		NSTLCNSIFDSTDSPQYK	PBANKA_1038900	-0.512514	0.266446
NSVASHENSEILEEYTNLSK	PBANKA_1411200	conserved Plasmodium protein, unknown function	1.067	0.0935602	0.999597	0.000174898		NSVASHENSEILEEYTNLSK	PBANKA_1411200	0.0935602	0.000174898
NSYIYDYNSYGSR	PBANKA_0515900	mRNA-decapping enzyme subunit 1, putative	0.845	-0.242977	0.807958	0.092611		NSYIYDYNSYGSR	PBANKA_0515900	-0.242977	0.092611
NSYIYDYNSYGSRK	PBANKA_0515900	mRNA-decapping enzyme subunit 1, putative	0.856	-0.224317	0.995113	0.00212744		NSYIYDYNSYGSRK	PBANKA_0515900	-0.224317	0.00212744
NTINDNNSTLNPQPSIIIPNK	PBANKA_0314900	SUZ domain-containing protein, putative	0.945	-0.0816138	0.998915	0.000471547		NTINDNNSTLNPQPSIIIPNK	PBANKA_0314900	-0.0816138	0.000471547
NTLNNHDKINIVK	PBANKA_0408400	phosphoglycerate mutase, putative	0.749	-0.416962	0.847582	0.0718182		NTLNNHDKINIVK	PBANKA_0408400	-0.416962	0.0718182
NTMILNTGSK	PBANKA_0506100	PHAX domain-containing protein, putative	0.846	-0.24127	0.995864	0.00180014		NTMILNTGSK	PBANKA_0506100	-0.24127	0.00180014
NTNFMNNIASFSDR	PBANKA_1122700	tyrosine kinase-like protein, putative	0.817	-0.291592	0.494491	0.305842		NTNFMNNIASFSDR	PBANKA_1122700	-0.291592	0.305842
NTQEIFDTMLSQK	PBANKA_1312000	condensin-2 complex subunit G2, putative	0.962	-0.0558912	0.998194	0.000784907		NTQEIFDTMLSQK	PBANKA_1312000	-0.0558912	0.000784907
NTQETISTSFK	PBANKA_1229000	Plasmodium exported protein (PHIST), unknown function	1.041	0.0579701	0.999017	0.000427208		NTQETISTSFK	PBANKA_1229000	0.0579701	0.000427208
NTQETISTSFKSK	PBANKA_1229000	Plasmodium exported protein (PHIST), unknown function	0.936	-0.0954196	0.980633	0.00849361		NTQETISTSFKSK	PBANKA_1229000	-0.0954196	0.00849361
NTQSIETGIDPEEALTK	PBANKA_0317061	#N/A	1	0	1	0		NTQSIETGIDPEEALTK	PBANKA_0317061	0	0
NTSKSLELENVK	PBANKA_0918300	major facilitator superfamily-related transporter, putative	1.238	0.308011	0.996712	0.00143044		NTSKSLELENVK	PBANKA_0918300	0.308011	0.00143044
NTSSFQINHAK	PBANKA_0610100	lysine-specific histone demethylase 1, putative	0.994	-0.00868224	1	1.62638e-09		NTSSFQINHAK	PBANKA_0610100	-0.00868224	1.62638e-09
NTSSYNIENVNNSK	PBANKA_1019700	conserved Plasmodium protein, unknown function	0.929	-0.106249	0.986275	0.00600182		NTSSYNIENVNNSK	PBANKA_1019700	-0.106249	0.00600182
NTSTIGSYFK	PBANKA_0401600	N-ethylmaleimide-sensitive fusion protein, putative	1.02	0.0285692	0.999995	2.11502e-06		NTSTIGSYFK	PBANKA_0401600	0.0285692	2.11502e-06
NSSNSNVSR	PBANKA_1224500	Dpy-19-like C-mannosyltransferase, putative	0.948	-0.077041	1	1.85909e-08		NSSNSNVSR	PBANKA_1224500	-0.077041	1.85909e-08
NSSNSNPKNTK	PBANKA_0517000	early transcribed membrane protein	0.931	-0.103147	0.999996	1.9292e-06		NSSNSNPKNTK	PBANKA_0517000	-0.103147	1.9292e-06
NSSNNSRNR	PBANKA_1216700	WD repeat-containing protein, putative	0.994	-0.00868224	1	1.73654e-10		NSSNNSRNR	PBANKA_1216700	-0.00868224	1.73654e-10
NSSLLYQNELK	PBANKA_1435600	debranching enzyme-associated ribonuclease, putative	1.012	0.0172093	0.999995	2.17724e-06		NSSLLYQNELK	PBANKA_1435600	0.0172093	2.17724e-06
NSGTIIYNENK	PBANKA_0311600	conserved Plasmodium protein, unknown function	1.008	0.0114956	1	3.29803e-10		NSGTIIYNENK	PBANKA_0311600	0.0114956	3.29803e-10
NSGTSNTILK	PBANKA_0709000	protein transport protein SEC61 subunit beta, putative	1.003	0.00432161	1	2.53676e-11		NSGTSNTILK	PBANKA_0709000	0.00432161	2.53676e-11
NSKSFLNSMLNESK	PBANKA_1415600	DNA replication licensing factor MCM4, putative	1.117	0.159629	0.99885	0.000499784		NSKSFLNSMLNESK	PBANKA_1415600	0.159629	0.000499784
NSLIGNYSSLENIQSYR	PBANKA_1362300	conserved Plasmodium protein, unknown function	0.866	-0.207561	0.191407	0.718042		NSLIGNYSSLENIQSYR	PBANKA_1362300	-0.207561	0.718042
NSIIGSNIVDFK	PBANKA_1442300	conserved Plasmodium protein, unknown function	1.193	0.254594	0.848363	0.0714183		NSIIGSNIVDFK	PBANKA_1442300	0.254594	0.0714183
NSLNDAVEFVHLDSLSGMSEK	PBANKA_1446300	pre-mRNA-splicing factor ATP-dependent RNA helicase PRP2, putative	0.948	-0.077041	0.99986	6.07313e-05		NSLNDAVEFVHLDSLSGMSEK	PBANKA_1446300	-0.077041	6.07313e-05
NSINNQLMQNR	PBANKA_0801200	erythrocyte membrane-associated antigen, putative	0.881	-0.182786	0.89652	0.0474398		NSINNQLMQNR	PBANKA_0801200	-0.182786	0.0474398
NSINSTNYGIDTPLFGK	PBANKA_0937400	pre-mRNA-processing factor 6, putative	0.967	-0.0484122	1	9.22872e-08		NSINSTNYGIDTPLFGK	PBANKA_0937400	-0.0484122	9.22872e-08
NSLSSFGSSSFSYNDK	PBANKA_0615700	dynein heavy chain, putative	1.084	0.116365	0.995691	0.00187551		NSLSSFGSSSFSYNDK	PBANKA_0615700	0.116365	0.00187551
NTTGSTVPLINSK	PBANKA_0519100	conserved Plasmodium protein, unknown function	1.031	0.0440443	0.999984	6.9979e-06		NTTGSTVPLINSK	PBANKA_0519100	0.0440443	6.9979e-06
NSITNTLTSLK	PBANKA_1223000	conserved Plasmodium protein, unknown function	0.948	-0.077041	0.99954	0.000199784		NSITNTLTSLK	PBANKA_1223000	-0.077041	0.000199784
NSNSNILEIK	PBANKA_0208400	major facilitator superfamily-related transporter, putative	1.227	0.295135	0.908202	0.0418175		NSNSNILEIK	PBANKA_0208400	0.295135	0.0418175
NSNYHSLLR	PBANKA_1406700	carbamoyl phosphate synthetase, putative	0.824	-0.279284	0.936641	0.0284268		NSNYHSLLR	PBANKA_1406700	-0.279284	0.0284268
NSNYQHSIGMHNNK	PBANKA_1424800	U1 small nuclear ribonucleoprotein C, putative	0.8	-0.321928	0.0113197	1.94616		NSNYQHSIGMHNNK	PBANKA_1424800	-0.321928	1.94616
NSQNIMDIQNSSSFNK	PBANKA_1129400	conserved protein, unknown function	1.096	0.132248	0.712321	0.147324		NSQNIMDIQNSSSFNK	PBANKA_1129400	0.132248	0.147324
NSQSISTSFQNNK	PBANKA_0712100	DNA helicase, putative	0.922	-0.117161	0.999944	2.43609e-05		NSQSISTSFQNNK	PBANKA_0712100	-0.117161	2.43609e-05
NSSFIIDNIQK	PBANKA_1104700	trafficking protein particle complex subunit 8, putative	0.773	-0.37146	0.0306629	1.51339		NSSFIIDNIQK	PBANKA_1104700	-0.37146	1.51339
NSSLGSMNMR	PBANKA_0414400	formate-nitrite transporter, putative	0.965	-0.0513992	0.999989	4.79792e-06		NSSLGSMNMR	PBANKA_0414400	-0.0513992	4.79792e-06
NSSLGSMNMR	PBANKA_0414400	formate-nitrite transporter, putative	1.016	0.0229004	1	1.52186e-08		NSSLGSMNMR	PBANKA_0414400	0.0229004	1.52186e-08
NSSLGSMNMR	PBANKA_0414400	formate-nitrite transporter, putative	0.972	-0.0409718	0.999999	2.85305e-07		NSSLGSMNMR	PBANKA_0414400	-0.0409718	2.85305e-07
NSNISNFNYDPNNIFDNHR	PBANKA_0823000	ubiquitin-like protein, putative	1.162	0.21661	0.950586	0.0220088		NSNISNFNYDPNNIFDNHR	PBANKA_0823000	0.21661	0.0220088
NSFSILSVSDLQESK	PBANKA_0509700	conserved Plasmodium protein, unknown function	0.855	-0.226004	0.990426	0.00417808		NSFSILSVSDLQESK	PBANKA_0509700	-0.226004	0.00417808
NTTHVTSPFQFQNNNHENNRK	PBANKA_0401800	HAD superfamily protein, putative	1.221	0.288063	0.992644	0.00320641		NTTHVTSPFQFQNNNHENNRK	PBANKA_0401800	0.288063	0.00320641
NTYEDSNLIQSLSK	PBANKA_1025500	NOT family protein, putative	1.004	0.00575927	1	8.16152e-11		NTYEDSNLIQSLSK	PBANKA_1025500	0.00575927	8.16152e-11
NVVLNTINSYNK	PBANKA_1359800	conserved Plasmodium protein, unknown function						NVVLNTINSYNK	PBANKA_1359800		0
NVVSFDDANK	PBANKA_0620800	conserved protein, unknown function	1.195	0.257011	0.974101	0.0113959		NVVSFDDANK	PBANKA_0620800	0.257011	0.0113959
NVVSFDDANKK	PBANKA_0620800	conserved protein, unknown function	0.866	-0.207561	0.983093	0.00740534		NVVSFDDANKK	PBANKA_0620800	-0.207561	0.00740534
NYDLQNSIGDGNQILNLLK	PBANKA_1231600	AP2 domain transcription factor AP2-O2	1.085	0.117695	0.996842	0.00137388		NYDLQNSIGDGNQILNLLK	PBANKA_1231600	0.117695	0.00137388
NYDRQSYVIGELESQPNPVLK	PBANKA_1301300	trailer hitch homolog	1.31	0.389567	0.953276	0.0207814		NYDRQSYVIGELESQPNPVLK	PBANKA_1301300	0.389567	0.0207814
NYDVDASQIDINAEIANSDNNSGR	PBANKA_0519900	conserved Plasmodium protein, unknown function	1.29	0.367371	0.905702	0.0430146		NYDVDASQIDINAEIANSDNNSGR	PBANKA_0519900	0.367371	0.0430146
NYEDDFFDMSDRDQGII	PBANKA_0826500	histone deacetylase 1, putative	1.029	0.041243	0.999841	6.91393e-05		NYEDDFFDMSDRDQGII	PBANKA_0826500	0.041243	6.91393e-05
NYELDDNYQDIPSEQKVK	PBANKA_0521400	serine/threonine protein kinase RIO2, putative	1.124	0.168642	0.946189	0.024022		NYELDDNYQDIPSEQKVK	PBANKA_0521400	0.168642	0.024022
NYENDDIETDSIIIGSFDPR	PBANKA_0702400	conserved protein, unknown function	1.098	0.134878	0.999438	0.000244197		NYENDDIETDSIIIGSFDPR	PBANKA_0702400	0.134878	0.000244197
NYEVNSPSK	PBANKA_0606300	conserved Plasmodium protein, unknown function	0.983	-0.0247367	0.999999	4.5464e-07		NYEVNSPSK	PBANKA_0606300	-0.0247367	4.5464e-07
NYFPSFSNLENK	PBANKA_0704500	HECT-like E3 ubiquitin ligase, putative	0.884	-0.177882	0.999965	1.54073e-05		NYFPSFSNLENK	PBANKA_0704500	-0.177882	1.54073e-05
NYGKLPSYILK	PBANKA_0828900	conserved Plasmodium protein, unknown function						NYGKLPSYILK	PBANKA_0828900		0
NYGSNKIVDDK	PBANKA_0939600	polyadenylate-binding protein-interacting protein 1, putative	0.908	-0.139236	0.999093	0.000394001		NYGSNKIVDDK	PBANKA_0939600	-0.139236	0.000394001
NYKIPSEIFK	PBANKA_1229600	conserved Plasmodium protein, unknown function	1.059	0.0827026	0.991944	0.00351284		NYKIPSEIFK	PBANKA_1229600	0.0827026	0.00351284
NYKSADNMDDYYTSNK	PBANKA_0109200	transcription elongation factor SPT5, putative	1.103	0.141433	0.991897	0.00353341		NYKSADNMDDYYTSNK	PBANKA_0109200	0.141433	0.00353341
NYKSESLLTLFSSEK	PBANKA_1458800	kinesin-15, putative	0.891	-0.166503	0.999995	2.17306e-06		NYKSESLLTLFSSEK	PBANKA_1458800	-0.166503	2.17306e-06
NYIAKSNDNIVYK	PBANKA_1343200	conserved Plasmodium protein, unknown function	0.931	-0.103147	0.999926	3.23298e-05		NYIAKSNDNIVYK	PBANKA_1343200	-0.103147	3.23298e-05
NYLSGIDINMNNNVLLR	PBANKA_0823000	ubiquitin-like protein, putative						NYLSGIDINMNNNVLLR	PBANKA_0823000		0
NYISNSYNR	PBANKA_1237100	conserved Plasmodium protein, unknown function	1.108	0.147958	0.968499	0.0139006		NYISNSYNR	PBANKA_1237100	0.147958	0.0139006
NVTHSAGNRR	PBANKA_1443000	NIMA related kinase 1, putative	0.329	-1.60384	0.00769045	2.11405		NVTHSAGNRR	PBANKA_1443000	-1.60384		2.11405
NVSPLHHR	PBANKA_0817000	major facilitator superfamily domain-containing protein, putative	1.042	0.0593553	0.999851	6.46192e-05		NVSPLHHR	PBANKA_0817000	0.0593553	6.46192e-05
NVSNVFEGENYNK	PBANKA_0706400	conserved Plasmodium protein, unknown function	0.923	-0.115597	0.891029	0.0501082		NVSNVFEGENYNK	PBANKA_0706400	-0.115597	0.0501082
NVSMADINMDGIK	PBANKA_1458300	kinesin-13, putative						NVSMADINMDGIK	PBANKA_1458300		0
NTYEDSNLIQSLSKNFK	PBANKA_1025500	NOT family protein, putative	0.892	-0.164884	0.999955	1.96416e-05		NTYEDSNLIQSLSKNFK	PBANKA_1025500	-0.164884	1.96416e-05
NTYFDESNKFTSINNVEEHTR	PBANKA_1321100	conserved Plasmodium protein, unknown function	1.085	0.117695	0.923787	0.034428		NTYFDESNKFTSINNVEEHTR	PBANKA_1321100	0.117695	0.034428
NVDGLIIYDILQGSNHR	PBANKA_1009500	glutamate synthase [NADH], putative						NVDGLIIYDILQGSNHR	PBANKA_1009500		0
NVEMFGNVESFENEQTNEIK	PBANKA_0414900	dynein intermediate light chain, putative	0.914	-0.129734	0.999921	3.43816e-05		NVEMFGNVESFENEQTNEIK	PBANKA_0414900	-0.129734	3.43816e-05
NVENINHSDNVFIENQQNINSFNSGEK	PBANKA_1448700	bromodomain protein 5, putative	1.057	0.0799754	0.99986	6.06272e-05		NVENINHSDNVFIENQQNINSFNSGEK	PBANKA_1448700	0.0799754	6.06272e-05
NVFSSTIENNKFDSK	PBANKA_0406200	conserved Plasmodium protein, unknown function	0.814	-0.296899	0.520384	0.283676		NVFSSTIENNKFDSK	PBANKA_0406200	-0.296899	0.283676
NVHISNIIR	PBANKA_1242200	conserved Plasmodium protein, unknown function	1.057	0.0799754	0.999996	1.81647e-06		NVHISNIIR	PBANKA_1242200	0.0799754	1.81647e-06
NVHSILITK	PBANKA_1343600	conserved protein, unknown function						NVHSILITK	PBANKA_1343600		0
NVKSLPESK	PBANKA_1215600	40S ribosomal protein S3A, putative	1.342	0.424385	0.384505	0.415098		NVKSLPESK	PBANKA_1215600	0.424385	0.415098
NTVVVSLSEIKK	PBANKA_1330000	enkurin domain-containing protein, putative	0.728	-0.45799	0.992464	0.00328534		NTVVVSLSEIKK	PBANKA_1330000	-0.45799	0.00328534
NVLFISDQEHSWNKK	PBANKA_1348800	conserved protein, unknown function	0.755	-0.405451	0.384285	0.415347		NVLFISDQEHSWNKK	PBANKA_1348800	-0.405451	0.415347
NVILPSSK	PBANKA_0938400	endoplasmic reticulum-resident calcium binding protein, putative	1.207	0.271426	0.551019	0.258833		NVILPSSK	PBANKA_0938400	0.271426	0.258833
NVINPLNSDYYK	PBANKA_0312100	conserved Plasmodium protein, unknown function	1.008	0.0114956	1	5.43644e-08		NVINPLNSDYYK	PBANKA_0312100	0.0114956	5.43644e-08
NVLPYNFEDINEDDVDANPIHLVPNYSINDR	PBANKA_1438300	phospholipid-transporting ATPase, putative	0.937	-0.093879	0.998222	0.000772702		NVLPYNFEDINEDDVDANPIHLVPNYSINDR	PBANKA_1438300	-0.093879	0.000772702
NVISDNEIENEEHNKK	PBANKA_0505900	conserved Plasmodium protein, unknown function	0.974	-0.0380063	0.99992	3.4709e-05		NVISDNEIENEEHNKK	PBANKA_0505900	-0.0380063	3.4709e-05
NVLSHICDSKNGMNVR	PBANKA_1114300	MORN repeat protein, putative	1.041	0.0579701	0.999889	4.81246e-05		NVLSHICDSKNGMNVR	PBANKA_1114300	0.0579701	4.81246e-05
NVITTSSFVNK	PBANKA_1208600	DNA2/NAM7 helicase, putative	0.824	-0.279284	0.825724	0.083165		NVITTSSFVNK	PBANKA_1208600	-0.279284	0.083165
NVNQAASIITNK	PBANKA_1002800	protein transport protein Sec24B, putative	0.964	-0.0528949	0.999999	2.69887e-07		NVNQAASIITNK	PBANKA_1002800	-0.0528949	2.69887e-07
NVQSDSHR	PBANKA_1407400	mRNA-decapping enzyme 2, putative	0.937	-0.093879	0.999612	0.000168414		NVQSDSHR	PBANKA_1407400	-0.093879	0.000168414
NVSGNSLNMK	PBANKA_0313100	vacuolar protein sorting-associated protein 45, putative	0.93	-0.104697	0.974039	0.0114238		NVSGNSLNMK	PBANKA_0313100	-0.104697	0.0114238
NVIIEQSFGSPK	PBANKA_1214000	heat shock protein 60, putative	0.716	-0.481969	0.885755	0.0526864		NVIIEQSFGSPK	PBANKA_1214000	-0.481969	0.0526864
NIINITNLGSHTIK	PBANKA_0210600	ubiquitin carboxyl-terminal hydrolase, putative	0.826	-0.275786	0.697683	0.156342		NIINITNLGSHTIK	PBANKA_0210600	-0.275786	0.156342
NILNIPSLQK	PBANKA_1352400	conserved protein, unknown function	1.063	0.0881416	0.999999	3.59699e-07		NILNIPSLQK	PBANKA_1352400	0.0881416	3.59699e-07
NIINLMNKNSDDFILENK	PBANKA_0518300	conserved Plasmodium protein, unknown function	1.105	0.144046	0.999456	0.000236406		NIINLMNKNSDDFILENK	PBANKA_0518300	0.144046	0.000236406
LTSESISVGASAGEK	PBANKA_0623100	tryptophan-rich protein	1.32	0.400538	0.716592	0.144728		LTSESISVGASAGEK	PBANKA_0623100	0.400538	0.144728
LTSFEENALEHK	PBANKA_0108200	protein KIC6, putative	0.886	-0.174621	0.987392	0.00551048		LTSFEENALEHK	PBANKA_0108200	-0.174621	0.00551048
LTSKDLDDELDNYMGSSNVK	PBANKA_1234500	FoP domain-containing protein, putative	1.138	0.186501	0.959132	0.0181218		LTSKDLDDELDNYMGSSNVK	PBANKA_1234500	0.186501	0.0181218
LTSKDLDDELDNYMGSSNVK	PBANKA_1234500	FoP domain-containing protein, putative	1.147	0.197865	0.975488	0.0107783		LTSKDLDDELDNYMGSSNVK	PBANKA_1234500	0.197865	0.0107783
LTSKIDNNQELK	PBANKA_0209200	parasite-infected erythrocyte surface protein	1.008	0.0114956	1	4.2885e-09		LTSKIDNNQELK	PBANKA_0209200	0.0114956	4.2885e-09
ITSLESIDLIHSNDLLR	PBANKA_1300700	LCCL domain-containing protein	1.06	0.0840643	0.985492	0.00634675		ITSLESIDLIHSNDLLR	PBANKA_1300700	0.0840643	0.00634675
ITSMQSTTK	PBANKA_0418000	ATP-dependent RNA helicase DDX60, putative	0.825	-0.277534	0.998166	0.00079711		ITSMQSTTK	PBANKA_0418000	-0.277534	0.00079711
LTSQSSISSYYNK	PBANKA_0405600	microtubule-associated protein RP/EB family, putative	1.359	0.442545	0.781862	0.10687		LTSQSSISSYYNK	PBANKA_0405600	0.442545	0.10687
ITSSHSMINK	PBANKA_0210600	ubiquitin carboxyl-terminal hydrolase, putative	0.834	-0.261881	0.0200158	1.69863		ITSSHSMINK	PBANKA_0210600	-0.261881	1.69863
LVDAPCAVVSTEWGLSGQMEK	PBANKA_1437300	endoplasmin, putative	0.771	-0.375197	0.980636	0.00849233		LVDAPCAVVSTEWGLSGQMEK	PBANKA_1437300	-0.375197	0.00849233
IVESIGEESGFIFK	PBANKA_0311000	protein transport protein SEC31, putative						IVESIGEESGFIFK	PBANKA_0311000		0
IVGNTSSYALTMDDNTK	PBANKA_1025200	H/ACA ribonucleoprotein complex subunit 4, putative	1.054	0.0758749	0.991214	0.00383259		IVGNTSSYALTMDDNTK	PBANKA_1025200	0.0758749	0.00383259
IVICSDNEIENISSK	PBANKA_1312100	conserved protein, unknown function	1.079	0.109695	0.999729	0.000117834		IVICSDNEIENISSK	PBANKA_1312100	0.109695	0.000117834
IVIHNLDSHSK	PBANKA_0914200	conserved Plasmodium protein, unknown function	0.897	-0.15682	0.999906	4.07423e-05		IVIHNLDSHSK	PBANKA_0914200	-0.15682	4.07423e-05
LVNSDDEEYDENLNMK	PBANKA_1407000	conserved Plasmodium protein, unknown function	0.953	-0.0694519	0.999966	1.48464e-05		LVNSDDEEYDENLNMK	PBANKA_1407000	-0.0694519	1.48464e-05
LVNSDDEEYDENLNMK	PBANKA_1407000	conserved Plasmodium protein, unknown function	1.156	0.209141	0.951045	0.0217987		LVNSDDEEYDENLNMK	PBANKA_1407000	0.209141	0.0217987
LVNSSNLLNTNR	PBANKA_0214000	dynein heavy chain, putative	1.037	0.0524159	0.999497	0.000218637		LVNSSNLLNTNR	PBANKA_0214000	0.0524159	0.000218637
IVNTNNFDGLSKSQEK	PBANKA_1443300	merozoite surface protein 9, putative	1.047	0.0662614	0.998454	0.000671851		IVNTNNFDGLSKSQEK	PBANKA_1443300	0.0662614	0.000671851
IVPNFSSASAR	PBANKA_0939600	polyadenylate-binding protein-interacting protein 1, putative	1.146	0.196607	0.85866	0.0661786		IVPNFSSASAR	PBANKA_0939600	0.196607	0.0661786
ITQDNEIIGDNITSIGDEQKK	PBANKA_1019700	conserved Plasmodium protein, unknown function	0.923	-0.115597	0.997714	0.000993885		ITQDNEIIGDNITSIGDEQKK	PBANKA_1019700	-0.115597	0.000993885
IVPSLSQNNSNYDNK	PBANKA_1222000	histone deacetylase complex subunit SAP18, putative	1.166	0.221568	0.915193	0.0384873		IVPSLSQNNSNYDNK	PBANKA_1222000	0.221568	0.0384873
ITNNILETNNSIEDNNK	PBANKA_0607400	protein phosphatase PPM11, putative	0.771	-0.375197	0.651731	0.185932		ITNNILETNNSIEDNNK	PBANKA_0607400	-0.375197	0.185932
LTNFLSKNK	PBANKA_1358300	conserved Plasmodium protein, unknown function						LTNFLSKNK	PBANKA_1358300		0
ISSYNSSNVTTIQSPEK	PBANKA_1335400	histone deacetylase, putative	0.791	-0.33825	0.755514	0.121757		ISSYNSSNVTTIQSPEK	PBANKA_1335400	-0.33825	0.121757
ISSYNSSNVTTIQSPEKK	PBANKA_1335400	histone deacetylase, putative	1.006	0.00863031	1	3.27619e-11		ISSYNSSNVTTIQSPEKK	PBANKA_1335400	0.00863031	3.27619e-11
ISSYNYNDANNNAGNLMSINMTHGK	PBANKA_0801200	erythrocyte membrane-associated antigen, putative	0.891	-0.166503	0.988677	0.00494577		ISSYNYNDANNNAGNLMSINMTHGK	PBANKA_0801200	-0.166503	0.00494577
ISTNDNILIYK	PBANKA_0919900	ATP-dependent 6-phosphofructokinase, putative	0.66	-0.599462	0.992787	0.00314407		ISTNDNILIYK	PBANKA_0919900	-0.599462	0.00314407
ISTSISAPQFVDAENIVIDK	PBANKA_1323700	FYVE and coiled-coil domain-containing protein, putative	0.961	-0.0573917	0.999963	1.59204e-05		ISTSISAPQFVDAENIVIDK	PBANKA_1323700	-0.0573917	1.59204e-05
ISTSISAPQFVDAENIVIDKR	PBANKA_1323700	FYVE and coiled-coil domain-containing protein, putative	1.189	0.249749	0.165367	0.781552		ISTSISAPQFVDAENIVIDKR	PBANKA_1323700	0.249749	0.781552
LSTSPEPPKVFEK	PBANKA_1000600	erythrocyte membrane antigen 1	1.232	0.301002	0.997856	0.000932074		LSTSPEPPKVFEK	PBANKA_1000600	0.301002	0.000932074
ITAANSIFKDEIPEQK	PBANKA_1125200	CRAL/TRIO domain-containing protein, putative	1.094	0.129613	0.999994	2.52873e-06		ITAANSIFKDEIPEQK	PBANKA_1125200	0.129613	2.52873e-06
ITAFSDELVFDPEVPNNQK	PBANKA_0311600	conserved Plasmodium protein, unknown function	1.113	0.154454	0.999627	0.000162129		ITAFSDELVFDPEVPNNQK	PBANKA_0311600	0.154454	0.000162129
LTDMCTPTK	PBANKA_0607400	protein phosphatase PPM11, putative	1.47	0.555816	0.576986	0.238835		LTDMCTPTK	PBANKA_0607400	0.555816	0.238835
LTDMCTPTK	PBANKA_0607400	protein phosphatase PPM11, putative	1.249	0.320773	0.79803	0.0979805		LTDMCTPTK	PBANKA_0607400	0.320773	0.0979805
LTDMCTPTKSFIK	PBANKA_0607400	protein phosphatase PPM11, putative	0.773	-0.37146	0.989793	0.00445557		LTDMCTPTKSFIK	PBANKA_0607400	-0.37146	0.00445557
ITDSPCVLVTSEFGWSANMER	PBANKA_0805700	heat shock protein 90, putative	0.982	-0.0262051	1	1.2163e-09		ITDSPCVLVTSEFGWSANMER	PBANKA_0805700	-0.0262051	1.2163e-09
ITDSPCVLVTSEFGWSANMER	PBANKA_0805700	heat shock protein 90, putative	0.817	-0.291592	0.995368	0.00201652		ITDSPCVLVTSEFGWSANMER	PBANKA_0805700	-0.291592	0.00201652
ITDYDEDSNDTYDDELLNIDK	PBANKA_1126900	eukaryotic translation initiation factor 2-alpha kinase	1.08	0.111031	0.998883	0.000485528		ITDYDEDSNDTYDDELLNIDK	PBANKA_1126900	0.111031	0.000485528
LTEQNNTSSVILNR	PBANKA_1415600	DNA replication licensing factor MCM4, putative	0.91	-0.136062	0.993537	0.00281614		LTEQNNTSSVILNR	PBANKA_1415600	-0.136062	0.00281614
ITKVSPENTPIISTNEIK	PBANKA_1111000	RNA pseudouridylate synthase, putative	1.1	0.137504	0.815415	0.0886215		ITKVSPENTPIISTNEIK	PBANKA_1111000	0.137504	0.0886215
LTISDIPSVK	PBANKA_0823400	phosphoglycerate kinase, putative	1.184	0.243669	0.993033	0.00303651		LTISDIPSVK	PBANKA_0823400	0.243669	0.00303651
ITNALSFGSK	PBANKA_1357200	endoplasmic reticulum chaperone GRP170, putative	0.815	-0.295128	0.995034	0.00216186		ITNALSFGSK	PBANKA_1357200	-0.295128	0.00216186
ITNLDSLKTNNYNK	PBANKA_0214700	Plasmodium exported protein, unknown function	1.13	0.176323	0.998067	0.000840386		ITNLDSLKTNNYNK	PBANKA_0214700	0.176323	0.000840386
IVPSLSQNNSNYDNKK	PBANKA_1222000	histone deacetylase complex subunit SAP18, putative	1.109	0.149259	0.841503	0.0749442		IVPSLSQNNSNYDNKK	PBANKA_1222000	0.149259	0.0749442
LVSFHNDQITKK	PBANKA_0513400	LEM3/CDC50 family protein, putative	0.962	-0.0558912	0.999993	3.203e-06		LVSFHNDQITKK	PBANKA_0513400	-0.0558912	3.203e-06
IVSKNSIPIDDIDNDTINIGK	PBANKA_1406200	TOM1-like protein, putative	1.158	0.211635	0.991067	0.0038969		IVSKNSIPIDDIDNDTINIGK	PBANKA_1406200	0.211635	0.0038969
IYNNNNSFHSCENSK	PBANKA_0516700	RNA polymerase II-associated protein 1, putative	0.978	-0.0320936	0.999785	9.33597e-05		IYNNNNSFHSCENSK	PBANKA_0516700	-0.0320936	9.33597e-05
IYNSGNSGNSNTDLK	PBANKA_1137200	protein transport protein Sec24A, putative	0.921	-0.118727	0.88204	0.0545117		IYNSGNSGNSNTDLK	PBANKA_1137200	-0.118727	0.0545117
IYNSQKELNNFNENTNNCTR	PBANKA_0817400	conserved Plasmodium protein, unknown function	1.063	0.0881416	0.999978	9.62456e-06		IYNSQKELNNFNENTNNCTR	PBANKA_0817400	0.0881416	9.62456e-06
LYNYPSNVVDSEETK	PBANKA_1119700	cleavage stimulation factor subunit 1, putative	1.018	0.0257376	0.999999	4.63179e-07		LYNYPSNVVDSEETK	PBANKA_1119700	0.0257376	4.63179e-07
IYQNLHISGLK	PBANKA_1233300	ATP-dependent RNA helicase DDX23, putative	1.057	0.0799754	0.99932	0.000295263		IYQNLHISGLK	PBANKA_1233300	0.0799754	0.000295263
IYRTDDYAIFYNK	PBANKA_0813600	conserved Plasmodium protein, unknown function						IYRTDDYAIFYNK	PBANKA_0813600		0
LYSKNLSVEELAGLIK	PBANKA_0622000	conserved Plasmodium protein, unknown function	0.946	-0.0800879	0.995662	0.00188815		LYSKNLSVEELAGLIK	PBANKA_0622000	-0.0800879	0.00188815
IYSQENFIEHDDIVDPFK	PBANKA_1237100	conserved Plasmodium protein, unknown function	0.955	-0.0664274	0.994285	0.00248933		IYSQENFIEHDDIVDPFK	PBANKA_1237100	-0.0664274	0.00248933
IYVKEISGYVGLK	PBANKA_1432200	male development gene 1	0.921	-0.118727	0.999866	5.80994e-05		IYVKEISGYVGLK	PBANKA_1432200	-0.118727	5.80994e-05
IYYISDSEQPLGFEYDSYTK	PBANKA_1012300	conserved Plasmodium protein, unknown function	0.981	-0.027675	1	5.07476e-10		IYYISDSEQPLGFEYDSYTK	PBANKA_1012300	-0.027675	5.07476e-10
MAAEYEKINSISK	PBANKA_0207000	calcium-transporting ATPase, putative	0.889	-0.169745	0.986726	0.00580351		MAAEYEKINSISK	PBANKA_0207000	-0.169745	0.00580351
MAIHYQTVEKEMTNQFGGVGLIGAGIDEK	PBANKA_1223800	V-type proton ATPase subunit a, putative	1.007	0.0100637	1	1.82821e-10		MAIHYQTVEKEMTNQFGGVGLIGAGIDEK	PBANKA_1223800	0.0100637	1.82821e-10
MALIQQFNLSGSIK	PBANKA_0504900	N-acetyltransferase, GNAT family, putative	0.84	-0.251539	0.942776	0.0255914		MALIQQFNLSGSIK	PBANKA_0504900	-0.251539	0.0255914
MALIQQFNLSGSIK	PBANKA_0504900	N-acetyltransferase, GNAT family, putative	1.34	0.422233	0.99011	0.00431661		MALIQQFNLSGSIK	PBANKA_0504900	0.422233	0.00431661
MASKDDSASSEVPTEDHK	PBANKA_1127700	nicotinate phosphoribosyltransferase, putative	0.937	-0.093879	0.946723	0.023777		MASKDDSASSEVPTEDHK	PBANKA_1127700	-0.093879	0.023777
MCLTPEKNEEIEVAK	PBANKA_0924900	eukaryotic peptide chain release factor GTP-binding subunit, putative	1.243	0.313826	0.993388	0.00288101		MCLTPEKNEEIEVAK	PBANKA_0924900	0.313826	0.00288101
MDDDPATPNAYENITNAK	PBANKA_0828400	RNA-binding protein, putative	1.048	0.0676387	0.999861	6.03863e-05		MDDDPATPNAYENITNAK	PBANKA_0828400	0.0676387	6.03863e-05
MDDSERSQR	PBANKA_0520900	antigen UB05, putative	0.905	-0.14401	0.999909	3.97259e-05		MDDSERSQR	PBANKA_0520900	-0.14401	3.97259e-05
MDDSERSQR	PBANKA_0520900	antigen UB05, putative	0.899	-0.153607	0.999856	6.23548e-05		MDDSERSQR	PBANKA_0520900	-0.153607	6.23548e-05
IYNNNLSGSNCEGMIKK	PBANKA_1331400	MORC family protein, putative	1.033	0.0468403	0.999867	5.75508e-05		IYNNNLSGSNCEGMIKK	PBANKA_1331400	0.0468403	5.75508e-05
IYNNNLSGSNCEGMIKK	PBANKA_1331400	MORC family protein, putative	0.949	-0.07552	0.986294	0.00599375		IYNNNLSGSNCEGMIKK	PBANKA_1331400	-0.07552	0.00599375
IYNNNLSGSNCEGMIK	PBANKA_1331400	MORC family protein, putative	1.038	0.0538064	0.999886	4.95323e-05		IYNNNLSGSNCEGMIK	PBANKA_1331400	0.0538064	4.95323e-05
LYNLDSIKNSK	PBANKA_1208200	kinesin-4, putative	0.918	-0.123434	0.999466	0.000232155		LYNLDSIKNSK	PBANKA_1208200	-0.123434	0.000232155
LVSSNFDLPK	PBANKA_0836800	erythrocyte membrane associated protein 1	1.557	0.638769	0.987139	0.00562185		LVSSNFDLPK	PBANKA_0836800	0.638769	0.00562185
LVSSNFDLPK	PBANKA_0836800	erythrocyte membrane associated protein 1	0.957	-0.0634092	0.999646	0.000153632		LVSSNFDLPK	PBANKA_0836800	-0.0634092	0.000153632
IVTIDILNKNSK	PBANKA_1443800	multidrug resistance-associated protein 2	0.822	-0.28279	0.955921	0.019578		IVTIDILNKNSK	PBANKA_1443800	-0.28279	0.019578
IVTLNSNLK	PBANKA_1446000	conserved Plasmodium protein, unknown function	0.941	-0.0877334	0.999959	1.76677e-05		IVTLNSNLK	PBANKA_1446000	-0.0877334	1.76677e-05
IVTLNSNLKK	PBANKA_1446000	conserved Plasmodium protein, unknown function	0.911	-0.134477	0.999987	5.82182e-06		IVTLNSNLKK	PBANKA_1446000	-0.134477	5.82182e-06
IVTSLNKIPSPLK	PBANKA_0307800	conserved Plasmodium protein, unknown function	1.148	0.199123	0.98948	0.00459292		IVTSLNKIPSPLK	PBANKA_0307800	0.199123	0.00459292
LYDIFSTTDSIGK	PBANKA_0207200	V-type proton ATPase subunit C, putative	0.908	-0.139236	0.998944	0.000459043		LYDIFSTTDSIGK	PBANKA_0207200	-0.139236	0.000459043
IYEHVESYSDESMDFLK	PBANKA_1407400	mRNA-decapping enzyme 2, putative	1.289	0.366252	0.987665	0.00539012		IYEHVESYSDESMDFLK	PBANKA_1407400	0.366252	0.00539012
IYEHVESYSDESMDFLKK	PBANKA_1407400	mRNA-decapping enzyme 2, putative	1.168	0.22404	0.999663	0.000146424		IYEHVESYSDESMDFLKK	PBANKA_1407400	0.22404	0.000146424
ISSTLNPESTDRR	PBANKA_1365500	exported protein IBIS1	1.223	0.290424	0.692953	0.159296		ISSTLNPESTDRR	PBANKA_1365500	0.290424	0.159296
IYEQNEINTSEFK	PBANKA_1221800	conserved Plasmodium protein, unknown function	0.977	-0.0335695	0.999989	4.74565e-06		IYEQNEINTSEFK	PBANKA_1221800	-0.0335695	4.74565e-06
LYFGSKNTQETISTSFK	PBANKA_1229000	Plasmodium exported protein (PHIST), unknown function	0.976	-0.0350469	0.999998	1.00252e-06		LYFGSKNTQETISTSFK	PBANKA_1229000	-0.0350469	1.00252e-06
IYGIDSEDEDEFFK	PBANKA_1038900	condensin complex subunit 1, putative	1.046	0.0648829	0.999947	2.28741e-05		IYGIDSEDEDEFFK	PBANKA_1038900	0.0648829	2.28741e-05
IYGIDSEDEDEFFKR	PBANKA_1038900	condensin complex subunit 1, putative	1.043	0.0607392	0.999532	0.000203101		IYGIDSEDEDEFFKR	PBANKA_1038900	0.0607392	0.000203101
IYHGYSISEKWEVENEK	PBANKA_1308900	histidine--tRNA ligase, putative	0.877	-0.189351	0.998659	0.000582871		IYHGYSISEKWEVENEK	PBANKA_1308900	-0.189351	0.000582871
LYHNNSEENYIQK	PBANKA_0522600	erythrocyte membrane-associated antigen, putative	1.017	0.0243197	0.999873	5.51865e-05		LYHNNSEENYIQK	PBANKA_0522600	0.0243197	5.51865e-05
IYKDINTIIES	PBANKA_1028400	60S ribosomal protein L10, putative	1.218	0.284514	0.999224	0.000337029		IYKDINTIIES	PBANKA_1028400	0.284514	0.000337029
IYMLSSHDNVLFYK	PBANKA_0205900	Niemann-Pick type C1-related protein, putative	1.048	0.0676387	0.999976	1.03078e-05		IYMLSSHDNVLFYK	PBANKA_0205900	0.0676387	1.03078e-05
IYMLSSHDNVLFYK	PBANKA_0205900	Niemann-Pick type C1-related protein, putative						IYMLSSHDNVLFYK	PBANKA_0205900		0
LYNKTSESGTPIR	PBANKA_1356300	CDT1-like protein, putative	1.533	0.616358	0.639601	0.194091		LYNKTSESGTPIR	PBANKA_1356300	0.616358	0.194091
LYFGSKNTQETISTSFK	PBANKA_1229000	Plasmodium exported protein (PHIST), unknown function	1.052	0.0731347	0.999879	5.25167e-05		LYFGSKNTQETISTSFK	PBANKA_1229000	0.0731347	5.25167e-05
ISSTLNPESTDR	PBANKA_1365500	exported protein IBIS1	1.154	0.206643	0.509976	0.29245		ISSTLNPESTDR	PBANKA_1365500	0.206643	0.29245
ISSSSVASAEDKNIDANSGNNNISNEK	PBANKA_0615400	serine--tRNA ligase, putative	1.08	0.111031	0.999879	5.2575e-05		ISSSSVASAEDKNIDANSGNNNISNEK	PBANKA_0615400	0.111031	5.2575e-05
LSSSNKNDDNPSNDEIIIK	PBANKA_0507800	conserved protein, unknown function	1.038	0.0538064	0.996844	0.0013726		LSSSNKNDDNPSNDEIIIK	PBANKA_0507800	0.0538064	0.0013726
INYNDENTMVYNTNEQEENENKSLSNNNR	PBANKA_1406700	carbamoyl phosphate synthetase, putative	1.328	0.409255	0.951617	0.0215379		INYNDENTMVYNTNEQEENENKSLSNNNR	PBANKA_1406700	0.409255	0.0215379
LNYNSFSGLTVDQQK	PBANKA_1015300	rRNA (adenosine-2'-O-)-methyltransferase, putative	1.087	0.120352	0.738614	0.131583		LNYNSFSGLTVDQQK	PBANKA_1015300	0.120352	0.131583
LPAASLGDMVLATVK	PBANKA_1346700	60S ribosomal protein L23, putative	1.181	0.240009	0.986758	0.00578916		LPAASLGDMVLATVK	PBANKA_1346700	0.240009	0.00578916
LPHSYLPSNNNPISEMNHK	PBANKA_1303700	vesicle-associated membrane protein, putative	1.029	0.041243	0.999997	1.24045e-06		LPHSYLPSNNNPISEMNHK	PBANKA_1303700	0.041243	1.24045e-06
IPLYSQKSNESVK	PBANKA_1228500	sentrin-specific protease 2, putative	1.109	0.149259	0.999425	0.000249594		IPLYSQKSNESVK	PBANKA_1228500	0.149259	0.000249594
IPNIPNIPNSSGNAQSPTVSGNSIEQTAETSNVATR	PBANKA_0201600	early transcribed membrane protein	1.168	0.22404	0.811466	0.0907298		IPNIPNIPNSSGNAQSPTVSGNSIEQTAETSNVATR	PBANKA_0201600	0.22404	0.0907298
IPSAITNSVSWR	PBANKA_1409900	AP-1 complex subunit mu-1, putative						IPSAITNSVSWR	PBANKA_1409900		0
IPSAVGYQPTLATDLGALQER	PBANKA_1450300	ATP synthase subunit beta, mitochondrial	0.997	-0.00433459	1	1.06116e-10		IPSAVGYQPTLATDLGALQER	PBANKA_1450300	-0.00433459	1.06116e-10
LPSFHSPLHTHDMYNILR	PBANKA_0933800	conserved Plasmodium protein, unknown function	0.878	-0.187707	0.983346	0.00729351		LPSFHSPLHTHDMYNILR	PBANKA_0933800	-0.187707	0.00729351
LPSFHSPLHTHDMYNILR	PBANKA_0933800	conserved Plasmodium protein, unknown function	1.022	0.0313952	0.999973	1.18161e-05		LPSFHSPLHTHDMYNILR	PBANKA_0933800	0.0313952	1.18161e-05
LPSLNILDAER	PBANKA_1136700	guanylyl cyclase beta	0.933	-0.100051	0.999756	0.000105842		LPSLNILDAER	PBANKA_1136700	-0.100051	0.000105842
IPSPTNVPFNPFK	PBANKA_1402900	PUB domain-containing protein, putative	0.917	-0.125006	0.942156	0.0258772		IPSPTNVPFNPFK	PBANKA_1402900	-0.125006	0.0258772
LPSSSEGDQLK	PBANKA_0611600	ribonucleoside-diphosphate reductase large subunit, putative	1.055	0.077243	0.996622	0.00146966		LPSSSEGDQLK	PBANKA_0611600	0.077243	0.00146966
LPTNSSSIGNDNINASSGSVK	PBANKA_1126400	transportin, putative	0.89	-0.168123	0.888558	0.0513142		LPTNSSSIGNDNINASSGSVK	PBANKA_1126400	-0.168123	0.0513142
IQDNDEDTDIKGISVNDVLK	PBANKA_1448200	asparagine/aspartate rich protein, putative	1.002	0.00288251	1	0		IQDNDEDTDIKGISVNDVLK	PBANKA_1448200	0.00288251	0
LQDVHFPSNVNAR	PBANKA_0504800	conserved Plasmodium protein, unknown function	0.835	-0.260152	0.997003	0.00130365		LQDVHFPSNVNAR	PBANKA_0504800	-0.260152	0.00130365
IQGISIDKNEATQNK	PBANKA_1409600	meiosis-specific nuclear structural protein 1, putative	0.772	-0.373327	0.956444	0.0193406		IQGISIDKNEATQNK	PBANKA_1409600	-0.373327	0.0193406
LQGSFPYQNR	PBANKA_0939000	mechanosensitive ion channel protein, putative	1.051	0.0717627	0.948337	0.0230375		LQGSFPYQNR	PBANKA_0939000	0.0717627	0.0230375
IQKEYSGVGLNNNEPASEK	PBANKA_0512700	conserved Plasmodium protein, unknown function	0.881	-0.182786	0.554851	0.255824		IQKEYSGVGLNNNEPASEK	PBANKA_0512700	-0.182786	0.255824
LNYLKPESLTPNNETTNYMDEVIR	PBANKA_1107400	conserved protein, unknown function	1.251	0.323082	0.881871	0.0545948		LNYLKPESLTPNNETTNYMDEVIR	PBANKA_1107400	0.323082	0.0545948
INYDSDVDEENSVSIDPSMFR	PBANKA_0715900	ubiquitin carboxyl-terminal hydrolase 13, putative	1.119	0.16221	0.979513	0.00898962		INYDSDVDEENSVSIDPSMFR	PBANKA_0715900	0.16221	0.00898962
INYDSDVDEENSVSIDPSMFR	PBANKA_0715900	ubiquitin carboxyl-terminal hydrolase 13, putative	1.123	0.167358	0.999367	0.000275158		INYDSDVDEENSVSIDPSMFR	PBANKA_0715900	0.167358	0.000275158
LNTTQYLGSVKSESNANVSSNVDPTNSGDTQR	PBANKA_0517500	bromodomain protein 1, putative	1.126	0.171207	0.851974	0.0695738		LNTTQYLGSVKSESNANVSSNVDPTNSGDTQR	PBANKA_0517500	0.171207	0.0695738
INSFDSSWVEFK	PBANKA_0401100	serine/threonine protein kinase, putative	0.995	-0.00723157	1	3.49366e-10		INSFDSSWVEFK	PBANKA_0401100	-0.00723157	3.49366e-10
INSFNEENIFDNITQQMQR	PBANKA_1303200	Sad1/UNC domain-containing protein, putative	0.742	-0.430509	0.736372	0.132903		INSFNEENIFDNITQQMQR	PBANKA_1303200	-0.430509	0.132903
LNSFSFNLLDEK	PBANKA_0202300	UMP-CMP kinase, putative	1.043	0.0607392	0.999997	1.13477e-06		LNSFSFNLLDEK	PBANKA_0202300	0.0607392	1.13477e-06
INSLENVDIK	PBANKA_0925400	dynein heavy chain, putative	0.727	-0.459973	0.977748	0.00977314		INSLENVDIK	PBANKA_0925400	-0.459973	0.00977314
LNSLFNHGVNMSNK	PBANKA_0916400	ubiquitin-like protein, putative	0.805	-0.312939	0.99809	0.000830307		LNSLFNHGVNMSNK	PBANKA_0916400	-0.312939	0.000830307
LNSIHNEENEIGK	PBANKA_0413000	conserved Plasmodium protein, unknown function	0.865	-0.209228	0.348375	0.457953		LNSIHNEENEIGK	PBANKA_0413000	-0.209228	0.457953
INSLLTSIEIEYSK	PBANKA_1336400	DnaJ protein, putative	0.927	-0.109359	0.974895	0.0110421		INSLLTSIEIEYSK	PBANKA_1336400	-0.109359	0.0110421
INSIMTQNPFNNLSNNR	PBANKA_0704500	HECT-like E3 ubiquitin ligase, putative	1.141	0.190299	0.369412	0.432489		INSIMTQNPFNNLSNNR	PBANKA_0704500	0.190299	0.432489
INSIMTQNPFNNLSNNR	PBANKA_0704500	HECT-like E3 ubiquitin ligase, putative	1.122	0.166073	0.843098	0.0741219		INSIMTQNPFNNLSNNR	PBANKA_0704500	0.166073	0.0741219
LQLNNSKEEVSLK	PBANKA_1025500	NOT family protein, putative	0.868	-0.204233	0.997989	0.000874228		LQLNNSKEEVSLK	PBANKA_1025500	-0.204233	0.000874228
LNSLSHNEAITNIYSENDFVR	PBANKA_0806300	P-type ATPase, putative	0.871	-0.199255	0.193322	0.713718		LNSLSHNEAITNIYSENDFVR	PBANKA_0806300	-0.199255	0.713718
INSNDRR	PBANKA_1320100	conserved Plasmodium protein, unknown function	1.221	0.288063	0.434667	0.361844		INSNDRR	PBANKA_1320100	0.288063	0.361844
INSQTYLNNIDKNDLNLNK	PBANKA_1213200	conserved Plasmodium protein, unknown function	1.144	0.194087	0.928257	0.0323317		INSQTYLNNIDKNDLNLNK	PBANKA_1213200	0.194087	0.0323317
INSSKEINELHINNNINNQIK	PBANKA_1362300	conserved Plasmodium protein, unknown function	0.955	-0.0664274	0.999977	1.00311e-05		INSSKEINELHINNNINNQIK	PBANKA_1362300	-0.0664274	1.00311e-05
LNSSQFLNDNCENTISR	PBANKA_0406000	conserved Plasmodium protein, unknown function	1.492	0.577248	0.878437	0.0562892		LNSSQFLNDNCENTISR	PBANKA_0406000	0.577248	0.0562892
INTASSPHLEGEIYIRPESSK	PBANKA_0105900	uroporphyrinogen III decarboxylase	1.228	0.296311	0.99984	6.93848e-05		INTASSPHLEGEIYIRPESSK	PBANKA_0105900	0.296311	6.93848e-05
INTLDDNINNHR	PBANKA_0911700	subtilisin-like protease 2	0.982	-0.0262051	1	1.91907e-07		INTLDDNINNHR	PBANKA_0911700	-0.0262051	1.91907e-07
INTLIADDVFKDNK	PBANKA_1428300	WD repeat-containing protein, putative	0.859	-0.21927	0.999851	6.45333e-05		INTLIADDVFKDNK	PBANKA_1428300	-0.21927	6.45333e-05
LNTQYEGNLDELTK	PBANKA_0820700	TLD domain-containing protein						LNTQYEGNLDELTK	PBANKA_0820700		0
LNTTQYLGSVK	PBANKA_0517500	bromodomain protein 1, putative	1.102	0.140124	0.908908	0.0414801		LNTTQYLGSVK	PBANKA_0517500	0.140124	0.0414801
LNSISVIPNLLNENTK	PBANKA_1438300	phospholipid-transporting ATPase, putative						LNSISVIPNLLNENTK	PBANKA_1438300		0
MDILSRGGTQEIEHR	PBANKA_0302500	hexose transporter	1.039	0.0551957	0.999992	3.64639e-06		MDILSRGGTQEIEHR	PBANKA_0302500	0.0551957	3.64639e-06
LQMNYDKLNSNDPNNYINK	PBANKA_0909900	WD repeat-containing protein, putative						LQMNYDKLNSNDPNNYINK	PBANKA_0909900		0
IQQQNSYNLNIIK	PBANKA_1110800	MORN repeat protein, putative						IQQQNSYNLNIIK	PBANKA_1110800		0
LSNINLIDEMNASSFGK	PBANKA_1021800	mitochondrial import inner membrane translocase subunit TIM8, putative	1.062	0.0867838	0.999853	6.38719e-05		LSNINLIDEMNASSFGK	PBANKA_1021800	0.0867838	6.38719e-05
LSNNKSNLEDYVIK	PBANKA_0703400	conserved Plasmodium protein, unknown function	1.157	0.210389	0.989992	0.00436849		LSNNKSNLEDYVIK	PBANKA_0703400	0.210389	0.00436849
ISNNLFENEDQNVLNNSDAK	PBANKA_0316000	replication factor C subunit 1, putative	0.976	-0.0350469	0.999999	4.11991e-07		ISNNLFENEDQNVLNNSDAK	PBANKA_0316000	-0.0350469	4.11991e-07
LSNSFMDPK	PBANKA_0823000	ubiquitin-like protein, putative	1.069	0.0962619	0.986317	0.00598334		LSNSFMDPK	PBANKA_0823000	0.0962619	0.00598334
ISNTYNNAK	PBANKA_0507300	dynein heavy chain, putative	0.866	-0.207561	0.990504	0.00414385		ISNTYNNAK	PBANKA_0507300	-0.207561	0.00414385
ISPGYVSFCEKPDK	PBANKA_1360300	DNA/RNA-binding protein Alba 4, putative	0.825	-0.277534	0.656958	0.182462		ISPGYVSFCEKPDK	PBANKA_1360300	-0.277534	0.182462
LSQNIYSK	PBANKA_0903900	coatomer subunit gamma, putative	0.876	-0.190997	0.472654	0.325456		LSQNIYSK	PBANKA_0903900	-0.190997	0.325456
ISQSFGPNK	PBANKA_1320200	STAG domain-containing protein, putative	1.05	0.0703893	0.997697	0.0010015		ISQSFGPNK	PBANKA_1320200	0.0703893	0.0010015
LSSAASAIV	PBANKA_1346700	60S ribosomal protein L23, putative	1.294	0.371838	0.521204	0.282992		LSSAASAIV	PBANKA_1346700	0.371838	0.282992
ISSEISENIK	PBANKA_1400700	Plasmodium exported protein, unknown function	0.973	-0.0394883	0.999867	5.78493e-05		ISSEISENIK	PBANKA_1400700	-0.0394883	5.78493e-05
LSSFDTIIDNQLK	PBANKA_1102900	cell division control protein 6, putative	1.138	0.186501	0.999815	8.052e-05		LSSFDTIIDNQLK	PBANKA_1102900	0.186501	8.052e-05
LSSFENNFKNELK	PBANKA_1330300	conserved Plasmodium protein, unknown function	0.899	-0.153607	0.99249	0.00327387		LSSFENNFKNELK	PBANKA_1330300	-0.153607	0.00327387
LSSIDEALQIR	PBANKA_0109200	transcription elongation factor SPT5, putative	0.908	-0.139236	0.945739	0.0242286		LSSIDEALQIR	PBANKA_0109200	-0.139236	0.0242286
LSSIEILSENTSDSYIYTAPGK	PBANKA_1108000	conserved protein, unknown function	1.016	0.0229004	1	9.71225e-08		LSSIEILSENTSDSYIYTAPGK	PBANKA_1108000	0.0229004	9.71225e-08
ISSLISEEHLSNYPDQDR	PBANKA_1137800	glideosome-associated connector	1.311	0.390668	0.943399	0.0253044		ISSLISEEHLSNYPDQDR	PBANKA_1137800	0.390668	0.0253044
LSSMHFYGWEK	PBANKA_0611600	ribonucleoside-diphosphate reductase large subunit, putative	0.728	-0.45799	0.992636	0.00320982		LSSMHFYGWEK	PBANKA_0611600	-0.45799	0.00320982
ISSNDNIHELNKQELSK	PBANKA_1233300	ATP-dependent RNA helicase DDX23, putative	0.89	-0.168123	0.84459	0.0733543		ISSNDNIHELNKQELSK	PBANKA_1233300	-0.168123	0.0733543
ISSNNNLNIYHDK	PBANKA_1123500	SNF2 helicase, putative	0.974	-0.0380063	0.99997	1.28505e-05		ISSNNNLNIYHDK	PBANKA_1123500	-0.0380063	1.28505e-05
LSSNNNLYYDNFDEFIQK	PBANKA_1463000	osmiophilic body protein G377	1.134	0.181421	0.997519	0.00107899		LSSNNNLYYDNFDEFIQK	PBANKA_1463000	0.181421	0.00107899
ISNLLMTNVSK	PBANKA_0214000	dynein heavy chain, putative	1.152	0.204141	0.959618	0.0179016		ISNLLMTNVSK	PBANKA_0214000	0.204141	0.0179016
LSNEGTSSFR	PBANKA_1432200	male development gene 1	0.819	-0.288065	0.984326	0.00686109		LSNEGTSSFR	PBANKA_1432200	-0.288065	0.00686109
LSLSPAVVTGFLSPTLRR	PBANKA_0929900	heat shock protein 90, putative	0.985	-0.0218044	1	3.96655e-09		LSLSPAVVTGFLSPTLRR	PBANKA_0929900	-0.0218044	3.96655e-09
LSLSHSLNR	PBANKA_1207000	nucleolar protein 5, putative	0.857	-0.222633	0.0763845	1.11699		LSLSHSLNR	PBANKA_1207000	-0.222633	1.11699
LQQVNSPNQK	PBANKA_1141600	conserved Plasmodium protein, unknown function	0.95	-0.0740006	0.999274	0.000315575		LQQVNSPNQK	PBANKA_1141600	-0.0740006	0.000315575
IQSFENEELNESNK	PBANKA_0512200	protoporphyrinogen oxidase, putative	0.977	-0.0335695	0.999994	2.72555e-06		IQSFENEELNESNK	PBANKA_0512200	-0.0335695	2.72555e-06
LQSLNSVSYLYK	PBANKA_0311600	conserved Plasmodium protein, unknown function	1.021	0.0299829	1	2.96969e-09		LQSLNSVSYLYK	PBANKA_0311600	0.0299829	2.96969e-09
LQSLNSVSYLYK	PBANKA_0311600	conserved Plasmodium protein, unknown function	0.983	-0.0247367	0.999999	4.52968e-07		LQSLNSVSYLYK	PBANKA_0311600	-0.0247367	4.52968e-07
IQSSIEENFTLK	PBANKA_1326000	GTP-binding protein, putative						IQSSIEENFTLK	PBANKA_1326000		0
LQTGDSIDMHDVLR	PBANKA_1363100	conserved protein, unknown function	0.864	-0.210897	0.692565	0.15954		LQTGDSIDMHDVLR	PBANKA_1363100	-0.210897	0.15954
LQTLKSFNDLNNSDYFENK	PBANKA_1425400	proteasome activator complex subunit 4, putative	0.978	-0.0320936	0.999999	2.95154e-07		LQTLKSFNDLNNSDYFENK	PBANKA_1425400	-0.0320936	2.95154e-07
IQTNNFSNNNSYFITNK	PBANKA_0103300	GYF domain-containing protein, putative	0.829	-0.270556	0.971484	0.0125644		IQTNNFSNNNSYFITNK	PBANKA_0103300	-0.270556	0.0125644
LRAENSTILNNYFNNEHIK	PBANKA_0306200	patatin-like phospholipase 1, putative	0.888	-0.171368	0.983281	0.00732228		LRAENSTILNNYFNNEHIK	PBANKA_0306200	-0.171368	0.00732228
LQNSYIVNQIK	PBANKA_1332300	conserved Plasmodium protein, unknown function	1.011	0.015783	0.999999	2.64067e-07		LQNSYIVNQIK	PBANKA_1332300	0.015783	2.64067e-07
LRFPALHLPTLAK	PBANKA_1354400	60S ribosomal protein L18, putative	0.729	-0.456009	0.999884	5.05712e-05		LRFPALHLPTLAK	PBANKA_1354400	-0.456009	5.05712e-05
LRSYSSEIGQEHDGK	PBANKA_1019700	conserved Plasmodium protein, unknown function	0.937	-0.093879	0.975232	0.010892		LRSYSSEIGQEHDGK	PBANKA_1019700	-0.093879	0.010892
LSAIEHYISGDIK	PBANKA_1356800	conserved Plasmodium protein, unknown function	0.89	-0.168123	0.986726	0.00580332		LSAIEHYISGDIK	PBANKA_1356800	-0.168123	0.00580332
ISCLVITDVGDSDIIKTNE	PBANKA_0503600	60S ribosomal protein L30e, putative	0.757	-0.401635	0.977822	0.00974036		ISCLVITDVGDSDIIKTNE	PBANKA_0503600	-0.401635	0.00974036
LSESFSFMLK	PBANKA_0601100	mitochondrial phosphate carrier protein, putative	1.168	0.22404	0.817643	0.0874361		LSESFSFMLK	PBANKA_0601100	0.22404	0.0874361
LSETNTIPILGDDSPGSNVK	PBANKA_1101300	skeleton-binding protein 1	1.114	0.155749	0.985908	0.00616373		LSETNTIPILGDDSPGSNVK	PBANKA_1101300	0.155749	0.00616373
ISFSTGNSQRR	PBANKA_1309700	ATP-dependent RNA helicase DDX5, putative						ISFSTGNSQRR	PBANKA_1309700		0
ISHFGSCNLK	PBANKA_1405000	MORN repeat protein, putative	0.923	-0.115597	0.998503	0.000650702		ISHFGSCNLK	PBANKA_1405000	-0.115597	0.000650702
ISKSIITEYTDSHIR	PBANKA_1134400	Sas10 domain-containing protein, putative	0.788	-0.343732	0.988705	0.00493307		ISKSIITEYTDSHIR	PBANKA_1134400	-0.343732	0.00493307
ISLSFENNTIHER	PBANKA_1446100	amino acid transporter, putative	0.908	-0.139236	0.928888	0.0320369		ISLSFENNTIHER	PBANKA_1446100	-0.139236	0.0320369
LRSISPLYEAELEK	PBANKA_0211300	cysteine desulfurase IscS, putative	0.748	-0.41889	0.952309	0.0212219		LRSISPLYEAELEK	PBANKA_0211300	-0.41889	0.0212219
MDILSRGGTQEIEHR	PBANKA_0302500	hexose transporter	1.153	0.205393	0.953069	0.0208757		MDILSRGGTQEIEHR	PBANKA_0302500	0.205393	0.0208757
MDILSRGGTQEIEHR	PBANKA_0302500	hexose transporter	0.97	-0.0439433	0.93711	0.0282093		MDILSRGGTQEIEHR	PBANKA_0302500	-0.0439433	0.0282093
MDSINVSNLLHNYHK	PBANKA_1359300	VPS13 domain-containing protein, putative	1.016	0.0229004	1	3.64775e-08		MDSINVSNLLHNYHK	PBANKA_1359300	0.0229004	3.64775e-08
NHESFHNFLEQSLYSNNIFK	PBANKA_1327900	conserved Plasmodium protein, unknown function	1.09	0.124328	0.998506	0.000649139		NHESFHNFLEQSLYSNNIFK	PBANKA_1327900	0.124328	0.000649139
NHLSGNTTYIEDEHVGNTEK	PBANKA_0608500	SNARE protein, putative	0.945	-0.0816138	0.996125	0.00168624		NHLSGNTTYIEDEHVGNTEK	PBANKA_0608500	-0.0816138	0.00168624
NHNNIKSNEYEQFLR	PBANKA_0208800	ubiquitin carboxyl-terminal hydrolase 1, putative	1.026	0.0370307	0.999999	3.37621e-07		NHNNIKSNEYEQFLR	PBANKA_0208800	0.0370307	3.37621e-07
NHNSFGGYFN	PBANKA_0401400	RNA-binding protein, putative	1.022	0.0313952	0.999881	5.16409e-05		NHNSFGGYFN	PBANKA_0401400	0.0313952	5.16409e-05
NHNTNHYYNYMSPYDR	PBANKA_0704700	conserved Plasmodium protein, unknown function	1.03	0.0426443	0.999995	2.07671e-06		NHNTNHYYNYMSPYDR	PBANKA_0704700	0.0426443	2.07671e-06
NHPAGNIQNSR	PBANKA_0102300	cation/H+ antiporter	1.022	0.0313952	1	4.53853e-08		NHPAGNIQNSR	PBANKA_0102300	0.0313952	4.53853e-08
NHSKDFSEFHYK	PBANKA_1123500	SNF2 helicase, putative	0.986	-0.0203404	1	5.78875e-09		NHSKDFSEFHYK	PBANKA_1123500	-0.0203404	5.78875e-09
NHSIEEGIEFIK	PBANKA_0707700	conserved Plasmodium protein, unknown function	1.124	0.168642	0.999332	0.000290144		NHSIEEGIEFIK	PBANKA_0707700	0.168642	0.000290144
NHTSTHSINSSR	PBANKA_1420800	conserved Plasmodium protein, unknown function	1.171	0.227741	0.990492	0.00414891		NHTSTHSINSSR	PBANKA_1420800	0.227741	0.00414891
NHVDSFIDVVSEK	PBANKA_1312700	gamete egress and sporozoite traversal protein	0.832	-0.265345	0.988238	0.00513863		NHVDSFIDVVSEK	PBANKA_1312700	-0.265345	0.00513863
NKASGVYHMEPIR	PBANKA_0823100	S-adenosylmethionine synthetase, putative	0.889	-0.169745	0.997471	0.00109971		NKASGVYHMEPIR	PBANKA_0823100	-0.169745	0.00109971
NKDNNSTAHNQISNPQINYIR	PBANKA_0103300	GYF domain-containing protein, putative						NKDNNSTAHNQISNPQINYIR	PBANKA_0103300		0
NKDSPIASPIVNFDSLNSYK	PBANKA_1201100	conserved Plasmodium protein, unknown function	1.188	0.248535	0.999519	0.000208882		NKDSPIASPIVNFDSLNSYK	PBANKA_1201100	0.248535	0.000208882
NKIEHDNIDTNEDDINIQNIFK	PBANKA_1023500	eukaryotic translation initiation factor 3 subunit H, putative	0.922	-0.117161	0.999892	4.66917e-05		NKIEHDNIDTNEDDINIQNIFK	PBANKA_1023500	-0.117161	4.66917e-05
NKNSSFIIDNIQK	PBANKA_1104700	trafficking protein particle complex subunit 8, putative	0.836	-0.258425	0.987525	0.00545204		NKNSSFIIDNIQK	PBANKA_1104700	-0.258425	0.00545204
NKNTNIDIGTPEK	PBANKA_1361500	WD repeat-containing protein 16, putative	0.722	-0.469929	0.99831	0.000734608		NKNTNIDIGTPEK	PBANKA_1361500	-0.469929	0.000734608
NKPASQQECAEDIFENYTDQR	PBANKA_0909600	AP2 domain transcription factor, putative	1.076	0.105678	0.999799	8.73016e-05		NKPASQQECAEDIFENYTDQR	PBANKA_0909600	0.105678	8.73016e-05
NKPLFGLSSDNSEQSNNVK	PBANKA_1440700	ubiquitin-activating enzyme E1, putative	1.231	0.299831	0.804586	0.0944274		NKPLFGLSSDNSEQSNNVK	PBANKA_1440700	0.299831	0.0944274
NKSFNNIYHSIYDSK	PBANKA_1444900	vacuolar transporter chaperone, putative	1.07	0.0976108	0.987807	0.00532793		NKSFNNIYHSIYDSK	PBANKA_1444900	0.0976108	0.00532793
NGSYINEINREELMLK	PBANKA_1244500	SNARE protein, putative	1.268	0.342555	0.891407	0.0499241		NGSYINEINREELMLK	PBANKA_1244500	0.342555	0.0499241
NGSITFLDR	PBANKA_0311800	acyl-CoA synthetase, putative	0.712	-0.490051	0.910883	0.0405373		NGSITFLDR	PBANKA_0311800	-0.490051	0.0405373
NGSIIYNNLNIK	PBANKA_0806700	conserved Plasmodium protein, unknown function	1.254	0.326537	0.742829	0.129111		NGSIIYNNLNIK	PBANKA_0806700	0.326537	0.129111
NGNSKDDNFLTTPLK	PBANKA_1141600	conserved Plasmodium protein, unknown function	0.892	-0.164884	0.984326	0.00686095		NGNSKDDNFLTTPLK	PBANKA_1141600	-0.164884	0.00686095
NFDMINSLSSVQKK	PBANKA_0415500	coatomer subunit beta, putative	0.797	-0.327348	0.995131	0.00211979		NFDMINSLSSVQKK	PBANKA_0415500	-0.327348	0.00211979
NFENGVNVSFK	PBANKA_0939300	conserved Plasmodium protein, unknown function	1.164	0.219091	0.813202	0.0898016		NFENGVNVSFK	PBANKA_0939300	0.219091	0.0898016
NFESLSEQSLK	PBANKA_1349300	conserved Plasmodium protein, unknown function	0.937	-0.093879	0.999983	7.1806e-06		NFESLSEQSLK	PBANKA_1349300	-0.093879	7.1806e-06
NFFFPSSLNK	PBANKA_0621900	mitochondrial import inner membrane translocase subunit TIM14, putative	1.165	0.22033	0.993155	0.0029829		NFFFPSSLNK	PBANKA_0621900	0.22033	0.0029829
NFHSNSLEGKEIENFQK	PBANKA_0313700	conserved Plasmodium membrane protein, unknown function	0.963	-0.0543923	0.999648	0.000153005		NFHSNSLEGKEIENFQK	PBANKA_0313700	-0.0543923	0.000153005
NFIAGNTGISNPNDFGK	PBANKA_1009500	glutamate synthase [NADH], putative	0.994	-0.00868224	1	3.27124e-09		NFIAGNTGISNPNDFGK	PBANKA_1009500	-0.00868224	3.27124e-09
NFITTPQNA	PBANKA_1032700	CUGBP Elav-like family member 2, putative	1.058	0.0813396	0.999957	1.86935e-05		NFITTPQNA	PBANKA_1032700	0.0813396	1.86935e-05
NFITTQEINLADKK	PBANKA_1421900	GTP-binding translation elongation factor, putative	0.683	-0.550043	0.633809	0.198042		NFITTQEINLADKK	PBANKA_1421900	-0.550043	0.198042
NFNIGLGHSYSR	PBANKA_0929600	nucleolar protein 56, putative	1.143	0.192825	0.999636	0.000158052		NFNIGLGHSYSR	PBANKA_0929600	0.192825	0.000158052
NKSIELGEEEIPMVSK	PBANKA_1443300	merozoite surface protein 9, putative	0.95	-0.0740006	0.999971	1.24703e-05		NKSIELGEEEIPMVSK	PBANKA_1443300	-0.0740006	1.24703e-05
NFNSIKNNSPSIDNYSQR	PBANKA_1454800	RNA-binding protein, putative	0.869	-0.202572	0.993293	0.00292264		NFNSIKNNSPSIDNYSQR	PBANKA_1454800	-0.202572	0.00292264
NFNTFFSMGHIDVLK	PBANKA_1406500	conserved Plasmodium protein, unknown function						NFNTFFSMGHIDVLK	PBANKA_1406500		0
NFQLQHSINKQEK	PBANKA_0104800	protein KIC1, putative	0.75	-0.415037	0.988708	0.00493175		NFQLQHSINKQEK	PBANKA_0104800	-0.415037	0.00493175
NFRTLPAK	PBANKA_1435200	zinc finger protein, putative	1.04	0.0565835	0.999976	1.05784e-05		NFRTLPAK	PBANKA_1435200	0.0565835	1.05784e-05
NFSFSPQNYK	PBANKA_0210500	conserved Plasmodium protein, unknown function	0.931	-0.103147	0.999994	2.60708e-06		NFSFSPQNYK	PBANKA_0210500	-0.103147	2.60708e-06
NFTNRISHEDFMSK	PBANKA_1365100	conserved Plasmodium protein, unknown function	1.114	0.155749	0.951051	0.0217961		NFTNRISHEDFMSK	PBANKA_1365100	0.155749	0.0217961
NFYSQKDNLTEINGMHK	PBANKA_1329200	dynein beta chain, putative	0.855	-0.226004	0.459039	0.33815		NFYSQKDNLTEINGMHK	PBANKA_1329200	-0.226004	0.33815
NGELAIHSIDDKIIIK	PBANKA_0722600	fam-b protein						NGELAIHSIDDKIIIK	PBANKA_0722600		0
NGLFSGGLPSLNK	PBANKA_1443300	merozoite surface protein 9, putative						NGLFSGGLPSLNK	PBANKA_1443300		0
NGILHVEAEDKGTGK	PBANKA_0818900	endoplasmic reticulum chaperone BiP, putative	1.146	0.196607	0.995538	0.00194233		NGILHVEAEDKGTGK	PBANKA_0818900	0.196607	0.00194233
NFNSLNNIENVK	PBANKA_0210500	conserved Plasmodium protein, unknown function	0.935	-0.0969617	0.800816	0.0964671		NFNSLNNIENVK	PBANKA_0210500	-0.0969617	0.0964671
NFDMINSLSSVQK	PBANKA_0415500	coatomer subunit beta, putative	1.209	0.273814	0.343512	0.464058		NFDMINSLSSVQK	PBANKA_0415500	0.273814	0.464058
NKSISTYSPAYISEPVYQWEVSK	PBANKA_1441200	Mic1 domain-containing protein, putative	0.872	-0.1976	0.97925	0.00910626		NKSISTYSPAYISEPVYQWEVSK	PBANKA_1441200	-0.1976	0.00910626
NKTGSSLNVK	PBANKA_1243900	conserved Plasmodium protein, unknown function	0.977	-0.0335695	0.999999	2.29501e-07		NKTGSSLNVK	PBANKA_1243900	-0.0335695	2.29501e-07
NLFLSPSFGK	PBANKA_0202900	transcription initiation factor TFIIB, putative	0.995	-0.00723157	1	2.86458e-12		NLFLSPSFGK	PBANKA_0202900	-0.00723157	2.86458e-12
NIFSPDFSKSNK	PBANKA_1140000	conserved protein, unknown function	0.935	-0.0969617	0.999984	6.98856e-06		NIFSPDFSKSNK	PBANKA_1140000	-0.0969617	6.98856e-06
NLGENTESGLFK	PBANKA_0827200	monocarboxylate transporter, putative	1.048	0.0676387	0.99952	0.000208647		NLGENTESGLFK	PBANKA_0827200	0.0676387	0.000208647
NLGENTESGLFKSLK	PBANKA_0827200	monocarboxylate transporter, putative						NLGENTESGLFKSLK	PBANKA_0827200		0
NIGNNIMMSSDDLTISR	PBANKA_1141500	SNARE associated Golgi protein, putative	0.989	-0.0159576	0.999992	3.62457e-06		NIGNNIMMSSDDLTISR	PBANKA_1141500	-0.0159576	3.62457e-06
NIGNNIMMSSDDLTISR	PBANKA_1141500	SNARE associated Golgi protein, putative	1.116	0.158337	0.61484	0.211238		NIGNNIMMSSDDLTISR	PBANKA_1141500	0.158337	0.211238
NIGNSKANIYYQSNR	PBANKA_0107200	conserved Plasmodium protein, unknown function	1.053	0.0745054	0.98371	0.00713279		NIGNSKANIYYQSNR	PBANKA_0107200	0.0745054	0.00713279
NIGSLNFCGNTNSLNLFTHNK	PBANKA_0806700	conserved Plasmodium protein, unknown function	1.097	0.133564	0.992314	0.00335084		NIGSLNFCGNTNSLNLFTHNK	PBANKA_0806700	0.133564	0.00335084
NIHDHIYNLEFDSGHTNTK	PBANKA_1218800	ABC transporter I family member 1, putative	1.165	0.22033	0.800016	0.0969011		NIHDHIYNLEFDSGHTNTK	PBANKA_1218800	0.22033	0.0969011
NLHHLISTK	PBANKA_0936800	conserved Plasmodium protein, unknown function	0.809	-0.305788	0.995467	0.00197312		NLHHLISTK	PBANKA_0936800	-0.305788	0.00197312
NIHNLGTNEK	PBANKA_1329200	dynein beta chain, putative	0.998	-0.00288828	1	0		NIHNLGTNEK	PBANKA_1329200	-0.00288828	0
NLKQSSSHVIINDDNFLQGK	PBANKA_0519900	conserved Plasmodium protein, unknown function	0.819	-0.288065	0.194896	0.710197		NLKQSSSHVIINDDNFLQGK	PBANKA_0519900	-0.288065	0.710197
NIKSFYDDTIDSNFNK	PBANKA_0622200	bromodomain protein 6, putative	0.925	-0.112475	0.999086	0.000397048		NIKSFYDDTIDSNFNK	PBANKA_0622200	-0.112475	0.000397048
NIIDETDLNKSDNDICFDDQEK	PBANKA_0604600	conserved protein, unknown function	1.732	0.792439	0.836565	0.0775004		NIIDETDLNKSDNDICFDDQEK	PBANKA_0604600	0.792439	0.0775004
NIIDKSNSEDETLNSQNITK	PBANKA_1231600	AP2 domain transcription factor AP2-O2	0.937	-0.093879	0.997519	0.00107864		NIIDKSNSEDETLNSQNITK	PBANKA_1231600	-0.093879	0.00107864
NIIDTNIEEESEDNYIK	PBANKA_1226400	cactin homolog, putative	1.087	0.120352	0.999102	0.000390185		NIIDTNIEEESEDNYIK	PBANKA_1226400	0.120352	0.000390185
NLIHSFSDNENIDNYFGLNK	PBANKA_0502800	tRNA wybutosine-synthesizing protein, putative	1.198	0.260628	0.989565	0.00455588		NLIHSFSDNENIDNYFGLNK	PBANKA_0502800	0.260628	0.00455588
NLIHSFSDNENIDNYFGLNKK	PBANKA_0502800	tRNA wybutosine-synthesizing protein, putative	1.089	0.123004	0.972386	0.0121612		NLIHSFSDNENIDNYFGLNKK	PBANKA_0502800	0.123004	0.0121612
NIILGSVHENR	PBANKA_1318100	aminopeptidase P, putative	0.872	-0.1976	0.667164	0.175767		NIILGSVHENR	PBANKA_1318100	-0.1976	0.175767
NLFHSHAQHHK	PBANKA_0209200	parasite-infected erythrocyte surface protein	0.837	-0.2567	0.978591	0.00939859		NLFHSHAQHHK	PBANKA_0209200	-0.2567	0.00939859
NLFENNDLSPLRK	PBANKA_1348800	conserved protein, unknown function	0.728	-0.45799	0.309397	0.509484		NLFENNDLSPLRK	PBANKA_1348800	-0.45799	0.509484
NLFENNDLSPLR	PBANKA_1348800	conserved protein, unknown function	0.956	-0.0649175	0.999991	3.7451e-06		NLFENNDLSPLR	PBANKA_1348800	-0.0649175	3.7451e-06
NIFDTNVEPTNFADQTSVEIKK	PBANKA_1452500	conserved Plasmodium protein, unknown function	0.929	-0.106249	0.999624	0.000163476		NIFDTNVEPTNFADQTSVEIKK	PBANKA_1452500	-0.106249	0.000163476
NKTSETIIPLNVR	PBANKA_0831000	merozoite surface protein 1	1.094	0.129613	0.999612	0.000168558		NKTSETIIPLNVR	PBANKA_0831000	0.129613	0.000168558
NIADNNLSSSDTINIKK	PBANKA_0508600	conserved Plasmodium protein, unknown function	0.87	-0.200913	0.99755	0.00106544		NIADNNLSSSDTINIKK	PBANKA_0508600	-0.200913	0.00106544
NIAEKLSF	PBANKA_0936400	conserved protein, unknown function						NIAEKLSF	PBANKA_0936400		0
NLAHNNTYGNYDNSSFLNNYK	PBANKA_1356300	CDT1-like protein, putative	0.928	-0.107803	0.997157	0.0012364		NLAHNNTYGNYDNSSFLNNYK	PBANKA_1356300	-0.107803	0.0012364
NLAHNNTYGNYDNSSFLNNYKESPK	PBANKA_1356300	CDT1-like protein, putative	0.949	-0.07552	0.999988	5.29915e-06		NLAHNNTYGNYDNSSFLNNYKESPK	PBANKA_1356300	-0.07552	5.29915e-06
NLANEEAAPTAPHLADNQYATEAPYDDWNKK	PBANKA_0510900	40S ribosomal protein S2, putative	1.336	0.41792	0.919873	0.036272		NLANEEAAPTAPHLADNQYATEAPYDDWNKK	PBANKA_0510900	0.41792	0.036272
NIASDAEKDDILFEK	PBANKA_1215900	conserved Plasmodium protein, unknown function	0.982	-0.0262051	0.999995	2.15084e-06		NIASDAEKDDILFEK	PBANKA_1215900	-0.0262051	2.15084e-06
NLASINNISSEK	PBANKA_1035700	WD repeat-containing protein 65, putative	0.837	-0.2567	0.973276	0.011764		NLASINNISSEK	PBANKA_1035700	-0.2567	0.011764
NIDANETLNNEPSLEPEQSINLEDMR	PBANKA_0707700	conserved Plasmodium protein, unknown function	0.981	-0.027675	0.999999	4.65157e-07		NIDANETLNNEPSLEPEQSINLEDMR	PBANKA_0707700	-0.027675	4.65157e-07
NKSSFPGFYNSYK	PBANKA_1115200	gamete egress protein GEP	0.903	-0.147202	0.999929	3.0789e-05		NKSSFPGFYNSYK	PBANKA_1115200	-0.147202	3.0789e-05
NLDKNQGQSLDGVSVLYTK	PBANKA_0210000	vacuolar protein sorting-associated protein 51, putative	1.04	0.0565835	0.999979	9.28544e-06		NLDKNQGQSLDGVSVLYTK	PBANKA_0210000	0.0565835	9.28544e-06
NIDSDNLNALVSEK	PBANKA_0103300	GYF domain-containing protein, putative	0.989	-0.0159576	1	1.3612e-07		NIDSDNLNALVSEK	PBANKA_0103300	-0.0159576	1.3612e-07
NIDSINWYINEK	PBANKA_1434300	conserved Plasmodium protein, unknown function	1.189	0.249749	0.392686	0.405954		NIDSINWYINEK	PBANKA_1434300	0.249749	0.405954
NIDSNDCIYFDQYNLR	PBANKA_1138800	conserved Plasmodium protein, unknown function						NIDSNDCIYFDQYNLR	PBANKA_1138800		0
NLDVSDYEDPSIGISGSK	PBANKA_1109000	RNA polymerase I, putative	0.917	-0.125006	0.999687	0.000135962		NLDVSDYEDPSIGISGSK	PBANKA_1109000	-0.125006	0.000135962
NIEDIVFSDAETADK	PBANKA_1128500	SET domain protein, putative	1.084	0.116365	0.997422	0.00112098		NIEDIVFSDAETADK	PBANKA_1128500	0.116365	0.00112098
NIEILSNSKENNNK	PBANKA_1226100	conserved Plasmodium protein, unknown function	1.089	0.123004	0.986926	0.00571526		NIEILSNSKENNNK	PBANKA_1226100	0.123004	0.00571526
NIESGKYEFDVDSK	PBANKA_1334300	exported protein 2	0.985	-0.0218044	0.999998	9.502e-07		NIESGKYEFDVDSK	PBANKA_1334300	-0.0218044	9.502e-07
NLETISDDIK	PBANKA_1232400	F-actin-capping protein subunit beta	0.989	-0.0159576	1	1.29403e-08		NLETISDDIK	PBANKA_1232400	-0.0159576	1.29403e-08
NIFDTNVEPTNFADQTSVEIK	PBANKA_1452500	conserved Plasmodium protein, unknown function	0.754	-0.407364	0.942681	0.0256354		NIFDTNVEPTNFADQTSVEIK	PBANKA_1452500	-0.407364	0.0256354
NLDIIEGSFQEK	PBANKA_0606600	conserved Plasmodium protein, unknown function	1.102	0.140124	0.998544	0.000632889		NLDIIEGSFQEK	PBANKA_0606600	0.140124	0.000632889
QVSDLNTLDSLEKK	PBANKA_1018900	conserved Plasmodium protein, unknown function	0.893	-0.163268	0.989415	0.0046216		QVSDLNTLDSLEKK	PBANKA_1018900	-0.163268	0.0046216
NFANSTNSKCEYINSNK	PBANKA_1406700	carbamoyl phosphate synthetase, putative	1.005	0.0071955	1	3.3954e-11		NFANSTNSKCEYINSNK	PBANKA_1406700	0.0071955	3.3954e-11
NEVYITPLSDKLSTVDNGIANNSEEGSK	PBANKA_1426000	histone-arginine methyltransferase CARM1, putative	1.065	0.0908534	0.979894	0.00882092		NEVYITPLSDKLSTVDNGIANNSEEGSK	PBANKA_1426000	0.0908534	0.00882092
MNSNLVLQR	PBANKA_0522900	pre-mRNA-splicing helicase BRR2, putative	0.961	-0.0573917	0.996701	0.00143504		MNSNLVLQR	PBANKA_0522900	-0.0573917	0.00143504
MQQQNSLSSAFTK	PBANKA_1307000	conserved Plasmodium protein, unknown function	0.816	-0.293359	0.696229	0.157248		MQQQNSLSSAFTK	PBANKA_1307000	-0.293359	0.157248
MQQQNSLSSAFTK	PBANKA_1307000	conserved Plasmodium protein, unknown function	1.211	0.276199	0.743387	0.128785		MQQQNSLSSAFTK	PBANKA_1307000	0.276199	0.128785
MSIFSNVPEICSK	PBANKA_1030400	conserved Plasmodium protein, unknown function	1.054	0.0758749	0.999207	0.000344438		MSIFSNVPEICSK	PBANKA_1030400	0.0758749	0.000344438
MSSHHDMR	PBANKA_0828000	zinc finger protein, putative	0.621	-0.687335	0.90788	0.0419714		MSSHHDMR	PBANKA_0828000	-0.687335	0.0419714
MSSKFLGNSLNSFDLSGK	PBANKA_0414500	protein YOP1, putative	1.074	0.102994	0.999515	0.00021077		MSSKFLGNSLNSFDLSGK	PBANKA_0414500	0.102994	0.00021077
MSSKFLGNSLNSFDLSGK	PBANKA_0414500	protein YOP1, putative	0.883	-0.179515	0.999642	0.000155666		MSSKFLGNSLNSFDLSGK	PBANKA_0414500	-0.179515	0.000155666
MSVSAEAYGEWNK	PBANKA_1438000	cAMP-dependent protein kinase regulatory subunit, putative						MSVSAEAYGEWNK	PBANKA_1438000		0
MSYSNSIGYFK	PBANKA_1442200	protein SOC2	0.975	-0.0365259	0.999907	4.0599e-05		MSYSNSIGYFK	PBANKA_1442200	-0.0365259	4.0599e-05
MTELRPPTPPR	PBANKA_1329500	protein phosphatase containing kelch-like domains	0.895	-0.16004	0.37893	0.421441		MTELRPPTPPR	PBANKA_1329500	-0.16004	0.421441
MTNYVNYGAK	PBANKA_1423300	DNA/RNA-binding protein Alba 1, putative	1.037	0.0524159	0.99989	4.78517e-05		MTNYVNYGAK	PBANKA_1423300	0.0524159	4.78517e-05
MVDIMHAEASKVLLK	PBANKA_1215600	40S ribosomal protein S3A, putative	0.784	-0.351074	0.998639	0.000591568		MVDIMHAEASKVLLK	PBANKA_1215600	-0.351074	0.000591568
MVSAENFPENR	PBANKA_1406200	TOM1-like protein, putative	1.035	0.0496308	0.999942	2.53745e-05		MVSAENFPENR	PBANKA_1406200	0.0496308	2.53745e-05
MVSAENFPENR	PBANKA_1406200	TOM1-like protein, putative	0.96	-0.0588937	0.999818	7.90558e-05		MVSAENFPENR	PBANKA_1406200	-0.0588937	7.90558e-05
MVSFSNHTSQENISIDESR	PBANKA_1115300	glideosome-associated protein 40, putative	1.037	0.0524159	0.999983	7.31762e-06		MVSFSNHTSQENISIDESR	PBANKA_1115300	0.0524159	7.31762e-06
MYDSRNGFR	PBANKA_1423300	DNA/RNA-binding protein Alba 1, putative	1.037	0.0524159	0.999992	3.51713e-06		MYDSRNGFR	PBANKA_1423300	0.0524159	3.51713e-06
MYISYSDTIYKK	PBANKA_0315300	patatin-like phospholipase, putative	1.049	0.0690147	0.999988	5.04777e-06		MYISYSDTIYKK	PBANKA_0315300	0.0690147	5.04777e-06
MYSDSENMIIEK	PBANKA_1350200	conserved Plasmodium protein, unknown function	0.883	-0.179515	0.954986	0.0200028		MYSDSENMIIEK	PBANKA_1350200	-0.179515	0.0200028
MYSLESINNEIDQLNIINK	PBANKA_1029600	conserved Plasmodium protein, unknown function	1.042	0.0593553	0.999208	0.000344124		MYSLESINNEIDQLNIINK	PBANKA_1029600	0.0593553	0.000344124
MNSNILNNDNLLK	PBANKA_0909600	AP2 domain transcription factor, putative	0.957	-0.0634092	0.997869	0.000926569		MNSNILNNDNLLK	PBANKA_0909600	-0.0634092	0.000926569
MNSNAYEENDSFVGEHNNK	PBANKA_0605600	conserved Plasmodium protein, unknown function	1.02	0.0285692	0.999995	1.95524e-06		MNSNAYEENDSFVGEHNNK	PBANKA_0605600	0.0285692	1.95524e-06
MNSLTYYEK	PBANKA_0401800	HAD superfamily protein, putative	1.038	0.0538064	0.999999	3.19892e-07		MNSLTYYEK	PBANKA_0401800	0.0538064	3.19892e-07
MNLLESSEENIK	PBANKA_1406700	carbamoyl phosphate synthetase, putative	0.966	-0.0499049	0.999843	6.80573e-05		MNLLESSEENIK	PBANKA_1406700	-0.0499049	6.80573e-05
MDSINVSNLLHNYHK	PBANKA_1359300	VPS13 domain-containing protein, putative	0.991	-0.013043	1	4.55415e-10		MDSINVSNLLHNYHK	PBANKA_1359300	-0.013043	4.55415e-10
MDSQNLLNNIK	PBANKA_0921900	WD repeat-containing protein, putative	0.958	-0.0619024	0.989176	0.00472661		MDSQNLLNNIK	PBANKA_0921900	-0.0619024	0.00472661
MDSQNLLNNIK	PBANKA_0921900	WD repeat-containing protein, putative	0.857	-0.222633	0.780861	0.107426		MDSQNLLNNIK	PBANKA_0921900	-0.222633	0.107426
MFYGNNSISNTDLIK	PBANKA_1312100	conserved protein, unknown function	0.968	-0.046921	0.999605	0.0001714		MFYGNNSISNTDLIK	PBANKA_1312100	-0.046921	0.0001714
MGHSFTGQR	PBANKA_1227200	peptidyl-prolyl cis-trans isomerase, putative	1.074	0.102994	0.987449	0.00548528		MGHSFTGQR	PBANKA_1227200	0.102994	0.00548528
MGMGDENVNSGTEEDKLANK	PBANKA_1202100	MKT1 domain-containing protein, putative	0.944	-0.0831412	0.999601	0.000173221		MGMGDENVNSGTEEDKLANK	PBANKA_1202100	-0.0831412	0.000173221
MGMGDENVNSGTEEDKLANK	PBANKA_1202100	MKT1 domain-containing protein, putative	1.107	0.146655	0.994973	0.0021886		MGMGDENVNSGTEEDKLANK	PBANKA_1202100	0.146655	0.0021886
MGSYIETTK	PBANKA_1327700	conserved Plasmodium protein, unknown function	0.918	-0.123434	0.999952	2.08266e-05		MGSYIETTK	PBANKA_1327700	-0.123434	2.08266e-05
MHTHNISR	PBANKA_1030200	conserved Plasmodium protein, unknown function	0.948	-0.077041	0.999881	5.1708e-05		MHTHNISR	PBANKA_1030200	-0.077041	5.1708e-05
MYSLESINNEIDQLNIINK	PBANKA_1029600	conserved Plasmodium protein, unknown function	1.072	0.100305	0.999038	0.00041791		MYSLESINNEIDQLNIINK	PBANKA_1029600	0.100305	0.00041791
MKDVIGSSSSLGMYVEGMK	PBANKA_1457400	N-alpha-acetyltransferase 15, NatA auxiliary subunit, putative	1.099	0.136191	0.978685	0.0093571		MKDVIGSSSSLGMYVEGMK	PBANKA_1457400	0.136191	0.0093571
MKDVIGSSSSLGMYVEGMK	PBANKA_1457400	N-alpha-acetyltransferase 15, NatA auxiliary subunit, putative	0.939	-0.0908029	0.998027	0.000857857		MKDVIGSSSSLGMYVEGMK	PBANKA_1457400	-0.0908029	0.000857857
MKYEHFISSNEK	PBANKA_1312800	CLASP domain-containing protein, putative	0.918	-0.123434	0.998721	0.00055592		MKYEHFISSNEK	PBANKA_1312800	-0.123434	0.00055592
MLDVDTFGIAAAHYR	PBANKA_1301300	trailer hitch homolog	0.966	-0.0499049	0.999999	3.81408e-07		MLDVDTFGIAAAHYR	PBANKA_1301300	-0.0499049	3.81408e-07
MLDVDTFGIAAAHYR	PBANKA_1301300	trailer hitch homolog						MLDVDTFGIAAAHYR	PBANKA_1301300		0
MLIQTQDSIPEIK	PBANKA_0520200	ADP/ATP transporter on adenylate translocase, putative	1.233	0.302173	0.380611	0.419519		MLIQTQDSIPEIK	PBANKA_0520200	0.302173	0.419519
MLNMDSMDLLGIDPK	PBANKA_0831000	merozoite surface protein 1	1.09	0.124328	0.999818	7.92085e-05		MLNMDSMDLLGIDPK	PBANKA_0831000	0.124328	7.92085e-05
MLNMDSMDLLGIDPK	PBANKA_0831000	merozoite surface protein 1	1.102	0.140124	0.999284	0.000311092		MLNMDSMDLLGIDPK	PBANKA_0831000	0.140124	0.000311092
MLNMDSMDLLGIDPK	PBANKA_0831000	merozoite surface protein 1	0.997	-0.00433459	1	3.37157e-10		MLNMDSMDLLGIDPK	PBANKA_0831000	-0.00433459	3.37157e-10
MLSFSN	PBANKA_0905000	40S ribosomal protein S21, putative	0.954	-0.0679388	0.998007	0.000866413		MLSFSN	PBANKA_0905000	-0.0679388	0.000866413
MKDVIGSSSSLGMYVEGMK	PBANKA_1457400	N-alpha-acetyltransferase 15, NatA auxiliary subunit, putative	0.878	-0.187707	0.978483	0.00944684		MKDVIGSSSSLGMYVEGMK	PBANKA_1457400	-0.187707	0.00944684
NEYLPSFSNILR	PBANKA_1128300	amino acid transporter AAT1, putative	1.081	0.112367	0.972424	0.0121444		NEYLPSFSNILR	PBANKA_1128300	0.112367	0.0121444
MYSLESINNEIDQLNIINK	PBANKA_1029600	conserved Plasmodium protein, unknown function	1.107	0.146655	0.994378	0.00244836		MYSLESINNEIDQLNIINK	PBANKA_1029600	0.146655	0.00244836
NAKPANPSNSLITNK	PBANKA_1025800	prefoldin subunit 2, putative	0.974	-0.0380063	0.999998	7.201e-07		NAKPANPSNSLITNK	PBANKA_1025800	-0.0380063	7.201e-07
NDYANIIPFSDVEIVR	PBANKA_0823000	ubiquitin-like protein, putative	1.261	0.334568	0.998549	0.000630514		NDYANIIPFSDVEIVR	PBANKA_0823000	0.334568	0.000630514
NDYYHNKHSGR	PBANKA_1425000	RNA-binding protein, putative	0.85	-0.234465	0.764843	0.116428		NDYYHNKHSGR	PBANKA_1425000	-0.234465	0.116428
NEHDSLISK	PBANKA_1016400	major facilitator superfamily domain-containing protein, putative						NEHDSLISK	PBANKA_1016400		0
NEHINNIGHFEYKLSNK	PBANKA_1343200	conserved Plasmodium protein, unknown function	1.054	0.0758749	0.999935	2.84174e-05		NEHINNIGHFEYKLSNK	PBANKA_1343200	0.0758749	2.84174e-05
NEIYPQKSMNVGQK	PBANKA_1458300	kinesin-13, putative	1.006	0.00863031	1	8.64896e-12		NEIYPQKSMNVGQK	PBANKA_1458300	0.00863031	8.64896e-12
NEMINNESIDLENNNNEHTLSNER	PBANKA_1036500	RING zinc finger protein, putative	1.262	0.335712	0.948651	0.0228936		NEMINNESIDLENNNNEHTLSNER	PBANKA_1036500	0.335712	0.0228936
NENFEHIESLEK	PBANKA_0926000	conserved Plasmodium protein, unknown function						NENFEHIESLEK	PBANKA_0926000		0
NENMLHQNSIQCK	PBANKA_0210600	ubiquitin carboxyl-terminal hydrolase, putative	0.834	-0.261881	0.961937	0.0168535		NENMLHQNSIQCK	PBANKA_0210600	-0.261881	0.0168535
NENSLVSQGLTGIK	PBANKA_1131600	DNA replication licensing factor MCM6, putative	0.905	-0.14401	0.996956	0.00132423		NENSLVSQGLTGIK	PBANKA_1131600	-0.14401	0.00132423
NENSNNYDLIENEAESINK	PBANKA_1403500	MCL1 domain-containing protein, putative	0.833	-0.263612	0.956178	0.0194611		NENSNNYDLIENEAESINK	PBANKA_1403500	-0.263612	0.0194611
NENYSQHQISR	PBANKA_0704500	HECT-like E3 ubiquitin ligase, putative	0.931	-0.103147	0.97554	0.0107548		NENYSQHQISR	PBANKA_0704500	-0.103147	0.0107548
NESLDFFNDNNSVSNSK	PBANKA_1434700	clathrin heavy chain, putative	1.105	0.144046	0.924948	0.0338827		NESLDFFNDNNSVSNSK	PBANKA_1434700	0.144046	0.0338827
NESIEEYLNNYIYK	PBANKA_0617000	LEM3/CDC50 family protein, putative	0.77	-0.37707	0.869603	0.0606788		NESIEEYLNNYIYK	PBANKA_0617000	-0.37707	0.0606788
NESNDEDKFIDNLEISVAEK	PBANKA_1358300	conserved Plasmodium protein, unknown function	0.787	-0.345564	0.573565	0.241417		NESNDEDKFIDNLEISVAEK	PBANKA_1358300	-0.345564	0.241417
NESNHNNIHQNR	PBANKA_1315100	transcriptional regulatory protein sir2b	1.499	0.584	0.704292	0.152247		NESNHNNIHQNR	PBANKA_1315100	0.584	0.152247
NETFNSVNDQIDKESE	PBANKA_0415500	coatomer subunit beta, putative	1.164	0.219091	0.98971	0.0044922		NETFNSVNDQIDKESE	PBANKA_0415500	0.219091	0.0044922
NETNVSQNFDYLPFINK	PBANKA_0316000	replication factor C subunit 1, putative	0.929	-0.106249	0.998552	0.000629333		NETNVSQNFDYLPFINK	PBANKA_0316000	-0.106249	0.000629333
NETNVSQNFDYLPFINKK	PBANKA_0316000	replication factor C subunit 1, putative	0.774	-0.369595	0.997791	0.000960269		NETNVSQNFDYLPFINKK	PBANKA_0316000	-0.369595	0.000960269
NETVENIDMNELQK	PBANKA_1337500	TOG domain-containing protein, putative	0.986	-0.0203404	1	6.11499e-08		NETVENIDMNELQK	PBANKA_1337500	-0.0203404	6.11499e-08
NDTYAFTESPMNIVSFEAMPSNR	PBANKA_0939000	mechanosensitive ion channel protein, putative	1.015	0.0214797	1	1.71905e-08		NDTYAFTESPMNIVSFEAMPSNR	PBANKA_0939000	0.0214797	1.71905e-08
NDTSYESSDSFIIK	PBANKA_1007700	protein phosphatase PPM1	1.164	0.219091	0.786138	0.104501		NDTSYESSDSFIIK	PBANKA_1007700	0.219091	0.104501
NDSNDAYTEYEDDQTDEILNDQLFEEQETDSNEA	PBANKA_1334300	exported protein 2	1.329	0.410341	0.965962	0.0150399		NDSNDAYTEYEDDQTDEILNDQLFEEQETDSNEA	PBANKA_1334300	0.410341	0.0150399
YYSNTINNWENNK	PBANKA_1036100	tubby domain-containing protein, putative	1.021	0.0299829	0.99984	6.93792e-05		YYSNTINNWENNK	PBANKA_1036100	0.0299829	6.93792e-05
NALINSLNK	PBANKA_1123500	SNF2 helicase, putative	1	0	1	0		NALINSLNK	PBANKA_1123500	0	0
NALINSLNKEGK	PBANKA_1123500	SNF2 helicase, putative	0.894	-0.161653	0.995733	0.00185706		NALINSLNKEGK	PBANKA_1123500	-0.161653	0.00185706
NALLTITKSENENVMEK	PBANKA_0802800	conserved Plasmodium protein, unknown function	0.94	-0.0892673	0.843142	0.0740994		NALLTITKSENENVMEK	PBANKA_0802800	-0.0892673	0.0740994
NANSQINNENAQK	PBANKA_0921600	alternative splicing factor SR-MG	1.058	0.0813396	0.99466	0.00232518		NANSQINNENAQK	PBANKA_0921600	0.0813396	0.00232518
NAPYQLPYLVGHYDSR	PBANKA_0619200	secreted ookinete protein, putative	0.831	-0.26708	0.921021	0.0357307		NAPYQLPYLVGHYDSR	PBANKA_0619200	-0.26708	0.0357307
NAYINDPVVQTTDQFNAAEKSPK	PBANKA_1111000	RNA pseudouridylate synthase, putative	0.827	-0.274041	0.64734	0.188867		NAYINDPVVQTTDQFNAAEKSPK	PBANKA_1111000	-0.274041	0.188867
NCLCGVMITASHNPK	PBANKA_1210900	phosphoglucomutase, putative	0.928	-0.107803	0.887721	0.0517236		NCLCGVMITASHNPK	PBANKA_1210900	-0.107803	0.0517236
NCLCGVMITASHNPK	PBANKA_1210900	phosphoglucomutase, putative	0.933	-0.100051	0.976483	0.0103355		NCLCGVMITASHNPK	PBANKA_1210900	-0.100051	0.0103355
NCNNNNIHNNNSVNR	PBANKA_1025500	NOT family protein, putative						NCNNNNIHNNNSVNR	PBANKA_1025500		0
NAGTVAKPGSVVHTQPK	PBANKA_0517500	bromodomain protein 1, putative	1.148	0.199123	0.837012	0.0772683		NAGTVAKPGSVVHTQPK	PBANKA_0517500	0.199123	0.0772683
NDFGSAF	PBANKA_1452600	calcyclin binding protein, putative	0.748	-0.41889	0.894246	0.0485429		NDFGSAF	PBANKA_1452600	-0.41889	0.0485429
NDLDFCEEENILNKYSGDEK	PBANKA_0406200	conserved Plasmodium protein, unknown function	0.941	-0.0877334	0.998274	0.000750189		NDLDFCEEENILNKYSGDEK	PBANKA_0406200	-0.0877334	0.000750189
NDIHNETVNHTISNEHINEK	PBANKA_1407400	mRNA-decapping enzyme 2, putative	0.985	-0.0218044	0.999994	2.81095e-06		NDIHNETVNHTISNEHINEK	PBANKA_1407400	-0.0218044	2.81095e-06
NDIHNETVNHTISNEHINEKK	PBANKA_1407400	mRNA-decapping enzyme 2, putative	0.922	-0.117161	0.996071	0.0017098		NDIHNETVNHTISNEHINEKK	PBANKA_1407400	-0.117161	0.0017098
NDIIETTKDTLINSGSWITEK	PBANKA_1457800	ADP-ribosylation factor GTPase-activating protein 1, putative	0.833	-0.263612	0.991684	0.00362681		NDIIETTKDTLINSGSWITEK	PBANKA_1457800	-0.263612	0.00362681
NDLINNLGTIAR	PBANKA_0805700	heat shock protein 90, putative	1.213	0.27858	0.991085	0.00388923		NDLINNLGTIAR	PBANKA_0805700	0.27858	0.00388923
NDLYGYLQNSNDNSVLDFK	PBANKA_1014900	coatomer subunit beta, putative	0.904	-0.145605	0.998419	0.000687368		NDLYGYLQNSNDNSVLDFK	PBANKA_1014900	-0.145605	0.000687368
NDMTTILHSESNLTEQNALKNENVSK	PBANKA_1206300	PHD finger protein PHD1, putative	1.148	0.199123	0.988575	0.0049904		NDMTTILHSESNLTEQNALKNENVSK	PBANKA_1206300	0.199123	0.0049904
NDNLHEYDQTESQNNFSEINNENNFHK	PBANKA_0109200	transcription elongation factor SPT5, putative	0.952	-0.0709665	0.977698	0.00979542		NDNLHEYDQTESQNNFSEINNENNFHK	PBANKA_0109200	-0.0709665	0.00979542
NDSIGIQSFGIEQK	PBANKA_1322500	DNA-directed RNA polymerase III subunit RPC5, putative						NDSIGIQSFGIEQK	PBANKA_1322500		0
NDKTYNIEEILNLDSE	PBANKA_1010800	CCR4-associated factor 16, putative	1.133	0.180148	0.999689	0.000135271		NDKTYNIEEILNLDSE	PBANKA_1010800	0.180148	0.000135271
INSDIISPNNHIK	PBANKA_0307100	conserved Plasmodium protein, unknown function	0.93	-0.104697	0.985027	0.00655197		INSDIISPNNHIK	PBANKA_0307100	-0.104697	0.00655197
QVSENDANNIMNHPEKENIQK	PBANKA_0416800	ubiquitin specific protease, putative	1.015	0.0214797	1	4.72468e-10		QVSENDANNIMNHPEKENIQK	PBANKA_0416800	0.0214797	4.72468e-10
QWDNLHFKESPMSK	PBANKA_1452600	calcyclin binding protein, putative	0.511	-0.968605	0.00408113	2.38922		QWDNLHFKESPMSK	PBANKA_1452600	-0.968605		2.38922
TSAYGHFGRDDQSFTWEK	PBANKA_0823100	S-adenosylmethionine synthetase, putative	0.87	-0.200913	0.991955	0.00350806		TSAYGHFGRDDQSFTWEK	PBANKA_0823100	-0.200913	0.00350806
TSLIELNESDIQSHK	PBANKA_1449900	CCR4-NOT transcription complex subunit 4, putative	1.248	0.319618	0.242419	0.615433		TSLIELNESDIQSHK	PBANKA_1449900	0.319618	0.615433
TSINKVNELNEAYHFLPK	PBANKA_0811600	selenide water dikinase, putative	1.006	0.00863031	1	1.22059e-08		TSINKVNELNEAYHFLPK	PBANKA_0811600	0.00863031	1.22059e-08
TSIQNLNSIGITYK	PBANKA_1360700	conserved Plasmodium protein, unknown function	0.922	-0.117161	0.955714	0.0196718		TSIQNLNSIGITYK	PBANKA_1360700	-0.117161	0.0196718
TSNNSDNLANLNNSDENISFEMK	PBANKA_0415500	coatomer subunit beta, putative	1.192	0.253384	0.873653	0.0586609		TSNNSDNLANLNNSDENISFEMK	PBANKA_0415500	0.253384	0.0586609
TSNSFENSLR	PBANKA_0803600	importin-7, putative	0.97	-0.0439433	0.998549	0.000630753		TSNSFENSLR	PBANKA_0803600	-0.0439433	0.000630753
TSQHEQISPK	PBANKA_0810600	exoribonuclease, putative	1.142	0.191563	0.997944	0.000893985		TSQHEQISPK	PBANKA_0810600	0.191563	0.000893985
TSSEFHNPMNR	PBANKA_1229000	Plasmodium exported protein (PHIST), unknown function	0.967	-0.0484122	0.99988	5.20288e-05		TSSEFHNPMNR	PBANKA_1229000	-0.0484122	5.20288e-05
TSSFNNIYFDQFNVNYNK	PBANKA_0701700	conserved Plasmodium protein, unknown function	1.121	0.164786	0.997329	0.00116168		TSSFNNIYFDQFNVNYNK	PBANKA_0701700	0.164786	0.00116168
TSSLASQIK	PBANKA_1238200	DnaJ protein, putative	1.281	0.35727	0.96225	0.0167122		TSSLASQIK	PBANKA_1238200	0.35727	0.0167122
TSSIQTNSDK	PBANKA_0818000	merozoite organizing protein, putative	1.048	0.0676387	0.999837	7.08409e-05		TSSIQTNSDK	PBANKA_0818000	0.0676387	7.08409e-05
TSSIQTNSDKVYNTR	PBANKA_0818000	merozoite organizing protein, putative	0.987	-0.018878	0.999998	1.07543e-06		TSSIQTNSDKVYNTR	PBANKA_0818000	-0.018878	1.07543e-06
TSTEDISQER	PBANKA_1204400	DNA/RNA-binding protein Alba 3, putative	0.996	-0.00578235	1	3.6142e-12		TSTEDISQER	PBANKA_1204400	-0.00578235	3.6142e-12
TSTEDISQERAENSIQVSMTK	PBANKA_1204400	DNA/RNA-binding protein Alba 3, putative	1.003	0.00432161	1	2.4568e-11		TSTEDISQERAENSIQVSMTK	PBANKA_1204400	0.00432161	2.4568e-11
TSTEDISQERAENSIQVSMTK	PBANKA_1204400	DNA/RNA-binding protein Alba 3, putative	1.062	0.0867838	0.986709	0.00581099		TSTEDISQERAENSIQVSMTK	PBANKA_1204400	0.0867838	0.00581099
TSTEDISQERAENSIQVSMTK	PBANKA_1204400	DNA/RNA-binding protein Alba 3, putative	0.956	-0.0649175	0.988766	0.00490642		TSTEDISQERAENSIQVSMTK	PBANKA_1204400	-0.0649175	0.00490642
TSTKPSIIETNTK	PBANKA_0501100	early transcribed membrane protein	1.09	0.124328	0.998893	0.000480971		TSTKPSIIETNTK	PBANKA_0501100	0.124328	0.000480971
TSTSSTPVSSTSLSK	PBANKA_0517000	early transcribed membrane protein	1.244	0.314986	0.983953	0.00702563		TSTSSTPVSSTSLSK	PBANKA_0517000	0.314986	0.00702563
TTCYAQTSQIKK	PBANKA_1215600	40S ribosomal protein S3A, putative	0.889	-0.169745	0.998358	0.000713561		TTCYAQTSQIKK	PBANKA_1215600	-0.169745	0.000713561
TSAYGHFGR	PBANKA_0823100	S-adenosylmethionine synthetase, putative	0.981	-0.027675	0.999986	5.8776e-06		TSAYGHFGR	PBANKA_0823100	-0.027675	5.8776e-06
TTELAYSDYEEMDKK	PBANKA_1219000	heat shock protein 90, putative	1.028	0.0398403	0.999999	2.2469e-07		TTELAYSDYEEMDKK	PBANKA_1219000	0.0398403	2.2469e-07
TRSFELDITNIELEK	PBANKA_1407000	conserved Plasmodium protein, unknown function	1.052	0.0731347	0.998576	0.000619018		TRSFELDITNIELEK	PBANKA_1407000	0.0731347	0.000619018
TRDDDSEENIDLENNDIITSFYNK	PBANKA_0504900	N-acetyltransferase, GNAT family, putative	1.057	0.0799754	0.999988	5.36698e-06		TRDDDSEENIDLENNDIITSFYNK	PBANKA_0504900	0.0799754	5.36698e-06
TNTLPLFLSSK	PBANKA_0415000	Maf-like protein, putative	0.939	-0.0908029	0.999997	1.46805e-06		TNTLPLFLSSK	PBANKA_0415000	-0.0908029	1.46805e-06
TNTNLSSTNKDSLFEK	PBANKA_0815700	major facilitator superfamily-related transporter, putative	0.954	-0.0679388	0.999786	9.30582e-05		TNTNLSSTNKDSLFEK	PBANKA_0815700	-0.0679388	9.30582e-05
TNTPFDKIDSFHVK	PBANKA_0105300	conserved Plasmodium protein, unknown function	1.001	0.00144197	1	4.52993e-13		TNTPFDKIDSFHVK	PBANKA_0105300	0.00144197	4.52993e-13
TPGYYASQSSFIQR	PBANKA_0933500	rhomboid protease ROM1	1.127	0.172488	0.990265	0.0042485		TPGYYASQSSFIQR	PBANKA_0933500	0.172488	0.0042485
TPITIDDVSQSYEGSSEEL	PBANKA_0702800	protein disulfide-isomerase, putative	0.951	-0.0724828	0.991532	0.00369322		TPITIDDVSQSYEGSSEEL	PBANKA_0702800	-0.0724828	0.00369322
TPSGKPIQTMYVLNR	PBANKA_0611600	ribonucleoside-diphosphate reductase large subunit, putative	0.96	-0.0588937	0.999969	1.33238e-05		TPSGKPIQTMYVLNR	PBANKA_0611600	-0.0588937	1.33238e-05
TQATPPNGGLYDEHSLNEYTSTK	PBANKA_1461400	bax inhibitor 1, putative	0.997	-0.00433459	1	9.0758e-11		TQATPPNGGLYDEHSLNEYTSTK	PBANKA_1461400	-0.00433459	9.0758e-11
TQDISSISDEDIDIILADAEKR	PBANKA_0942700	chromatin remodeling protein, putative	1.087	0.120352	0.999366	0.000275503		TQDISSISDEDIDIILADAEKR	PBANKA_0942700	0.120352	0.000275503
TQDTSNMYKHEVLSSDMNTK	PBANKA_1115200	gamete egress protein GEP	1.004	0.00575927	1	1.36839e-09		TQDTSNMYKHEVLSSDMNTK	PBANKA_1115200	0.00575927	1.36839e-09
TQDTSNMYKHEVLSSDMNTK	PBANKA_1115200	gamete egress protein GEP	1.073	0.10165	0.998071	0.000838603		TQDTSNMYKHEVLSSDMNTK	PBANKA_1115200	0.10165	0.000838603
TQETLNVGKSQEALNADK	PBANKA_1465000	fam-c protein	1.016	0.0229004	1	6.91242e-09		TQETLNVGKSQEALNADK	PBANKA_1465000	0.0229004	6.91242e-09
TQFSKIGNVQTK	PBANKA_0210600	ubiquitin carboxyl-terminal hydrolase, putative	0.974	-0.0380063	0.999999	3.06295e-07		TQFSKIGNVQTK	PBANKA_0210600	-0.0380063	3.06295e-07
TQLSICNNLNK	PBANKA_0104900	RNA-binding protein, putative	1.036	0.051024	0.999997	1.48572e-06		TQLSICNNLNK	PBANKA_0104900	0.051024	1.48572e-06
TQNKNSLTNFAVR	PBANKA_1106700	60S ribosomal protein L4, putative	1.684	0.751892	0.885134	0.052991		TQNKNSLTNFAVR	PBANKA_1106700	0.751892	0.052991
TQSISQLAEHAQNR	PBANKA_1419500	conserved protein, unknown function	0.983	-0.0247367	1	3.46281e-08		TQSISQLAEHAQNR	PBANKA_1419500	-0.0247367	3.46281e-08
TQSYEDSSTENASTSYMSTLK	PBANKA_1365500	exported protein IBIS1	1.084	0.116365	0.9462	0.0240173		TQSYEDSSTENASTSYMSTLK	PBANKA_1365500	0.116365	0.0240173
TQSYEDSSTENASTSYMSTLK	PBANKA_1365500	exported protein IBIS1	1.03	0.0426443	0.99989	4.79482e-05		TQSYEDSSTENASTSYMSTLK	PBANKA_1365500	0.0426443	4.79482e-05
TQSYEDSSTENASTSYMSTLKTDEESNTAGEDR	PBANKA_1365500	exported protein IBIS1	0.932	-0.101598	0.996018	0.00173283		TQSYEDSSTENASTSYMSTLKTDEESNTAGEDR	PBANKA_1365500	-0.101598	0.00173283
TQYYDENKLSPLYK	PBANKA_0202700	kinesin-8B	0.91	-0.136062	0.997214	0.0012118		TQYYDENKLSPLYK	PBANKA_0202700	-0.136062	0.0012118
TRFDTNEFFENNSVNMIHK	PBANKA_0309200	conserved Plasmodium protein, unknown function	0.916	-0.12658	0.993451	0.0028535		TRFDTNEFFENNSVNMIHK	PBANKA_0309200	-0.12658	0.0028535
TTGSIYGININDTK	PBANKA_0307100	conserved Plasmodium protein, unknown function	0.934	-0.0985055	0.999954	2.01277e-05		TTGSIYGININDTK	PBANKA_0307100	-0.0985055	2.01277e-05
TTSYINSVEDVKK	PBANKA_0719700	conserved Plasmodium protein, unknown function	0.87	-0.200913	0.999256	0.000323414		TTSYINSVEDVKK	PBANKA_0719700	-0.200913	0.000323414
TTTPHLINIESIESVNGR	PBANKA_0939100	AP2 domain transcription factor, putative	0.959	-0.0603973	0.999929	3.08691e-05		TTTPHLINIESIESVNGR	PBANKA_0939100	-0.0603973	3.08691e-05
VGSISSIGNTNMVGCEINR	PBANKA_1458300	kinesin-13, putative	0.938	-0.0923402	0.705604	0.151439		VGSISSIGNTNMVGCEINR	PBANKA_1458300	-0.0923402	0.151439
VHISPSSK	PBANKA_1301500	protein kinase, putative	0.988	-0.0174171	1	1.09361e-09		VHISPSSK	PBANKA_1301500	-0.0174171	1.09361e-09
VKLEEENQLIESDVEK	PBANKA_0610400	non-SERCA-type Ca2+ -transporting P-ATPase, putative	1.013	0.0186342	1	1.67078e-07		VKLEEENQLIESDVEK	PBANKA_0610400	0.0186342	1.67078e-07
VKPLYSEPEDIDDNDNINTGK	PBANKA_1432800	multiple RNA-binding domain-containing protein 1, putative	1.118	0.16092	0.995549	0.00193755		VKPLYSEPEDIDDNDNINTGK	PBANKA_1432800	0.16092	0.00193755
VKSYCNTQSTGR	PBANKA_1210800	hypoxanthine-guanine phosphoribosyltransferase, putative	1.222	0.289244	0.978585	0.00940164		VKSYCNTQSTGR	PBANKA_1210800	0.289244	0.00940164
VKVPQPETAIVSGPQPK	PBANKA_1231000	40S ribosomal protein S11, putative	1.333	0.414677	0.887794	0.0516877		VKVPQPETAIVSGPQPK	PBANKA_1231000	0.414677	0.0516877
VIDIQSINSNNVK	PBANKA_1306800	Sec7 domain-containing protein ARFGEF, putative	0.906	-0.142417	0.990144	0.00430157		VIDIQSINSNNVK	PBANKA_1306800	-0.142417	0.00430157
VLGVNLPSPK	PBANKA_0920000	multiprotein-bridging factor 1, putative	1.178	0.23634	0.998383	0.000702837		VLGVNLPSPK	PBANKA_0920000	0.23634	0.000702837
VLHIDSMIQQTK	PBANKA_1114900	phosphatidylinositol 3-kinase, putative	1.08	0.111031	0.967281	0.0144472		VLHIDSMIQQTK	PBANKA_1114900	0.111031	0.0144472
VLHIDSMIQQTK	PBANKA_1114900	phosphatidylinositol 3-kinase, putative						VLHIDSMIQQTK	PBANKA_1114900		0
VIHSDDEDFMDAK	PBANKA_1144900	glycosylphosphatidylinositol anchor attachment 1 protein, putative	1.06	0.0840643	0.999405	0.000258282		VIHSDDEDFMDAK	PBANKA_1144900	0.0840643	0.000258282
VLNPSNQMSFHELR	PBANKA_1430600	conserved Plasmodium protein, unknown function						VLNPSNQMSFHELR	PBANKA_1430600		0
VLNSMIFTNCK	PBANKA_1320400	conserved Plasmodium protein, unknown function	0.714	-0.486004	0.958195	0.0185461		VLNSMIFTNCK	PBANKA_1320400	-0.486004	0.0185461
VLNSMIFTNCK	PBANKA_1320400	conserved Plasmodium protein, unknown function	0.805	-0.312939	0.203931	0.690516		VLNSMIFTNCK	PBANKA_1320400	-0.312939	0.690516
VIPINYENPSTQNSIK	PBANKA_0800700	conserved Plasmodium protein, unknown function	1.14	0.189034	0.496035	0.304488		VIPINYENPSTQNSIK	PBANKA_0800700	0.189034	0.304488
VLQTMLSMMGGK	PBANKA_1322700	ATP-dependent RNA helicase DBP5, putative	1.051	0.0717627	0.999953	2.0254e-05		VLQTMLSMMGGK	PBANKA_1322700	0.0717627	2.0254e-05
VLSTIGIDFK	PBANKA_1223300	ras-related protein Rab-18, putative	0.833	-0.263612	0.985349	0.00640972		VLSTIGIDFK	PBANKA_1223300	-0.263612	0.00640972
VLVNTTLQETISSNDVSQNNSTDIDSTLK	PBANKA_0836800	erythrocyte membrane associated protein 1	1.244	0.314986	0.965415	0.0152861		VLVNTTLQETISSNDVSQNNSTDIDSTLK	PBANKA_0836800	0.314986	0.0152861
VMENYSSLSGVDMVK	PBANKA_0406200	conserved Plasmodium protein, unknown function	1.097	0.133564	0.963632	0.0160886		VMENYSSLSGVDMVK	PBANKA_0406200	0.133564	0.0160886
VGSFQGTDNVLR	PBANKA_1125600	pyruvate kinase, putative	0.991	-0.013043	0.999997	1.12476e-06		VGSFQGTDNVLR	PBANKA_1125600	-0.013043	1.12476e-06
VGFTPPSGIK	PBANKA_0311000	protein transport protein SEC31, putative	1.018	0.0257376	1	1.16454e-07		VGFTPPSGIK	PBANKA_0311000	0.0257376	1.16454e-07
VFIQGTPK	PBANKA_1210200	PRE-binding protein, putative						VFIQGTPK	PBANKA_1210200		0
VETNSNNPDIESQLNPEVSPK	PBANKA_0943100	CCR4-NOT transcription complex subunit 1, putative	0.95	-0.0740006	0.975058	0.0109697		VETNSNNPDIESQLNPEVSPK	PBANKA_0943100	-0.0740006	0.0109697
TVNNNLINLNSEK	PBANKA_0308000	ras-related protein Rab-5A, putative	1.075	0.104337	0.983528	0.00721325		TVNNNLINLNSEK	PBANKA_0308000	0.104337	0.00721325
TVNNNLINLNSEKQQK	PBANKA_0308000	ras-related protein Rab-5A, putative	1.154	0.206643	0.346398	0.460424		TVNNNLINLNSEKQQK	PBANKA_0308000	0.206643	0.460424
TVVIEHVLSVK	PBANKA_1232500	eukaryotic translation initiation factor 3 subunit B, putative	0.92	-0.120294	0.998903	0.000476769		TVVIEHVLSVK	PBANKA_1232500	-0.120294	0.000476769
TYEDVEEELETSPLSSPR	PBANKA_0401800	HAD superfamily protein, putative	0.751	-0.413115	0.440424	0.356129		TYEDVEEELETSPLSSPR	PBANKA_0401800	-0.413115	0.356129
TYMSNTQQILEGNLNLNQK	PBANKA_1011700	conserved Plasmodium protein, unknown function	0.82	-0.286304	0.938082	0.0277592		TYMSNTQQILEGNLNLNQK	PBANKA_1011700	-0.286304	0.0277592
TYNIEEILNLDSE	PBANKA_1010800	CCR4-associated factor 16, putative	0.876	-0.190997	0.999318	0.000296492		TYNIEEILNLDSE	PBANKA_1010800	-0.190997	0.000296492
TYSSNSYIDNNAGGVAAFHK	PBANKA_1335400	histone deacetylase, putative	0.83	-0.268817	0.646154	0.189664		TYSSNSYIDNNAGGVAAFHK	PBANKA_1335400	-0.268817	0.189664
TYTLNNYNSIININNEK	PBANKA_1335400	histone deacetylase, putative	0.979	-0.0306192	0.999992	3.37505e-06		TYTLNNYNSIININNEK	PBANKA_1335400	-0.0306192	3.37505e-06
TYTLNNYNSIININNEKK	PBANKA_1335400	histone deacetylase, putative	0.987	-0.018878	0.999999	5.28201e-07		TYTLNNYNSIININNEKK	PBANKA_1335400	-0.018878	5.28201e-07
TNTKTSTIDNAPSTYR	PBANKA_0501100	early transcribed membrane protein	1.223	0.290424	0.98692	0.00571821		TNTKTSTIDNAPSTYR	PBANKA_0501100	0.290424	0.00571821
VADYQKSGVMAQR	PBANKA_1036600	ribonucleoside-diphosphate reductase small chain, putative	0.749	-0.416962	0.988709	0.00493162		VADYQKSGVMAQR	PBANKA_1036600	-0.416962	0.00493162
VAHANSIPILHR	PBANKA_1457700	conserved Plasmodium protein, unknown function						VAHANSIPILHR	PBANKA_1457700		0
VAQISISMPKTPPEMK	PBANKA_1122000	nuclear polyadenylated RNA-binding protein NAB2, putative	1.235	0.304511	0.987284	0.00555789		VAQISISMPKTPPEMK	PBANKA_1122000	0.304511	0.00555789
VAQISISMPKTPPEMK	PBANKA_1122000	nuclear polyadenylated RNA-binding protein NAB2, putative	1.235	0.304511	0.881005	0.0550218		VAQISISMPKTPPEMK	PBANKA_1122000	0.304511	0.0550218
VAQISISMPKTPPEMK	PBANKA_1122000	nuclear polyadenylated RNA-binding protein NAB2, putative						VAQISISMPKTPPEMK	PBANKA_1122000		0
VASNFENITYTYEK	PBANKA_0918600	phosphatidylinositol-4-phosphate 5-kinase, putative	0.945	-0.0816138	0.998778	0.000530835		VASNFENITYTYEK	PBANKA_0918600	-0.0816138	0.000530835
VCDLGSASDISENEITSYLVSR	PBANKA_0933000	cyclin-dependent-like kinase CLK3, putative	0.876	-0.190997	0.996255	0.00162944		VCDLGSASDISENEITSYLVSR	PBANKA_0933000	-0.190997	0.00162944
VEDVTEELENAEK	PBANKA_0805700	heat shock protein 90, putative						VEDVTEELENAEK	PBANKA_0805700		0
VEQLYTTDSIRR	PBANKA_1219300	heat shock protein 110, putative	0.82	-0.286304	0.997134	0.00124639		VEQLYTTDSIRR	PBANKA_1219300	-0.286304	0.00124639
VADYQKSGVMAQR	PBANKA_1036600	ribonucleoside-diphosphate reductase small chain, putative	0.773	-0.37146	0.991027	0.00391456		VADYQKSGVMAQR	PBANKA_1036600	-0.37146	0.00391456
TNSSLFFSNNDNMSNNNESK	PBANKA_1457800	ADP-ribosylation factor GTPase-activating protein 1, putative	1.161	0.215368	0.890886	0.0501777		TNSSLFFSNNDNMSNNNESK	PBANKA_1457800	0.215368	0.0501777
TNSSLFFSNNDNMSNNNESK	PBANKA_1457800	ADP-ribosylation factor GTPase-activating protein 1, putative	1.012	0.0172093	1	1.18496e-07		TNSSLFFSNNDNMSNNNESK	PBANKA_1457800	0.0172093	1.18496e-07
TNSRGTLSQGGEELSENNLIDEHMR	PBANKA_0823000	ubiquitin-like protein, putative	0.998	-0.00288828	1	0		TNSRGTLSQGGEELSENNLIDEHMR	PBANKA_0823000	-0.00288828	0
THDNIMISGR	PBANKA_0942800	syntaxin, putative						THDNIMISGR	PBANKA_0942800		0
THEPVEYTNLGSFSNLINDMNVK	PBANKA_0210700	conserved Plasmodium protein, unknown function	1.164	0.219091	0.993068	0.00302115		THEPVEYTNLGSFSNLINDMNVK	PBANKA_0210700	0.219091	0.00302115
THFDEILENLKSK	PBANKA_0938900	IWS1-like protein, putative	0.826	-0.275786	0.982005	0.0078865		THFDEILENLKSK	PBANKA_0938900	-0.275786	0.0078865
THGFQSMGLEGLETNIIESNEEDDYFYR	PBANKA_0918600	phosphatidylinositol-4-phosphate 5-kinase, putative	0.924	-0.114035	0.998982	0.00044226		THGFQSMGLEGLETNIIESNEEDDYFYR	PBANKA_0918600	-0.114035	0.00044226
THGNSGVVR	PBANKA_0906400	60S ribosomal protein L35ae, putative						THGNSGVVR	PBANKA_0906400		0
THNSTSNISNEYINHK	PBANKA_1132000	NLI interacting factor-like phosphatase	0.925	-0.112475	0.998524	0.000641424		THNSTSNISNEYINHK	PBANKA_1132000	-0.112475	0.000641424
THSINLYNPK	PBANKA_1420800	conserved Plasmodium protein, unknown function	1.101	0.138814	0.993924	0.00264663		THSINLYNPK	PBANKA_1420800	0.138814	0.00264663
THSNSSENNDTR	PBANKA_1461600	conserved Plasmodium protein, unknown function	0.807	-0.309359	0.952307	0.0212232		THSNSSENNDTR	PBANKA_1461600	-0.309359	0.0212232
TLALSLSNK	PBANKA_0416100	dynein heavy chain, putative	0.51	-0.971431	0.780137	0.107829		TLALSLSNK	PBANKA_0416100	-0.971431	0.107829
TLCGALSNMR	PBANKA_0314200	calcium-dependent protein kinase 1	1.094	0.129613	0.832888	0.0794136		TLCGALSNMR	PBANKA_0314200	0.129613	0.0794136
TLCGALSNMR	PBANKA_0314200	calcium-dependent protein kinase 1	1.2	0.263034	0.951631	0.0215316		TLCGALSNMR	PBANKA_0314200	0.263034	0.0215316
TLDEAYGSLEQSVK	PBANKA_1305700	vacuolar protein sorting-associated protein 60, putative	0.861	-0.215915	0.972505	0.012108		TLDEAYGSLEQSVK	PBANKA_1305700	-0.215915	0.012108
TIDKEIGNNDILNLSQK	PBANKA_1356800	conserved Plasmodium protein, unknown function	0.951	-0.0724828	0.989784	0.00445939		TIDKEIGNNDILNLSQK	PBANKA_1356800	-0.0724828	0.00445939
TIDSLDEEREHIEINK	PBANKA_1201100	conserved Plasmodium protein, unknown function	0.923	-0.115597	0.999335	0.000288915		TIDSLDEEREHIEINK	PBANKA_1201100	-0.115597	0.000288915
TIEEYDNFSKNLDDIK	PBANKA_1454600	conserved Plasmodium protein, unknown function	0.863	-0.212568	0.698648	0.155741		TIEEYDNFSKNLDDIK	PBANKA_1454600	-0.212568	0.155741
TIEFTPISSLTLSR	PBANKA_0836200	conserved Plasmodium protein, unknown function	0.961	-0.0573917	0.999813	8.13228e-05		TIEFTPISSLTLSR	PBANKA_0836200	-0.0573917	8.13228e-05
TIEKVDSK	PBANKA_0604800	eukaryotic translation initiation factor 3 subunit C, putative	0.992	-0.011588	1	1.28733e-07		TIEKVDSK	PBANKA_0604800	-0.011588	1.28733e-07
TLESQSDFTFQAHDNPPQSFQR	PBANKA_0509200	Eps15-like protein, putative	1.13	0.176323	0.917733	0.0372838		TLESQSDFTFQAHDNPPQSFQR	PBANKA_0509200	0.176323	0.0372838
TGYKSLDDESVHYMQIK	PBANKA_1407400	mRNA-decapping enzyme 2, putative	1.111	0.151859	0.998584	0.000615328		TGYKSLDDESVHYMQIK	PBANKA_1407400	0.151859	0.000615328
TGSVNYDLEILK	PBANKA_1132500	mitochondrial import inner membrane translocase subunit TIM23, putative	1.132	0.178874	0.799303	0.0972887		TGSVNYDLEILK	PBANKA_1132500	0.178874	0.0972887
TGSSLNVK	PBANKA_1243900	conserved Plasmodium protein, unknown function	0.85	-0.234465	0.977536	0.00986713		TGSSLNVK	PBANKA_1243900	-0.234465	0.00986713
TGSMNGIDFVKPENSPNDK	PBANKA_1304600	AP-3 complex subunit mu, putative	1.034	0.0482362	0.999995	2.05725e-06		TGSMNGIDFVKPENSPNDK	PBANKA_1304600	0.0482362	2.05725e-06
TEHISNDEMLDSPK	PBANKA_1015300	rRNA (adenosine-2'-O-)-methyltransferase, putative						TEHISNDEMLDSPK	PBANKA_1015300		0
TEIASIDLNNRNDSENTNLLDTDR	PBANKA_0112100	AP2 domain transcription factor, putative	0.987	-0.018878	1	2.8124e-08		TEIASIDLNNRNDSENTNLLDTDR	PBANKA_0112100	-0.018878	2.8124e-08
TEIEKTPTTEIEK	PBANKA_0711200	conserved protein, unknown function	0.872	-0.1976	0.896921	0.047246		TEIEKTPTTEIEK	PBANKA_0711200	-0.1976	0.047246
TELLDEENTVSTSNTDVE	PBANKA_0203000	chromatin assembly factor 1 subunit C, putative	1.067	0.0935602	0.963482	0.0161565		TELLDEENTVSTSNTDVE	PBANKA_0203000	0.0935602	0.0161565
TFSSAPDPVSVITK	PBANKA_0304500	conserved Plasmodium protein, unknown function	1.123	0.167358	0.998603	0.000607122		TFSSAPDPVSVITK	PBANKA_0304500	0.167358	0.000607122
TFSTLPPHMENLMSLK	PBANKA_0100700	Plasmodium exported protein, unknown function	1.143	0.192825	0.367907	0.434262		TFSTLPPHMENLMSLK	PBANKA_0100700	0.192825	0.434262
TFSTLPPHMENLMSLK	PBANKA_0100700	Plasmodium exported protein, unknown function	1.006	0.00863031	1	6.69887e-09		TFSTLPPHMENLMSLK	PBANKA_0100700	0.00863031	6.69887e-09
TFSTLPPHMENLMSLK	PBANKA_0100700	Plasmodium exported protein, unknown function	1.079	0.109695	0.999654	0.000150108		TFSTLPPHMENLMSLK	PBANKA_0100700	0.109695	0.000150108
TGAPCRSER	PBANKA_1214300	enolase, putative	1.022	0.0313952	1	5.74356e-09		TGAPCRSER	PBANKA_1214300	0.0313952	5.74356e-09
TLGKSSADDEFTWR	PBANKA_1428700	eukaryotic translation initiation factor 3 subunit A, putative	0.99	-0.0144996	1	3.35497e-10		TLGKSSADDEFTWR	PBANKA_1428700	-0.0144996	3.35497e-10
TGGIAGSNSVVNK	PBANKA_0939600	polyadenylate-binding protein-interacting protein 1, putative	0.849	-0.236164	0.962006	0.0168223		TGGIAGSNSVVNK	PBANKA_0939600	-0.236164	0.0168223
TGIPPEHIQIIEMPFRSPTPPPPPVK	PBANKA_0316800	erythrocyte membrane associated protein 2	1.074	0.102994	0.999949	2.20156e-05		TGIPPEHIQIIEMPFRSPTPPPPPVK	PBANKA_0316800	0.102994	2.20156e-05
TGIPPEHIQIIEMPFRSPTPPPPPVK	PBANKA_0316800	erythrocyte membrane associated protein 2	0.999	-0.00144342	1	0		TGIPPEHIQIIEMPFRSPTPPPPPVK	PBANKA_0316800	-0.00144342	0
TGLPSILPDNISVLEPK	PBANKA_1329300	40S ribosomal protein S3, putative	1.133	0.180148	0.990715	0.00405131		TGLPSILPDNISVLEPK	PBANKA_1329300	0.180148	0.00405131
TGNIFIPNNSGTIK	PBANKA_0408300	phd finger protein, putative	1.054	0.0758749	0.998464	0.000667707		TGNIFIPNNSGTIK	PBANKA_0408300	0.0758749	0.000667707
TGQSIQQQPIPQNSNFK	PBANKA_1439200	polyadenylate-binding protein 1, putative	1.071	0.0989585	0.994093	0.00257318		TGQSIQQQPIPQNSNFK	PBANKA_1439200	0.0989585	0.00257318
TGSDEEFEIGDILDVKR	PBANKA_1436100	heterochromatin protein 1	1.131	0.177599	0.999885	4.99367e-05		TGSDEEFEIGDILDVKR	PBANKA_1436100	0.177599	4.99367e-05
TGSFEYLFEDQK	PBANKA_1208000	tubulin--tyrosine ligase, putative	0.898	-0.155213	0.981522	0.00809999		TGSFEYLFEDQK	PBANKA_1208000	-0.155213	0.00809999
TGSFEYLFEDQKR	PBANKA_1208000	tubulin--tyrosine ligase, putative	0.9	-0.152003	0.909498	0.0411985		TGSFEYLFEDQKR	PBANKA_1208000	-0.152003	0.0411985
TGSIAASTK	PBANKA_1344500	conserved protein, unknown function	0.929	-0.106249	0.912252	0.0398851		TGSIAASTK	PBANKA_1344500	-0.106249	0.0398851
TGLNESTSILK	PBANKA_0307100	conserved Plasmodium protein, unknown function	0.91	-0.136062	0.999582	0.000181536		TGLNESTSILK	PBANKA_0307100	-0.136062	0.000181536
VNAPSHWMLNK	PBANKA_0941500	40S ribosomal protein S4, putative	1.515	0.599318	0.265889	0.5753		VNAPSHWMLNK	PBANKA_0941500	0.599318	0.5753
TIGTDTNDQIYENR	PBANKA_0836200	conserved Plasmodium protein, unknown function	1.026	0.0370307	0.999997	1.44104e-06		TIGTDTNDQIYENR	PBANKA_0836200	0.0370307	1.44104e-06
TIHEDNIDENNLMNNSEEDASLSTHIMR	PBANKA_1223800	V-type proton ATPase subunit a, putative	0.964	-0.0528949	0.999232	0.000333752		TIHEDNIDENNLMNNSEEDASLSTHIMR	PBANKA_1223800	-0.0528949	0.000333752
TNDDNIIENSTLLNQHSIEENNILKK	PBANKA_0908100	conserved Plasmodium protein, unknown function	1.047	0.0662614	0.993502	0.00283118		TNDDNIIENSTLLNQHSIEENNILKK	PBANKA_0908100	0.0662614	0.00283118
TNDIGQGSVLSSEIK	PBANKA_0811600	selenide water dikinase, putative	1.024	0.0342157	0.999991	3.75086e-06		TNDIGQGSVLSSEIK	PBANKA_0811600	0.0342157	3.75086e-06
TNFATIRR	PBANKA_0811000	small nuclear ribonucleoprotein Sm D3, putative	0.782	-0.354759	0.852656	0.0692261		TNFATIRR	PBANKA_0811000	-0.354759	0.0692261
TNIDMLLFETTPNK	PBANKA_1022200	DIX domain-containing protein, putative	0.808	-0.307573	0.457242	0.339854		TNIDMLLFETTPNK	PBANKA_1022200	-0.307573	0.339854
TNLLGEQTENNNVIENDKQSYSNSR	PBANKA_0937200	RNA-binding protein, putative	0.981	-0.027675	1	3.16096e-09		TNLLGEQTENNNVIENDKQSYSNSR	PBANKA_0937200	-0.027675	3.16096e-09
TNLSHSLSLTSQFTK	PBANKA_0602300	TBCC domain-containing protein, putative	0.842	-0.248108	0.26407	0.578281		TNLSHSLSLTSQFTK	PBANKA_0602300	-0.248108	0.578281
TNLSLSEYDHVISK	PBANKA_0210600	ubiquitin carboxyl-terminal hydrolase, putative	1.019	0.0271541	0.999985	6.32007e-06		TNLSLSEYDHVISK	PBANKA_0210600	0.0271541	6.32007e-06
TNNLDDNIFSQDNYITHYR	PBANKA_0823000	ubiquitin-like protein, putative	0.881	-0.182786	0.974128	0.0113839		TNNLDDNIFSQDNYITHYR	PBANKA_0823000	-0.182786	0.0113839
TNNQTPTTNMGSRR	PBANKA_0516300	DER1-like protein, putative	0.957	-0.0634092	0.999357	0.000279306		TNNQTPTTNMGSRR	PBANKA_0516300	-0.0634092	0.000279306
TNNQTPTTNMGSRR	PBANKA_0516300	DER1-like protein, putative	0.988	-0.0174171	1	2.65797e-08		TNNQTPTTNMGSRR	PBANKA_0516300	-0.0174171	2.65797e-08
TNNSMKENLYDITTGK	PBANKA_1442200	protein SOC2	0.987	-0.018878	1	4.20272e-08		TNNSMKENLYDITTGK	PBANKA_1442200	-0.018878	4.20272e-08
TNNVESILNNLNEYQLINENKECSDDNSTNVSR	PBANKA_1131900	serine/threonine protein phosphatase 5	1.049	0.0690147	0.999999	3.25058e-07		TNNVESILNNLNEYQLINENKECSDDNSTNVSR	PBANKA_1131900	0.0690147	3.25058e-07
TNNYNQTSSFLK	PBANKA_0909600	AP2 domain transcription factor, putative	1.185	0.244887	0.909164	0.0413578		TNNYNQTSSFLK	PBANKA_0909600	0.244887	0.0413578
TNQGPLNTSHIFNQINEEASK	PBANKA_0415000	Maf-like protein, putative	1.001	0.00144197	1	0		TNQGPLNTSHIFNQINEEASK	PBANKA_0415000	0.00144197	0
TNQVESPSAINK	PBANKA_1135400	riboflavin kinase, putative	1.028	0.0398403	0.999966	1.48302e-05		TNQVESPSAINK	PBANKA_1135400	0.0398403	1.48302e-05
TNSGDNIEENVIK	PBANKA_0512600	partial CSTF domain-containing protein, putative	0.965	-0.0513992	0.999606	0.000171329		TNSGDNIEENVIK	PBANKA_0512600	-0.0513992	0.000171329
TNSGLLYDFVCR	PBANKA_0203000	chromatin assembly factor 1 subunit C, putative	0.96	-0.0588937	1	1.37832e-07		TNSGLLYDFVCR	PBANKA_0203000	-0.0588937	1.37832e-07
TNSGISQVVINEK	PBANKA_1419600	conserved Plasmodium protein, unknown function	1.014	0.0200577	1	1.68811e-09		TNSGISQVVINEK	PBANKA_1419600	0.0200577	1.68811e-09
TNSNQLYDLPTQGPNINVQR	PBANKA_0311900	RING zinc finger protein, putative	0.99	-0.0144996	1	4.69538e-09		TNSNQLYDLPTQGPNINVQR	PBANKA_0311900	-0.0144996	4.69538e-09
TNCVASNANTNALNNSNNLNK	PBANKA_1217700	ATP-dependent RNA helicase DDX6	0.912	-0.132894	0.997215	0.00121139		TNCVASNANTNALNNSNNLNK	PBANKA_1217700	-0.132894	0.00121139
TNAINEANQINSFANLPNEYKENK	PBANKA_1220700	conserved protein, unknown function	0.861	-0.215915	0.998576	0.000618868		TNAINEANQINSFANLPNEYKENK	PBANKA_1220700	-0.215915	0.000618868
TMSTNISDPISK	PBANKA_0919900	ATP-dependent 6-phosphofructokinase, putative	0.925	-0.112475	0.967743	0.0142398		TMSTNISDPISK	PBANKA_0919900	-0.112475	0.0142398
TMSTNISDPISK	PBANKA_0919900	ATP-dependent 6-phosphofructokinase, putative	0.95	-0.0740006	0.893075	0.049112		TMSTNISDPISK	PBANKA_0919900	-0.0740006	0.049112
TIKSAISSDLETEK	PBANKA_1433500	PPPDE peptidase domain-containing protein, putative	0.897	-0.15682	0.999987	5.65138e-06		TIKSAISSDLETEK	PBANKA_1433500	-0.15682	5.65138e-06
TLIEALDTMEPPK	PBANKA_1133300	elongation factor 1-alpha						TLIEALDTMEPPK	PBANKA_1133300		0
TLNEIKPDNDQSISFNSIPEQYINNIDDFSVNK	PBANKA_1452500	conserved Plasmodium protein, unknown function	1.05	0.0703893	0.999871	5.60909e-05		TLNEIKPDNDQSISFNSIPEQYINNIDDFSVNK	PBANKA_1452500	0.0703893	5.60909e-05
TINSNNNFK	PBANKA_0613200	DNA polymerase alpha catalytic subunit A, putative						TINSNNNFK	PBANKA_0613200		0
TLNSTLIDNFSEININDK	PBANKA_0813600	conserved Plasmodium protein, unknown function	0.662	-0.595097	0.937462	0.0280464		TLNSTLIDNFSEININDK	PBANKA_0813600	-0.595097	0.0280464
TIPDDPAIVSMNIAPSTK	PBANKA_1301300	trailer hitch homolog	1.104	0.14274	0.932258	0.030464		TIPDDPAIVSMNIAPSTK	PBANKA_1301300	0.14274	0.030464
TIQFVDWCPTGFK	PBANKA_0417700	alpha tubulin 1	1.096	0.132248	0.921585	0.0354645		TIQFVDWCPTGFK	PBANKA_0417700	0.132248	0.0354645
TIQNPSDLYMHQNSYR	PBANKA_0107600	nucleoporin NUP637, putative	0.811	-0.302226	0.482786	0.316245		TIQNPSDLYMHQNSYR	PBANKA_0107600	-0.302226	0.316245
TLSKDINNMIK	PBANKA_1361600	E1-E2 ATPase, putative	0.725	-0.463947	0.974274	0.0113189		TLSKDINNMIK	PBANKA_1361600	-0.463947	0.0113189
TLHDDSFYKK	PBANKA_1036000	transcription elongation factor SPT6, putative	0.847	-0.239566	0.967093	0.0145318		TLHDDSFYKK	PBANKA_1036000	-0.239566	0.0145318
TISIDELEIDK	PBANKA_1311700	multidrug resistance protein 2, putative	0.962	-0.0558912	0.999683	0.000137652		TISIDELEIDK	PBANKA_1311700	-0.0558912	0.000137652
TLSNNLIQNEGENK	PBANKA_0802000	conserved Plasmodium protein, unknown function	1.11	0.15056	0.986582	0.00586684		TLSNNLIQNEGENK	PBANKA_0802000	0.15056	0.00586684
TLSPNSSFIK	PBANKA_0208800	ubiquitin carboxyl-terminal hydrolase 1, putative	1.128	0.173767	0.999801	8.6261e-05		TLSPNSSFIK	PBANKA_0208800	0.173767	8.6261e-05
TLSQDLFVEPDEK	PBANKA_1141600	conserved Plasmodium protein, unknown function	1.021	0.0299829	0.999994	2.64198e-06		TLSQDLFVEPDEK	PBANKA_1141600	0.0299829	2.64198e-06
TLSQDLFVEPDEKK	PBANKA_1141600	conserved Plasmodium protein, unknown function	1.007	0.0100637	1	8.72611e-11		TLSQDLFVEPDEKK	PBANKA_1141600	0.0100637	8.72611e-11
TLTANTGDE	PBANKA_1106700	60S ribosomal protein L4, putative	0.921	-0.118727	0.999157	0.000366149		TLTANTGDE	PBANKA_1106700	-0.118727	0.000366149
TIVDDSDDDGNNFPDKYYVVNIK	PBANKA_0804400	conserved Plasmodium protein, unknown function						TIVDDSDDDGNNFPDKYYVVNIK	PBANKA_0804400		0
TLVPQVSRDALSQVSLK	PBANKA_0511900	60S ribosomal protein L3, putative	0.816	-0.293359	0.99995	2.15326e-05		TLVPQVSRDALSQVSLK	PBANKA_0511900	-0.293359	2.15326e-05
TMFTISSISDENDLDNVNNK	PBANKA_1145400	Plasmodium exported protein (PHIST), unknown function	1.131	0.177599	0.997227	0.00120587		TMFTISSISDENDLDNVNNK	PBANKA_1145400	0.177599	0.00120587
TMSMDFSDVK	PBANKA_0818000	merozoite organizing protein, putative	0.815	-0.295128	0.845731	0.0727679		TMSMDFSDVK	PBANKA_0818000	-0.295128	0.0727679
TISNINITGK	PBANKA_0314900	SUZ domain-containing protein, putative	1.051	0.0717627	0.999981	8.37011e-06		TISNINITGK	PBANKA_0314900	0.0717627	8.37011e-06
TEHDNSNIYSHYNINDDINR	PBANKA_0205900	Niemann-Pick type C1-related protein, putative	0.954	-0.0679388	0.999973	1.15147e-05		TEHDNSNIYSHYNINDDINR	PBANKA_0205900	-0.0679388	1.15147e-05
VNDAQDLENTIKFESK	PBANKA_1304500	protein SOC3	0.992	-0.011588	1	7.46534e-13		VNDAQDLENTIKFESK	PBANKA_1304500	-0.011588	7.46534e-13
VNDLSLINNINLK	PBANKA_0522000	conserved Plasmodium protein, unknown function	1.048	0.0676387	0.999886	4.94153e-05		VNDLSLINNINLK	PBANKA_0522000	0.0676387	4.94153e-05
YLVDADLTAQMQETSK	PBANKA_0803600	importin-7, putative	1.123	0.167358	0.996408	0.00156287		YLVDADLTAQMQETSK	PBANKA_0803600	0.167358	0.00156287
YIWSNSIGMIQK	PBANKA_1104700	trafficking protein particle complex subunit 8, putative	0.869	-0.202572	0.992517	0.00326196		YIWSNSIGMIQK	PBANKA_1104700	-0.202572	0.00326196
YLYSTGSFESLSNELVFDDNKK	PBANKA_1201100	conserved Plasmodium protein, unknown function	1.371	0.455229	0.567893	0.245734		YLYSTGSFESLSNELVFDDNKK	PBANKA_1201100	0.455229	0.245734
YMHVQSK	PBANKA_0806800	coiled-coil domain-containing protein CCDC148/CCDC112, putative	0.837	-0.2567	0.999399	0.000261059		YMHVQSK	PBANKA_0806800	-0.2567	0.000261059
YMSEHNINITEK	PBANKA_1361600	E1-E2 ATPase, putative	0.835	-0.260152	0.989665	0.00451159		YMSEHNINITEK	PBANKA_1361600	-0.260152	0.00451159
YMSLTNCLSDGLLENR	PBANKA_1446500	asparagine-rich protein, putative	0.997	-0.00433459	1	6.38433e-13		YMSLTNCLSDGLLENR	PBANKA_1446500	-0.00433459	6.38433e-13
YMSLTNCLSDGLLENR	PBANKA_1446500	asparagine-rich protein, putative	1.01	0.0143553	1	1.02648e-07		YMSLTNCLSDGLLENR	PBANKA_1446500	0.0143553	1.02648e-07
YNDNNNSAVSSIDHIGGGK	PBANKA_1428900	bromodomain protein 2, putative	1.007	0.0100637	1	4.37788e-08		YNDNNNSAVSSIDHIGGGK	PBANKA_1428900	0.0100637	4.37788e-08
YNDSSSNR	PBANKA_0415300	exoribonuclease II, putative	0.787	-0.345564	0.908457	0.0416954		YNDSSSNR	PBANKA_0415300	-0.345564	0.0416954
YNENIYHSFSK	PBANKA_0210500	conserved Plasmodium protein, unknown function	1.004	0.00575927	1	1.08451e-08		YNENIYHSFSK	PBANKA_0210500	0.00575927	1.08451e-08
YNEYFSEGSNAEPSKK	PBANKA_0935000	ATPase, putative	0.881	-0.182786	0.794777	0.0997548		YNEYFSEGSNAEPSKK	PBANKA_0935000	-0.182786	0.0997548
YNFSPGKLESPSK	PBANKA_0607400	protein phosphatase PPM11, putative	0.901	-0.150401	0.993743	0.0027261		YNFSPGKLESPSK	PBANKA_0607400	-0.150401	0.0027261
YNKPLNDSYYGR	PBANKA_0519900	conserved Plasmodium protein, unknown function	0.746	-0.422752	0.806226	0.0935435		YNKPLNDSYYGR	PBANKA_0519900	-0.422752	0.0935435
YNKYSNNIINELHENNYVR	PBANKA_1309500	conserved Plasmodium protein, unknown function	0.957	-0.0634092	0.999955	1.96975e-05		YNKYSNNIINELHENNYVR	PBANKA_1309500	-0.0634092	1.96975e-05
YNLNSADEENKSPYAK	PBANKA_1126900	eukaryotic translation initiation factor 2-alpha kinase	1.08	0.111031	0.999797	8.80462e-05		YNLNSADEENKSPYAK	PBANKA_1126900	0.111031	8.80462e-05
YNNETDEINIVHKLSK	PBANKA_0607900	cGMP-specific 3',5'-cyclic phosphodiesterase alpha, putative	0.702	-0.510457	0.920669	0.0358963		YNNETDEINIVHKLSK	PBANKA_0607900	-0.510457	0.0358963
YNNIYSINCELDEIQNVEK	PBANKA_0210000	vacuolar protein sorting-associated protein 51, putative	0.891	-0.166503	0.310325	0.508183		YNNIYSINCELDEIQNVEK	PBANKA_0210000	-0.166503	0.508183
YNNSSNSR	PBANKA_1210200	PRE-binding protein, putative	0.788	-0.343732	0.956861	0.0191512		YNNSSNSR	PBANKA_1210200	-0.343732	0.0191512
YNNTGSNNNISNNNSGVIANHEGSEIYSR	PBANKA_1214700	conserved Plasmodium protein, unknown function	0.631	-0.664288	0.0969526	1.01344		YNNTGSNNNISNNNSGVIANHEGSEIYSR	PBANKA_1214700	-0.664288	1.01344
YLVDADLTAQMQETSK	PBANKA_0803600	importin-7, putative	1.062	0.0867838	0.999639	0.000156694		YLVDADLTAQMQETSK	PBANKA_0803600	0.0867838	0.000156694
YNPLKSLNFNVNK	PBANKA_0833800	CSTF domain-containing protein, putative	0.815	-0.295128	0.996714	0.00142957		YNPLKSLNFNVNK	PBANKA_0833800	-0.295128	0.00142957
YITSLNNYTNLNYSK	PBANKA_0927000	tyrosine kinase-like protein, putative	1.205	0.269033	0.850986	0.0700777		YITSLNNYTNLNYSK	PBANKA_0927000	0.269033	0.0700777
YLSNISNSIQNNK	PBANKA_0943100	CCR4-NOT transcription complex subunit 1, putative	1.087	0.120352	0.979413	0.00903423		YLSNISNSIQNNK	PBANKA_0943100	0.120352	0.00903423
YLDSNFFSNSNK	PBANKA_1415400	conserved protein, unknown function	1.101	0.138814	0.999949	2.21018e-05		YLDSNFFSNSNK	PBANKA_1415400	0.138814	2.21018e-05
YLESPHSNQIFMK	PBANKA_0934900	conserved Plasmodium protein, unknown function	0.436	-1.1976	0.00617119	2.20963		YLESPHSNQIFMK	PBANKA_0934900	-1.1976		2.20963
YIFENSNINEDIVDTDNNK	PBANKA_1124300	conserved Plasmodium protein, unknown function	0.951	-0.0724828	0.999845	6.73199e-05		YIFENSNINEDIVDTDNNK	PBANKA_1124300	-0.0724828	6.73199e-05
YIHGSSK	PBANKA_1314200	conserved Plasmodium protein, unknown function	0.924	-0.114035	0.568325	0.245404		YIHGSSK	PBANKA_1314200	-0.114035	0.245404
YIHQNNSGK	PBANKA_1122700	tyrosine kinase-like protein, putative	1.248	0.319618	0.707821	0.150076		YIHQNNSGK	PBANKA_1122700	0.319618	0.150076
YIHTESKYEEK	PBANKA_1018400	protein arginine N-methyltransferase 1, putative	0.731	-0.452057	0.999127	0.000379176		YIHTESKYEEK	PBANKA_1018400	-0.452057	0.000379176
YLLANPQQSLK	PBANKA_0702800	protein disulfide-isomerase, putative	1.015	0.0214797	1	1.71354e-08		YLLANPQQSLK	PBANKA_0702800	0.0214797	1.71354e-08
YIITASDFEQGYR	PBANKA_0715600	26S protease regulatory subunit 6B, putative	1.086	0.119024	0.998682	0.000572749		YIITASDFEQGYR	PBANKA_0715600	0.119024	0.000572749
YILTEDLENTYVASQK	PBANKA_1329200	dynein beta chain, putative	0.965	-0.0513992	0.999895	4.56382e-05		YILTEDLENTYVASQK	PBANKA_1329200	-0.0513992	4.56382e-05
YINHDNLSTTTNTISSIR	PBANKA_0503200	eukaryotic translation initiation factor subunit eIF2A, putative	0.966	-0.0499049	0.999964	1.58379e-05		YINHDNLSTTTNTISSIR	PBANKA_0503200	-0.0499049	1.58379e-05
YLNNDSGFESNFLTK	PBANKA_1340500	CRWN-like protein, putative						YLNNDSGFESNFLTK	PBANKA_1340500		0
YLNQSNTGSQFLR	PBANKA_1415600	DNA replication licensing factor MCM4, putative	0.984	-0.0232698	1	4.5386e-08		YLNQSNTGSQFLR	PBANKA_1415600	-0.0232698	4.5386e-08
YLNSLVMIPLKK	PBANKA_1423500	60S ribosomal protein L13-2, putative	1.001	0.00144197	1	0		YLNSLVMIPLKK	PBANKA_1423500	0.00144197	0
YINVSSLSQK	PBANKA_1336300	GTPase-activating protein, putative	0.871	-0.199255	0.997733	0.000985548		YINVSSLSQK	PBANKA_1336300	-0.199255	0.000985548
YIPTLGVEVHPLK	PBANKA_0930300	GTP-binding nuclear protein RAN/TC4, putative	1.055	0.077243	0.999801	8.64002e-05		YIPTLGVEVHPLK	PBANKA_0930300	0.077243	8.64002e-05
YLSCKSLENYTNLENYK	PBANKA_1226700	AAA family ATPase, putative	1.141	0.190299	0.995956	0.00175973		YLSCKSLENYTNLENYK	PBANKA_1226700	0.190299	0.00175973
YLSCKSLENYTNLENYK	PBANKA_1226700	AAA family ATPase, putative	1.038	0.0538064	0.999762	0.000103434		YLSCKSLENYTNLENYK	PBANKA_1226700	0.0538064	0.000103434
YLSDHELCDSNK	PBANKA_0408300	phd finger protein, putative	1.071	0.0989585	0.914606	0.0387659		YLSDHELCDSNK	PBANKA_0408300	0.0989585	0.0387659
YLSHNAGYDSTDILNK	PBANKA_0406500	T-complex protein 1 subunit eta, putative	1.021	0.0299829	0.999939	2.63811e-05		YLSHNAGYDSTDILNK	PBANKA_0406500	0.0299829	2.63811e-05
YISQNGVNTFQQMAR	PBANKA_1135700	CUGBP Elav-like family member 1, putative	1.04	0.0565835	0.999183	0.000355095		YISQNGVNTFQQMAR	PBANKA_1135700	0.0565835	0.000355095
YNQETNPLNYSK	PBANKA_1103600	cation transporting P-ATPase, putative	1.047	0.0662614	0.998809	0.000517359		YNQETNPLNYSK	PBANKA_1103600	0.0662614	0.000517359
YNSGFSGNLVMEAMK	PBANKA_0512700	conserved Plasmodium protein, unknown function	0.963	-0.0543923	0.999997	1.21447e-06		YNSGFSGNLVMEAMK	PBANKA_0512700	-0.0543923	1.21447e-06
YNSLNNMNTNDMTK	PBANKA_1359300	VPS13 domain-containing protein, putative	0.777	-0.364013	0.524714	0.280077		YNSLNNMNTNDMTK	PBANKA_1359300	-0.364013	0.280077
YSRDDSR	PBANKA_1200800	transformer-2 protein homolog beta, putative	1.057	0.0799754	0.999984	6.87912e-06		YSRDDSR	PBANKA_1200800	0.0799754	6.87912e-06
YSVFDTDLSDEENRDK	PBANKA_1309500	conserved Plasmodium protein, unknown function	1.138	0.186501	0.998072	0.000838023		YSVFDTDLSDEENRDK	PBANKA_1309500	0.186501	0.000838023
YTDLVEFKSEGEVK	PBANKA_0619900	Obg-like ATPase 1, putative						YTDLVEFKSEGEVK	PBANKA_0619900		0
YTDSSVSSFYK	PBANKA_1202700	RNA-binding protein, putative	0.987	-0.018878	1	9.41134e-08		YTDSSVSSFYK	PBANKA_1202700	-0.018878	9.41134e-08
YTIMNDHTYQSDHNIICK	PBANKA_1011700	conserved Plasmodium protein, unknown function						YTIMNDHTYQSDHNIICK	PBANKA_1011700		0
YTNTETGSDKGNIIIQK	PBANKA_0522600	erythrocyte membrane-associated antigen, putative	0.976	-0.0350469	0.999999	3.42388e-07		YTNTETGSDKGNIIIQK	PBANKA_0522600	-0.0350469	3.42388e-07
YTPPINSFGNEIK	PBANKA_0924200	BEACH domain-containing protein, putative	1.186	0.246104	0.5781	0.237997		YTPPINSFGNEIK	PBANKA_0924200	0.246104	0.237997
YTSYDFENFKHDAIQK	PBANKA_1416900	structural maintenance of chromosomes protein 2	0.616	-0.698998	0.492485	0.307607		YTSYDFENFKHDAIQK	PBANKA_1416900	-0.698998	0.307607
YTYISKQSFQISEK	PBANKA_0210500	conserved Plasmodium protein, unknown function	0.931	-0.103147	0.995217	0.00208212		YTYISKQSFQISEK	PBANKA_0210500	-0.103147	0.00208212
YTYSQMGSSNK	PBANKA_0402100	spindle pole body protein, putative	0.93	-0.104697	0.985693	0.00625849		YTYSQMGSSNK	PBANKA_0402100	-0.104697	0.00625849
YVFNNTHEFYNDNDEKYDLK	PBANKA_1460800	U3 small nucleolar RNA-associated protein 11, putative	0.943	-0.0846703	0.99999	4.42374e-06		YVFNNTHEFYNDNDEKYDLK	PBANKA_1460800	-0.0846703	4.42374e-06
YVGSYYHNNNYK	PBANKA_1202700	RNA-binding protein, putative	0.81	-0.304006	0.973264	0.0117694		YVGSYYHNNNYK	PBANKA_1202700	-0.304006	0.0117694
YVKEMSPEEIVNSR	PBANKA_1423300	DNA/RNA-binding protein Alba 1, putative	1.055	0.077243	0.998519	0.000643882		YVKEMSPEEIVNSR	PBANKA_1423300	0.077243	0.000643882
YYGSNFLYTSSHK	PBANKA_1027300	Btz domain-containing protein, putative	1.126	0.171207	0.511297	0.291327		YYGSNFLYTSSHK	PBANKA_1027300	0.171207	0.291327
YYLSFSELNKHNFSDK	PBANKA_1411200	conserved Plasmodium protein, unknown function	1.258	0.331132	0.978388	0.00948899		YYLSFSELNKHNFSDK	PBANKA_1411200	0.331132	0.00948899
YYNKLSNHEYDTK	PBANKA_1120100	conserved Plasmodium protein, unknown function	0.879	-0.186065	0.99735	0.00115235		YYNKLSNHEYDTK	PBANKA_1120100	-0.186065	0.00115235
YYNNEISSPKFEK	PBANKA_1111000	RNA pseudouridylate synthase, putative						YYNNEISSPKFEK	PBANKA_1111000		0
YYNSIENEDIDIR	PBANKA_1359300	VPS13 domain-containing protein, putative	1.144	0.194087	0.877963	0.0565238		YYNSIENEDIDIR	PBANKA_1359300	0.194087	0.0565238
YYSINSITGFENK	PBANKA_0505900	conserved Plasmodium protein, unknown function	0.988	-0.0174171	1	1.51855e-08		YYSINSITGFENK	PBANKA_0505900	-0.0174171	1.51855e-08
YSNSGSNHR	PBANKA_1202700	RNA-binding protein, putative	1.206	0.27023	0.991203	0.00383734		YSNSGSNHR	PBANKA_1202700	0.27023	0.00383734
YSINSFNYK	PBANKA_0302800	conserved Plasmodium protein, unknown function	1.233	0.302173	0.977591	0.00984291		YSINSFNYK	PBANKA_0302800	0.302173	0.00984291
YSICSLILGSTQGK	PBANKA_1332500	pre-rRNA-processing protein PNO1, putative	0.82	-0.286304	0.98268	0.00758783		YSICSLILGSTQGK	PBANKA_1332500	-0.286304	0.00758783
YSHENTNAFNFHTK	PBANKA_1231500	ubiquitin carboxyl-terminal hydrolase 2, putative	0.919	-0.121863	0.999987	5.55112e-06		YSHENTNAFNFHTK	PBANKA_1231500	-0.121863	5.55112e-06
YNSISQNSQKR	PBANKA_0203100	phosphatidylinositol-4-phosphate 5-kinase, putative	1.066	0.0922074	0.999654	0.000150156		YNSISQNSQKR	PBANKA_0203100	0.0922074	0.000150156
YNSNIFLNFNSNANIIR	PBANKA_1033800	conserved protein, unknown function						YNSNIFLNFNSNANIIR	PBANKA_1033800		0
YNSNLLNHIFEK	PBANKA_0521700	AP2 domain transcription factor, putative	0.791	-0.33825	0.886891	0.0521295		YNSNLLNHIFEK	PBANKA_0521700	-0.33825	0.0521295
YNSPEFGIGNNQQSPK	PBANKA_1306900	serine/threonine protein kinase, putative	1.064	0.0894982	0.994405	0.0024368		YNSPEFGIGNNQQSPK	PBANKA_1306900	0.0894982	0.0024368
YNSSIFNK	PBANKA_1142300	rhoptry protein RHOP148, putative	0.989	-0.0159576	1	1.56671e-08		YNSSIFNK	PBANKA_1142300	-0.0159576	1.56671e-08
YNTLNQYDSNIIDTHTSK	PBANKA_1103600	cation transporting P-ATPase, putative	1.038	0.0538064	0.997928	0.000900946		YNTLNQYDSNIIDTHTSK	PBANKA_1103600	0.0538064	0.000900946
YNTSPGLLER	PBANKA_0107200	conserved Plasmodium protein, unknown function	1.068	0.0949116	0.95728	0.0189609		YNTSPGLLER	PBANKA_0107200	0.0949116	0.0189609
YPMHMNYNLQNNSNQQR	PBANKA_1032700	CUGBP Elav-like family member 2, putative						YPMHMNYNLQNNSNQQR	PBANKA_1032700		0
YPQFTPSLSNPHAATFDR	PBANKA_1137200	protein transport protein Sec24A, putative	0.942	-0.086201	0.996685	0.0014421		YPQFTPSLSNPHAATFDR	PBANKA_1137200	-0.086201	0.0014421
YIDKTNNDSTIFEN	PBANKA_0923900	U6 snRNA-associated Sm-like protein LSm1, putative						YIDKTNNDSTIFEN	PBANKA_0923900		0
YQIAYSK	PBANKA_0513400	LEM3/CDC50 family protein, putative	1.058	0.0813396	0.999498	0.000218243		YQIAYSK	PBANKA_0513400	0.0813396	0.000218243
YQSIINPMINK	PBANKA_0401700	CLP1 P-loop domain-containing protein, putative	0.88	-0.184425	0.999937	2.7548e-05		YQSIINPMINK	PBANKA_0401700	-0.184425	2.7548e-05
YQSSTASALIA	PBANKA_1135100	40S ribosomal protein S15, putative	0.961	-0.0573917	0.999682	0.000138229		YQSSTASALIA	PBANKA_1135100	-0.0573917	0.000138229
YQVANDFDIKSLASDDILR	PBANKA_1324400	60S ribosomal protein L27, putative	1.581	0.660837	0.990966	0.00394129		YQVANDFDIKSLASDDILR	PBANKA_1324400	0.660837	0.00394129
YRPGTVALR	PBANKA_0108800	histone H3, putative	0.91	-0.136062	0.998544	0.000632816		YRPGTVALR	PBANKA_0108800	-0.136062	0.000632816
YRSIGNIEFLNLR	PBANKA_1342500	conserved Plasmodium protein, unknown function	1.203	0.266637	0.357098	0.447212		YRSIGNIEFLNLR	PBANKA_1342500	0.266637	0.447212
YSCISMGEMNIDENK	PBANKA_1226100	conserved Plasmodium protein, unknown function	0.9	-0.152003	0.906105	0.0428216		YSCISMGEMNIDENK	PBANKA_1226100	-0.152003	0.0428216
YSDSIDQYFDITYQK	PBANKA_1361200	conserved Plasmodium protein, unknown function	1.037	0.0524159	0.999893	4.64978e-05		YSDSIDQYFDITYQK	PBANKA_1361200	0.0524159	4.64978e-05
YSFNHMNSTGNNAMGVKPK	PBANKA_1307000	conserved Plasmodium protein, unknown function	1.201	0.264236	0.812072	0.0904057		YSFNHMNSTGNNAMGVKPK	PBANKA_1307000	0.264236	0.0904057
YSFNNATPK	PBANKA_1101600	chromatin assembly factor 1 subunit A, putative	0.559	-0.83908	0.25422	0.594791		YSFNNATPK	PBANKA_1101600	-0.83908	0.594791
YQQNSFNSSHDNMNISQNNATGQSK	PBANKA_0903600	dynamin-like protein, putative	0.803	-0.316528	0.610769	0.214123		YQQNSFNSSHDNMNISQNNATGQSK	PBANKA_0903600	-0.316528	0.214123
YLCSFCGK	PBANKA_0307000	60S ribosomal protein L37ae, putative	1.245	0.316146	0.998339	0.00072213		YLCSFCGK	PBANKA_0307000	0.316146	0.00072213
YIANESSATFSYLKK	PBANKA_1145800	membrane associated histidine-rich protein 1a	1.144	0.194087	0.887698	0.0517347		YIANESSATFSYLKK	PBANKA_1145800	0.194087	0.0517347
YIANESSATFSYLK	PBANKA_1145800	membrane associated histidine-rich protein 1a	0.996	-0.00578235	1	1.25586e-09		YIANESSATFSYLK	PBANKA_1145800	-0.00578235	1.25586e-09
VQNQTSNNGSIVLSSNK	PBANKA_0401800	HAD superfamily protein, putative	1.004	0.00575927	1	2.85894e-12		VQNQTSNNGSIVLSSNK	PBANKA_0401800	0.00575927	2.85894e-12
VQNQTSNNGSIVLSSNKK	PBANKA_0401800	HAD superfamily protein, putative	1.256	0.328836	0.287263	0.54172		VQNQTSNNGSIVLSSNKK	PBANKA_0401800	0.328836	0.54172
VQSPKEESIAK	PBANKA_0510900	40S ribosomal protein S2, putative	0.939	-0.0908029	0.997736	0.000984243		VQSPKEESIAK	PBANKA_0510900	-0.0908029	0.000984243
VSASSATLLQK	PBANKA_0918000	60S acidic ribosomal protein P0, putative	0.778	-0.362158	0.996652	0.00145634		VSASSATLLQK	PBANKA_0918000	-0.362158	0.00145634
VSDSLTSSTSSVGK	PBANKA_1231500	ubiquitin carboxyl-terminal hydrolase 2, putative	0.975	-0.0365259	0.999691	0.000134304		VSDSLTSSTSSVGK	PBANKA_1231500	-0.0365259	0.000134304
VSHNNVLPNVHLHK	PBANKA_1423500	60S ribosomal protein L13-2, putative	1.361	0.444667	0.577124	0.238731		VSHNNVLPNVHLHK	PBANKA_1423500	0.444667	0.238731
VSNCDDSINYIGK	PBANKA_1425400	proteasome activator complex subunit 4, putative	1.024	0.0342157	0.99985	6.51102e-05		VSNCDDSINYIGK	PBANKA_1425400	0.0342157	6.51102e-05
VTFIDHTNNEEINTTRPSSLK	PBANKA_1036300	RNA-binding protein, putative	0.942	-0.086201	0.999729	0.000117705		VTFIDHTNNEEINTTRPSSLK	PBANKA_1036300	-0.086201	0.000117705
VTNAPGGNSSLSFGNYISEENER	PBANKA_0301300	conserved Plasmodium protein, unknown function	0.968	-0.046921	0.999995	2.27673e-06		VTNAPGGNSSLSFGNYISEENER	PBANKA_0301300	-0.046921	2.27673e-06
VTNFLNNLSSNVNDSNINTTYK	PBANKA_1038900	condensin complex subunit 1, putative	0.874	-0.194295	0.986321	0.00598161		VTNFLNNLSSNVNDSNINTTYK	PBANKA_1038900	-0.194295	0.00598161
VTYKTSVIPK	PBANKA_0316800	erythrocyte membrane associated protein 2	1.525	0.608809	0.197663	0.704076		VTYKTSVIPK	PBANKA_0316800	0.608809	0.704076
VVTLTDADLEIIR	PBANKA_1036400	ribosome biogenesis protein BOP1, putative	1.029	0.041243	0.99998	8.48845e-06		VVTLTDADLEIIR	PBANKA_1036400	0.041243	8.48845e-06
VVTLTDADLEIIRK	PBANKA_1036400	ribosome biogenesis protein BOP1, putative	0.904	-0.145605	0.867962	0.0614991		VVTLTDADLEIIRK	PBANKA_1036400	-0.145605	0.0614991
VYEPLWLIGSAK	PBANKA_1423600	40S ribosomal protein S16, putative	1.614	0.690641	0.13803	0.860025		VYEPLWLIGSAK	PBANKA_1423600	0.690641	0.860025
VYFYLSSK	PBANKA_1407600	60S ribosomal protein L24, putative	0.93	-0.104697	0.999961	1.67597e-05		VYFYLSSK	PBANKA_1407600	-0.104697	1.67597e-05
VYSSFLESRESFGNVK	PBANKA_0806300	P-type ATPase, putative						VYSSFLESRESFGNVK	PBANKA_0806300		0
VYTTSSAENESDVYK	PBANKA_0311800	acyl-CoA synthetase, putative						VYTTSSAENESDVYK	PBANKA_0311800		0
WADMCEDFDSPLVDTYNDDNAMK	PBANKA_0937200	RNA-binding protein, putative	0.929	-0.106249	0.99995	2.18466e-05		WADMCEDFDSPLVDTYNDDNAMK	PBANKA_0937200	-0.106249	2.18466e-05
WEDIDADDDLESNKK	PBANKA_0715200	eukaryotic translation initiation factor 3 subunit G, putative	1.055	0.077243	0.999962	1.65036e-05		WEDIDADDDLESNKK	PBANKA_0715200	0.077243	1.65036e-05
VQNNSSMLNNSPSQSYK	PBANKA_0903600	dynamin-like protein, putative	1.143	0.192825	0.960465	0.0175186		VQNNSSMLNNSPSQSYK	PBANKA_0903600	0.192825	0.0175186
VQNNSSMLNNSPSQSYK	PBANKA_0903600	dynamin-like protein, putative	0.944	-0.0831412	0.999242	0.000329415		VQNNSSMLNNSPSQSYK	PBANKA_0903600	-0.0831412	0.000329415
VPSVSMDNFFTGNK	PBANKA_1433500	PPPDE peptidase domain-containing protein, putative	1.02	0.0285692	0.999999	5.64043e-07		VPSVSMDNFFTGNK	PBANKA_1433500	0.0285692	5.64043e-07
VPSVSMDNFFTGNK	PBANKA_1433500	PPPDE peptidase domain-containing protein, putative	0.801	-0.320126	0.830972	0.0804138		VPSVSMDNFFTGNK	PBANKA_1433500	-0.320126	0.0804138
VNEDDIYYFALKSK	PBANKA_0801700	conserved Plasmodium protein, unknown function	1.075	0.104337	0.997483	0.00109436		VNEDDIYYFALKSK	PBANKA_0801700	0.104337	0.00109436
VNEESDDEELKELIGEMT	PBANKA_1456800	vacuolar-sorting protein SNF7, putative	1.057	0.0799754	0.999836	7.11056e-05		VNEESDDEELKELIGEMT	PBANKA_1456800	0.0799754	7.11056e-05
VNEVTSTQLDSHTK	PBANKA_1427200	protein phosphatase PPM5	1.042	0.0593553	0.998652	0.000585725		VNEVTSTQLDSHTK	PBANKA_1427200	0.0593553	0.000585725
VNHVNSK	PBANKA_0314200	calcium-dependent protein kinase 1	0.945	-0.0816138	0.990649	0.00408027		VNHVNSK	PBANKA_0314200	-0.0816138	0.00408027
VNNAYYNAIATSVK	PBANKA_1106700	60S ribosomal protein L4, putative	0.989	-0.0159576	0.999999	2.33394e-07		VNNAYYNAIATSVK	PBANKA_1106700	-0.0159576	2.33394e-07
VNNSLSNNINK	PBANKA_0924100	thioredoxin-like protein, putative	0.938	-0.0923402	0.994641	0.00233362		VNNSLSNNINK	PBANKA_0924100	-0.0923402	0.00233362
VNPHLSHDNIKK	PBANKA_0620100	U3 small nucleolar RNA-associated protein 7, putative	0.878	-0.187707	0.992279	0.00336629		VNPHLSHDNIKK	PBANKA_0620100	-0.187707	0.00336629
VNQINPEGSQNEEALHNIPLAKPK	PBANKA_0307100	conserved Plasmodium protein, unknown function	1.209	0.273814	0.953544	0.0206593		VNQINPEGSQNEEALHNIPLAKPK	PBANKA_0307100	0.273814	0.0206593
VNQPPGGASSIIFG	PBANKA_0301300	conserved Plasmodium protein, unknown function	0.937	-0.093879	0.990322	0.00422358		VNQPPGGASSIIFG	PBANKA_0301300	-0.093879	0.00422358
WGGSEGDFENTQFGEK	PBANKA_1237100	conserved Plasmodium protein, unknown function	0.971	-0.0424568	0.99991	3.90601e-05		WGGSEGDFENTQFGEK	PBANKA_1237100	-0.0424568	3.90601e-05
VNSFHNNHYNFYNIASNSINEK	PBANKA_1329200	dynein beta chain, putative	1.113	0.154454	0.985438	0.00637074		VNSFHNNHYNFYNIASNSINEK	PBANKA_1329200	0.154454	0.00637074
VNSNDMFGSENIIR	PBANKA_0831500	conserved Plasmodium protein, unknown function	1.136	0.183963	0.998748	0.000544015		VNSNDMFGSENIIR	PBANKA_0831500	0.183963	0.000544015
VNVEDISVK	PBANKA_1439300	WD repeat-containing protein, putative	1.16	0.214125	0.961446	0.017075		VNVEDISVK	PBANKA_1439300	0.214125	0.017075
VNVHSFEDIQDLENEEK	PBANKA_0405200	T-complex protein 1 subunit beta, putative	0.914	-0.129734	0.949256	0.0226165		VNVHSFEDIQDLENEEK	PBANKA_0405200	-0.129734	0.0226165
VNVHSFEDIQDLENEEKIK	PBANKA_0405200	T-complex protein 1 subunit beta, putative	0.848	-0.237864	0.996468	0.00153669		VNVHSFEDIQDLENEEKIK	PBANKA_0405200	-0.237864	0.00153669
VPGGGTHR	PBANKA_1106700	60S ribosomal protein L4, putative	0.946	-0.0800879	0.999983	7.56184e-06		VPGGGTHR	PBANKA_1106700	-0.0800879	7.56184e-06
VPNVWGSSAGAGSDYFDLYR	PBANKA_0718200	conserved protein, unknown function	1.408	0.493647	0.889139	0.0510302		VPNVWGSSAGAGSDYFDLYR	PBANKA_0718200	0.493647	0.0510302
VPQLEIVPNSAEER	sein OS=Bos ta	#N/A						VPQLEIVPNSAEER	sein OS=Bos ta		0
VPQPETAIVSGPQPK	PBANKA_1231000	40S ribosomal protein S11, putative	0.959	-0.0603973	0.999832	7.30149e-05		VPQPETAIVSGPQPK	PBANKA_1231000	-0.0603973	7.30149e-05
VPSVAPSNVPEQK	PBANKA_0519300	conserved Plasmodium protein, unknown function	0.945	-0.0816138	0.988663	0.00495159		VPSVAPSNVPEQK	PBANKA_0519300	-0.0816138	0.00495159
VNSKVSSINNYLQK	PBANKA_1458900	epsin-like protein, putative	0.854	-0.227692	0.479952	0.318802		VNSKVSSINNYLQK	PBANKA_1458900	-0.227692	0.318802
VNDKLYASDGPYQGYLK	PBANKA_0825600	splicing factor 3A subunit 3, putative	1.088	0.121679	0.988806	0.00488912		VNDKLYASDGPYQGYLK	PBANKA_0825600	0.121679	0.00488912
WNSLTDHELYIR	PBANKA_0611400	pantothenate kinase 2, putative	1.201	0.264236	0.938858	0.0274003		WNSLTDHELYIR	PBANKA_0611400	0.264236	0.0274003
WYNHINSLPNYVLDK	PBANKA_0814200	elongation factor 1-beta, putative	1.414	0.499782	0.814621	0.0890444		WYNHINSLPNYVLDK	PBANKA_0814200	0.499782	0.0890444
YGSLENAEK	PBANKA_1039000	radial spoke protein 3, putative	0.886	-0.174621	0.993375	0.00288661		YGSLENAEK	PBANKA_1039000	-0.174621	0.00288661
YGTRYGSSLR	PBANKA_0307000	60S ribosomal protein L37ae, putative	0.928	-0.107803	0.999968	1.39126e-05		YGTRYGSSLR	PBANKA_0307000	-0.107803	1.39126e-05
YHIQGSHSNYR	PBANKA_1123500	SNF2 helicase, putative	0.672	-0.573467	0.752385	0.12356		YHIQGSHSNYR	PBANKA_1123500	-0.573467	0.12356
YHSNNVMPR	PBANKA_1107400	conserved protein, unknown function	1.07	0.0976108	0.997724	0.000989694		YHSNNVMPR	PBANKA_1107400	0.0976108	0.000989694
YHSNNVMPR	PBANKA_1107400	conserved protein, unknown function	1.025	0.0356239	0.999997	1.09822e-06		YHSNNVMPR	PBANKA_1107400	0.0356239	1.09822e-06
YHSSVLHQTEVTCNGCR	PBANKA_0610900	HSP40, subfamily A, putative	0.964	-0.0528949	0.999997	1.15781e-06		YHSSVLHQTEVTCNGCR	PBANKA_0610900	-0.0528949	1.15781e-06
YKELDSLITNGSEIGNNSGR	PBANKA_1219500	chloroquine resistance transporter, putative	1.054	0.0758749	0.999997	1.22494e-06		YKELDSLITNGSEIGNNSGR	PBANKA_1219500	0.0758749	1.22494e-06
YKEQQSGSLTLSEK	PBANKA_1009500	glutamate synthase [NADH], putative	0.654	-0.612637	0.982265	0.00777132		YKEQQSGSLTLSEK	PBANKA_1009500	-0.612637	0.00777132
YKGGAGGSTAGASLYEK	PBANKA_1308600	fructose-bisphosphate aldolase 2	1.005	0.0071955	1	2.36439e-11		YKGGAGGSTAGASLYEK	PBANKA_1308600	0.0071955	2.36439e-11
YKHCGMELNICDMK	PBANKA_1230800	pyridoxal kinase, putative	1.048	0.0676387	0.99997	1.32248e-05		YKHCGMELNICDMK	PBANKA_1230800	0.0676387	1.32248e-05
YKIPSNESLTYNSHFNEVGISR	PBANKA_1226700	AAA family ATPase, putative	0.952	-0.0709665	0.998642	0.000590338		YKIPSNESLTYNSHFNEVGISR	PBANKA_1226700	-0.0709665	0.000590338
YKIPSNESLTYNSHFNEVGISR	PBANKA_1226700	AAA family ATPase, putative	1.086	0.119024	0.952441	0.0211617		YKIPSNESLTYNSHFNEVGISR	PBANKA_1226700	0.119024	0.0211617
YKNSPEFYHIHNEK	PBANKA_0719900	cdc2-related protein kinase 1	1.061	0.0854247	0.999991	4.00949e-06		YKNSPEFYHIHNEK	PBANKA_0719900	0.0854247	4.00949e-06
YKQESYDQNILHNPDIQHALSMIPSDSIIK	PBANKA_1229000	Plasmodium exported protein (PHIST), unknown function	1.097	0.133564	0.996974	0.00131605		YKQESYDQNILHNPDIQHALSMIPSDSIIK	PBANKA_1229000	0.133564	0.00131605
YKSEQLSDDNILEFSDFVK	PBANKA_1321400	large ribosomal subunit nuclear export factor, putative	1.482	0.567545	0.921453	0.0355269		YKSEQLSDDNILEFSDFVK	PBANKA_1321400	0.567545	0.0355269
YKSLLFSEYITNVYK	PBANKA_1220500	conserved protein, unknown function	1.276	0.351628	0.918707	0.036823		YKSLLFSEYITNVYK	PBANKA_1220500	0.351628	0.036823
YKSSIVQTMI	PBANKA_1347600	eukaryotic translation initiation factor 6, putative	1.027	0.0384362	1	1.18765e-07		YKSSIVQTMI	PBANKA_1347600	0.0384362	1.18765e-07
YKSSIVQTMI	PBANKA_1347600	eukaryotic translation initiation factor 6, putative	0.926	-0.110916	0.996481	0.00153089		YKSSIVQTMI	PBANKA_1347600	-0.110916	0.00153089
YKVPQLEIVPNSAEER	sein OS=Bos ta	#N/A	1.091	0.125651	0.999974	1.11246e-05		YKVPQLEIVPNSAEER	sein OS=Bos ta	0.125651	1.11246e-05
YGNSQKNDIYFNK	PBANKA_0111600	rhoptry protein ROP14, putative	1.058	0.0813396	0.999985	6.51609e-06		YGNSQKNDIYFNK	PBANKA_0111600	0.0813396	6.51609e-06
YGNNMTSLNLMNK	PBANKA_0828000	zinc finger protein, putative	0.9	-0.152003	0.964714	0.0156014		YGNNMTSLNLMNK	PBANKA_0828000	-0.152003	0.0156014
YGHTPLAIR	PBANKA_1415600	DNA replication licensing factor MCM4, putative	0.884	-0.177882	0.978226	0.00956073		YGHTPLAIR	PBANKA_1415600	-0.177882	0.00956073
YGGSHPFEEEYYEDIYKNEVLK	PBANKA_0938300	heat shock protein J2, putative	0.564	-0.826233	0.971772	0.0124358		YGGSHPFEEEYYEDIYKNEVLK	PBANKA_0938300	-0.826233	0.0124358
YARNSYDHR	PBANKA_1200800	transformer-2 protein homolog beta, putative	1.219	0.285698	0.995892	0.00178793		YARNSYDHR	PBANKA_1200800	0.285698	0.00178793
YASAHFGR	PBANKA_1317100	gamma-tubulin complex component, putative	0.866	-0.207561	0.799456	0.0972054		YASAHFGR	PBANKA_1317100	-0.207561	0.0972054
YASNQCLTNTK	PBANKA_1019700	conserved Plasmodium protein, unknown function	1.096	0.132248	0.97035	0.0130717		YASNQCLTNTK	PBANKA_1019700	0.132248	0.0130717
YATLGSLK	PBANKA_1405600	U3 small nucleolar RNA-associated protein 6, putative	1.042	0.0593553	0.999258	0.000322197		YATLGSLK	PBANKA_1405600	0.0593553	0.000322197
YAYDALLHNSLILENSR	PBANKA_1236100	ribosomal large subunit pseudouridylate synthase, putative	1.149	0.200379	0.798909	0.0975024		YAYDALLHNSLILENSR	PBANKA_1236100	0.200379	0.0975024
YCVEIAHNVSSK	PBANKA_0417500	60S ribosomal protein L32, putative						YCVEIAHNVSSK	PBANKA_0417500		0
YDDLLVPDISMDEVDINNR	PBANKA_0819800	gamma-glutamylcysteine synthetase	1.036	0.051024	0.999995	2.27203e-06		YDDLLVPDISMDEVDINNR	PBANKA_0819800	0.051024	2.27203e-06
YDLYYGNSLEWENESENK	PBANKA_1226100	conserved Plasmodium protein, unknown function	0.951	-0.0724828	0.999909	3.95966e-05		YDLYYGNSLEWENESENK	PBANKA_1226100	-0.0724828	3.95966e-05
YDSSNNFYQSK	PBANKA_1235200	single-stranded DNA-binding protein, putative	1.066	0.0922074	0.776145	0.110057		YDSSNNFYQSK	PBANKA_1235200	0.0922074	0.110057
WSPELHSRDINADVLPEIK	PBANKA_0523900	glideosome associated protein with multiple membrane spans 2, putative	0.97	-0.0439433	0.999983	7.42385e-06		WSPELHSRDINADVLPEIK	PBANKA_0523900	-0.0439433	7.42385e-06
YDTLHVSNNYK	PBANKA_0931300	dipeptidyl aminopeptidase 1, putative						YDTLHVSNNYK	PBANKA_0931300		0
YEFSNNHTNSFIR	PBANKA_0824900	patatin-like phospholipase, putative	1	0	1	0		YEFSNNHTNSFIR	PBANKA_0824900	0	0
YEGNNNILEQNNWEYSECTLNSR	PBANKA_0618200	phosphoinositide-binding protein, putative	0.962	-0.0558912	0.999998	6.55117e-07		YEGNNNILEQNNWEYSECTLNSR	PBANKA_0618200	-0.0558912	6.55117e-07
YELGRPPSNTK	PBANKA_1033900	40S ribosomal protein S8e, putative	1.329	0.410341	0.696546	0.15705		YELGRPPSNTK	PBANKA_1033900	0.410341	0.15705
YEPPENLKSNILYNDSTK	PBANKA_0508100	chromodomain-helicase-DNA-binding protein 1, putative	0.883	-0.179515	0.999374	0.00027185		YEPPENLKSNILYNDSTK	PBANKA_0508100	-0.179515	0.00027185
YESITDTQKLQAEPEFFIR	PBANKA_0805700	heat shock protein 90, putative	1.192	0.253384	0.994624	0.00234127		YESITDTQKLQAEPEFFIR	PBANKA_0805700	0.253384	0.00234127
YFFENTLNSNTTSSNTFNSDKSR	PBANKA_0507300	dynein heavy chain, putative	0.774	-0.369595	0.710298	0.148559		YFFENTLNSNTTSSNTFNSDKSR	PBANKA_0507300	-0.369595	0.148559
YFFLKSFLTR	PBANKA_1361600	E1-E2 ATPase, putative	0.753	-0.409278	0.986568	0.00587281		YFFLKSFLTR	PBANKA_1361600	-0.409278	0.00587281
YGAEVYHTLKSEIK	PBANKA_1214300	enolase, putative	1.033	0.0468403	0.99951	0.000212991		YGAEVYHTLKSEIK	PBANKA_1214300	0.0468403	0.000212991
YGGSHPFEEEYYEDIYK	PBANKA_0938300	heat shock protein J2, putative	1.009	0.0129262	1	3.45334e-08		YGGSHPFEEEYYEDIYK	PBANKA_0938300	0.0129262	3.45334e-08
YDYFENKSLDEEDLELIAENTGIK	PBANKA_1036000	transcription elongation factor SPT6, putative	0.94	-0.0892673	0.99999	4.32101e-06		YDYFENKSLDEEDLELIAENTGIK	PBANKA_1036000	-0.0892673	4.32101e-06
TEHAHSITK	PBANKA_1330800	DNA/RNA-binding protein KIN17, putative	0.96	-0.0588937	0.880526	0.0552576		TEHAHSITK	PBANKA_1330800	-0.0588937	0.0552576
TEACSFSEYR	PBANKA_1407600	60S ribosomal protein L24, putative	1.058	0.0813396	0.992935	0.0030791		TEACSFSEYR	PBANKA_1407600	0.0813396	0.0030791
TDTHRSCIYENNIK	PBANKA_0704700	conserved Plasmodium protein, unknown function	1.287	0.364012	0.529159	0.276414		TDTHRSCIYENNIK	PBANKA_0704700	0.364012	0.276414
SGHSVGDLPGVK	PBANKA_0405300	40S ribosomal protein S23, putative	0.966	-0.0499049	0.999998	8.32913e-07		SGHSVGDLPGVK	PBANKA_0405300	-0.0499049	8.32913e-07
SGLDNNYCNLSEYDKK	PBANKA_1027300	Btz domain-containing protein, putative						SGLDNNYCNLSEYDKK	PBANKA_1027300		0
SGLFDSPINVENK	PBANKA_1011500	PHD finger protein PHD2, putative	1.352	0.435095	0.91326	0.0394054		SGLFDSPINVENK	PBANKA_1011500	0.435095	0.0394054
SGIGIANTSADVGNYNK	PBANKA_0519900	conserved Plasmodium protein, unknown function	0.974	-0.0380063	0.999948	2.27383e-05		SGIGIANTSADVGNYNK	PBANKA_0519900	-0.0380063	2.27383e-05
SGIVCDSENYNK	PBANKA_1135400	riboflavin kinase, putative	1.016	0.0229004	0.999995	2.25975e-06		SGIVCDSENYNK	PBANKA_1135400	0.0229004	2.25975e-06
SGMSHIVR	PBANKA_0511900	60S ribosomal protein L3, putative	0.791	-0.33825	0.36674	0.435641		SGMSHIVR	PBANKA_0511900	-0.33825	0.435641
SGMSHIVR	PBANKA_0511900	60S ribosomal protein L3, putative	0.864	-0.210897	0.936638	0.0284281		SGMSHIVR	PBANKA_0511900	-0.210897	0.0284281
SGNDITSDGGNKFSEFFISSK	PBANKA_0211900	cation transporting ATPase, putative	1.002	0.00288251	1	0		SGNDITSDGGNKFSEFFISSK	PBANKA_0211900	0.00288251	0
SGNKISTNDNILIYK	PBANKA_0919900	ATP-dependent 6-phosphofructokinase, putative	0.965	-0.0513992	0.999999	2.57798e-07		SGNKISTNDNILIYK	PBANKA_0919900	-0.0513992	2.57798e-07
SGNSFFENYNK	PBANKA_0108200	protein KIC6, putative	1.169	0.225275	0.959113	0.0181301		SGNSFFENYNK	PBANKA_0108200	0.225275	0.0181301
SGSGSGSGSVVSSTPEEVAR	PBANKA_0831000	merozoite surface protein 1	0.996	-0.00578235	1	2.14746e-11		SGSGSGSGSVVSSTPEEVAR	PBANKA_0831000	-0.00578235	2.14746e-11
SGSNTIHIR	PBANKA_0205800	eukaryotic translation initiation factor 2-alpha kinase 2	1.11	0.15056	0.983813	0.00708763		SGSNTIHIR	PBANKA_0205800	0.15056	0.00708763
SGSQNFINALK	PBANKA_0929900	heat shock protein 90, putative	0.602	-0.732165	0.943907	0.0250707		SGSQNFINALK	PBANKA_0929900	-0.732165	0.0250707
SGTGNIFVK	PBANKA_1439200	polyadenylate-binding protein 1, putative	0.53	-0.915936	0.877762	0.0566232		SGTGNIFVK	PBANKA_1439200	-0.915936	0.0566232
SGTLTYEGVNQTTK	PBANKA_0938500	succinyl-CoA synthetase alpha subunit, putative	0.939	-0.0908029	0.999945	2.38696e-05		SGTLTYEGVNQTTK	PBANKA_0938500	-0.0908029	2.38696e-05
SGTSNFLETISK	PBANKA_1437300	endoplasmin, putative	0.969	-0.0454314	0.999993	3.2183e-06		SGTSNFLETISK	PBANKA_1437300	-0.0454314	3.2183e-06
SGYNSNNIPVR	PBANKA_1309700	ATP-dependent RNA helicase DDX5, putative	0.987	-0.018878	0.999999	3.73895e-07		SGYNSNNIPVR	PBANKA_1309700	-0.018878	3.73895e-07
SHKYNDVGSHR	PBANKA_1445500	pre-mRNA-splicing regulator WTAP, putative	1.199	0.261832	0.997081	0.00126969		SHKYNDVGSHR	PBANKA_1445500	0.261832	0.00126969
SHQSSITK	PBANKA_0415800	WD repeat-containing protein 66, putative	0.99	-0.0144996	1	2.08214e-10		SHQSSITK	PBANKA_0415800	-0.0144996	2.08214e-10
SGGSYNNNMLNINK	PBANKA_1331400	MORC family protein, putative	1.19	0.250962	0.907421	0.0421911		SGGSYNNNMLNINK	PBANKA_1331400	0.250962	0.0421911
SHSSLFNLNLK	PBANKA_0613700	RNA-binding protein, putative	0.91	-0.136062	0.999922	3.39847e-05		SHSSLFNLNLK	PBANKA_0613700	-0.136062	3.39847e-05
SGGLNHFMGNNLEK	PBANKA_1426900	ATP-dependent RNA helicase DBP1, putative	0.973	-0.0394883	0.999972	1.21314e-05		SGGLNHFMGNNLEK	PBANKA_1426900	-0.0394883	1.21314e-05
SGFHALGR	PBANKA_1209000	eukaryotic translation initiation factor 2 subunit beta, putative	1.097	0.133564	0.999981	8.45058e-06		SGFHALGR	PBANKA_1209000	0.133564	8.45058e-06
SFGVLGCSINNSVSSR	PBANKA_1319200	AP-1 complex subunit gamma, putative	0.949	-0.07552	0.926454	0.0331762		SFGVLGCSINNSVSSR	PBANKA_1319200	-0.07552	0.0331762
SFHSLSEAR	PBANKA_1361600	E1-E2 ATPase, putative	0.9	-0.152003	0.934888	0.0292403		SFHSLSEAR	PBANKA_1361600	-0.152003	0.0292403
SFLDLSTYSK	PBANKA_1320100	conserved Plasmodium protein, unknown function	0.312	-1.68038	0.014075	1.85155		SFLDLSTYSK	PBANKA_1320100	-1.68038		1.85155
SFLGSFYFSSTK	PBANKA_1222100	regulator of chromosome condensation, putative	0.977	-0.0335695	0.999996	1.78817e-06		SFLGSFYFSSTK	PBANKA_1222100	-0.0335695	1.78817e-06
SFLHTSLTISPEDDEIDNPYR	PBANKA_1229000	Plasmodium exported protein (PHIST), unknown function	1.058	0.0813396	0.99915	0.000369153		SFLHTSLTISPEDDEIDNPYR	PBANKA_1229000	0.0813396	0.000369153
SFLHTSLTISPEDDEIDNPYREK	PBANKA_1229000	Plasmodium exported protein (PHIST), unknown function	1.124	0.168642	0.986713	0.00580934		SFLHTSLTISPEDDEIDNPYREK	PBANKA_1229000	0.168642	0.00580934
SFINQARESFGIK	PBANKA_1107400	conserved protein, unknown function	1.217	0.283329	0.916971	0.0376443		SFINQARESFGIK	PBANKA_1107400	0.283329	0.0376443
SFLNSMLNESK	PBANKA_1415600	DNA replication licensing factor MCM4, putative	0.973	-0.0394883	0.999986	6.04738e-06		SFLNSMLNESK	PBANKA_1415600	-0.0394883	6.04738e-06
SFIVGDDKNYDSSDDVILETVNYSMITK	PBANKA_0613200	DNA polymerase alpha catalytic subunit A, putative	1.294	0.371838	0.8152	0.0887359		SFIVGDDKNYDSSDDVILETVNYSMITK	PBANKA_0613200	0.371838	0.0887359
SFNNIYHSIYDSKK	PBANKA_1444900	vacuolar transporter chaperone, putative	1.056	0.0786098	0.999865	5.8692e-05		SFNNIYHSIYDSKK	PBANKA_1444900	0.0786098	5.8692e-05
SFNNSNPILPK	PBANKA_1128400	RNA-binding protein, putative	1.308	0.387363	0.928532	0.0322032		SFNNSNPILPK	PBANKA_1128400	0.387363	0.0322032
SFNSNSSFEIK	PBANKA_1201100	conserved Plasmodium protein, unknown function	1.032	0.045443	0.999997	1.23971e-06		SFNSNSSFEIK	PBANKA_1201100	0.045443	1.23971e-06
SFPVNEAYEVDQNK	PBANKA_1126500	acetyl-CoA synthetase, putative	0.995	-0.00723157	1	2.97279e-09		SFPVNEAYEVDQNK	PBANKA_1126500	-0.00723157	2.97279e-09
SFSENNISFINK	PBANKA_1308400	eukaryotic translation initiation factor 2-alpha kinase 1, putative	0.944	-0.0831412	0.999933	2.90779e-05		SFSENNISFINK	PBANKA_1308400	-0.0831412	2.90779e-05
SFSINGNLYNLCNEK	PBANKA_1202100	MKT1 domain-containing protein, putative	1.079	0.109695	0.998042	0.00085123		SFSINGNLYNLCNEK	PBANKA_1202100	0.109695	0.00085123
SFYYSNNVISK	PBANKA_1343200	conserved Plasmodium protein, unknown function						SFYYSNNVISK	PBANKA_1343200		0
SGATANQDY	PBANKA_1117000	histone H2A, putative	0.923	-0.115597	0.988308	0.00510768		SGATANQDY	PBANKA_1117000	-0.115597	0.00510768
SGDSALVTLEPK	PBANKA_1133300	elongation factor 1-alpha	1.01	0.0143553	1	7.02908e-12		SGDSALVTLEPK	PBANKA_1133300	0.0143553	7.02908e-12
SGEIIFPAK	PBANKA_1028000	ubiquitin carboxyl-terminal hydrolase, putative	1.061	0.0854247	0.998928	0.000465912		SGEIIFPAK	PBANKA_1028000	0.0854247	0.000465912
SGGLNHFMGNNLEK	PBANKA_1426900	ATP-dependent RNA helicase DBP1, putative	1.042	0.0593553	0.999954	1.99251e-05		SGGLNHFMGNNLEK	PBANKA_1426900	0.0593553	1.99251e-05
SHSSYNSQHK	PBANKA_1425000	RNA-binding protein, putative	1.104	0.14274	0.999901	4.29281e-05		SHSSYNSQHK	PBANKA_1425000	0.14274	4.29281e-05
SHSYDSLNANKDALTIIR	PBANKA_1243900	conserved Plasmodium protein, unknown function	1.134	0.181421	0.996522	0.00151309		SHSYDSLNANKDALTIIR	PBANKA_1243900	0.181421	0.00151309
SKDVLSANSNIQVGGYDK	PBANKA_1301300	trailer hitch homolog	1.345	0.427606	0.8746	0.0581906		SKDVLSANSNIQVGGYDK	PBANKA_1301300	0.427606	0.0581906
SIKSMDVENINK	PBANKA_0517400	pre-mRNA-splicing factor CEF1, putative	1.214	0.279768	0.699815	0.155017		SIKSMDVENINK	PBANKA_0517400	0.279768	0.155017
SLIGSFSK	PBANKA_1024500	conserved Plasmodium protein, unknown function	0.959	-0.0603973	0.998597	0.000609932		SLIGSFSK	PBANKA_1024500	-0.0603973	0.000609932
SIILIESDENR	PBANKA_1463700	DNA repair protein rhp16, putative						SIILIESDENR	PBANKA_1463700		0
SLLSGT	PBANKA_0717400	coatomer subunit zeta, putative	1.121	0.164786	0.990848	0.00399304		SLLSGT	PBANKA_0717400	0.164786	0.00399304
SLLSSNDNIVQNYTHENYTDEK	PBANKA_1126500	acetyl-CoA synthetase, putative	0.847	-0.239566	0.0239374	1.62092		SLLSSNDNIVQNYTHENYTDEK	PBANKA_1126500	-0.239566	1.62092
SIITEYTDSHIR	PBANKA_1134400	Sas10 domain-containing protein, putative	1.303	0.381837	0.715693	0.145273		SIITEYTDSHIR	PBANKA_1134400	0.381837	0.145273
SLNENKDNTHIVR	PBANKA_1217800	signal peptidase complex subunit 2, putative	1.104	0.14274	0.988806	0.00488876		SLNENKDNTHIVR	PBANKA_1217800	0.14274	0.00488876
SINEYVNNKDNSSITYLNK	PBANKA_0927800	tRNA nucleotidyltransferase, putative	1.039	0.0551957	0.998889	0.000482796		SINEYVNNKDNSSITYLNK	PBANKA_0927800	0.0551957	0.000482796
SINFDISLFNQSLDNIHK	PBANKA_0912200	signal recognition particle subunit SRP72, putative	0.987	-0.018878	1	6.59091e-08		SINFDISLFNQSLDNIHK	PBANKA_0912200	-0.018878	6.59091e-08
SINGSIANK	PBANKA_0812000	DNA primase large subunit, putative	0.937	-0.093879	0.999585	0.000180199		SINGSIANK	PBANKA_0812000	-0.093879	0.000180199
SLNNNFHDTKK	PBANKA_0416600	replication protein A1, small fragment	0.804	-0.314733	0.993704	0.00274283		SLNNNFHDTKK	PBANKA_0416600	-0.314733	0.00274283
SINSDAYLTLNTK	PBANKA_0803200	inositol-phosphate phosphatase, putative	0.919	-0.121863	0.995402	0.00200153		SINSDAYLTLNTK	PBANKA_0803200	-0.121863	0.00200153
SLNSNQFIEGLLNR	PBANKA_1009500	glutamate synthase [NADH], putative	0.84	-0.251539	0.987391	0.00551079		SLNSNQFIEGLLNR	PBANKA_1009500	-0.251539	0.00551079
SINSTNNIDNILK	PBANKA_1358900	dynactin subunit 2, putative	0.858	-0.22095	0.841945	0.0747161		SINSTNNIDNILK	PBANKA_1358900	-0.22095	0.0747161
SINSTNNIDNILKR	PBANKA_1358900	dynactin subunit 2, putative	0.971	-0.0424568	0.999794	8.93759e-05		SINSTNNIDNILKR	PBANKA_1358900	-0.0424568	8.93759e-05
SLNSVHAYDNINK	PBANKA_1452500	conserved Plasmodium protein, unknown function	0.952	-0.0709665	0.998257	0.000757473		SLNSVHAYDNINK	PBANKA_1452500	-0.0709665	0.000757473
SLPDHINSDKNEYTINYEDEK	PBANKA_1452500	conserved Plasmodium protein, unknown function	0.867	-0.205896	0.951901	0.0214083		SLPDHINSDKNEYTINYEDEK	PBANKA_1452500	-0.205896	0.0214083
SIPEDFSPHDKPLNSYLNK	PBANKA_1215900	conserved Plasmodium protein, unknown function						SIPEDFSPHDKPLNSYLNK	PBANKA_1215900		0
SIQFVDWCPTGFK	PBANKA_0522700	alpha tubulin 2	0.962	-0.0558912	1	1.89592e-09		SIQFVDWCPTGFK	PBANKA_0522700	-0.0558912	1.89592e-09
SLGSALSK	PBANKA_0213200	conserved Plasmodium protein, unknown function	0.993	-0.0101344	1	8.08676e-09		SLGSALSK	PBANKA_0213200	-0.0101344	8.08676e-09
SLGINISNMK	PBANKA_1456100	40S ribosomal protein S17, putative	1.175	0.232661	0.877512	0.056747		SLGINISNMK	PBANKA_1456100	0.232661	0.056747
SLETLNVDKSQEALNADK	PBANKA_1465000	fam-c protein	1.101	0.138814	0.999899	4.37527e-05		SLETLNVDKSQEALNADK	PBANKA_1465000	0.138814	4.37527e-05
SLETLNVDKSLETLDDNNK	PBANKA_1465000	fam-c protein	1.221	0.288063	0.999214	0.000341626		SLETLNVDKSLETLDDNNK	PBANKA_1465000	0.288063	0.000341626
SKIDDLFLDFNSDEDDNFR	PBANKA_1416400	nucleolar complex protein 4, putative	1.116	0.158337	0.999912	3.82359e-05		SKIDDLFLDFNSDEDDNFR	PBANKA_1416400	0.158337	3.82359e-05
SKNFESIPNSVYGEEIYENINK	PBANKA_0806700	conserved Plasmodium protein, unknown function	1.056	0.0786098	0.99913	0.000378194		SKNFESIPNSVYGEEIYENINK	PBANKA_0806700	0.0786098	0.000378194
SKSDSNLFSLK	PBANKA_1206200	histone deacetylase 2, putative	1.241	0.311503	0.999418	0.000252913		SKSDSNLFSLK	PBANKA_1206200	0.311503	0.000252913
SKSDTLVDFLK	PBANKA_0813600	conserved Plasmodium protein, unknown function	1.031	0.0440443	0.999265	0.000319503		SKSDTLVDFLK	PBANKA_0813600	0.0440443	0.000319503
SKSMQGNVINIQIIPEFINSQK	PBANKA_0805200	cytoskeleton associated protein, putative	0.561	-0.833927	0.899595	0.0459529		SKSMQGNVINIQIIPEFINSQK	PBANKA_0805200	-0.833927	0.0459529
SKSPDISINNK	PBANKA_1216700	WD repeat-containing protein, putative	1.412	0.49774	0.978881	0.00926994		SKSPDISINNK	PBANKA_1216700	0.49774	0.00926994
SKSSGSLPLEGELSEIAGPR	PBANKA_1007200	replication protein A1, large subunit, putative	1	0	1	0		SKSSGSLPLEGELSEIAGPR	PBANKA_1007200	0	0
SKSSGSLPLEGELSEIAGPR	PBANKA_1007200	replication protein A1, large subunit, putative	1.084	0.116365	0.996307	0.00160696		SKSSGSLPLEGELSEIAGPR	PBANKA_1007200	0.116365	0.00160696
SKSVEALESGAHEEETSFILK	PBANKA_0804400	conserved Plasmodium protein, unknown function	0.903	-0.147202	0.987475	0.00547407		SKSVEALESGAHEEETSFILK	PBANKA_0804400	-0.147202	0.00547407
SFGSNPQFLISNIIR	PBANKA_0915800	pre-mRNA-splicing factor 38A, putative	1.228	0.296311	0.950965	0.0218355		SFGSNPQFLISNIIR	PBANKA_0915800	0.296311	0.0218355
SKTDLVISLK	PBANKA_0709700	protein kinase 1	1.219	0.285698	0.989276	0.00468271		SKTDLVISLK	PBANKA_0709700	0.285698	0.00468271
SIASQNKEETTIVNDEK	PBANKA_1231600	AP2 domain transcription factor AP2-O2	0.827	-0.274041	0.999292	0.000307658		SIASQNKEETTIVNDEK	PBANKA_1231600	-0.274041	0.000307658
SIDIIGIINR	PBANKA_1222000	histone deacetylase complex subunit SAP18, putative	1.163	0.217851	0.99027	0.00424642		SIDIIGIINR	PBANKA_1222000	0.217851	0.00424642
SIDSNNIISENINDGDSIAEVENK	PBANKA_0924900	eukaryotic peptide chain release factor GTP-binding subunit, putative	1.108	0.147958	0.619858	0.207708		SIDSNNIISENINDGDSIAEVENK	PBANKA_0924900	0.147958	0.207708
SIDTNNESLENMR	PBANKA_1453300	acyl-CoA synthetase, putative	1.135	0.182692	0.981247	0.00822175		SIDTNNESLENMR	PBANKA_1453300	0.182692	0.00822175
SIEEYVDK	PBANKA_0504500	cytoplasmic dynein intermediate chain, putative	0.997	-0.00433459	1	9.97356e-12		SIEEYVDK	PBANKA_0504500	-0.00433459	9.97356e-12
SIEHQYHSIDGVNLLDGEITNINMR	PBANKA_0515900	mRNA-decapping enzyme subunit 1, putative	1.05	0.0703893	0.995984	0.00174754		SIEHQYHSIDGVNLLDGEITNINMR	PBANKA_0515900	0.0703893	0.00174754
SIEHSILSFSEDYDHK	PBANKA_0607400	protein phosphatase PPM11, putative	0.886	-0.174621	0.961293	0.0171441		SIEHSILSFSEDYDHK	PBANKA_0607400	-0.174621	0.0171441
SIELGEEEIPMVSK	PBANKA_1443300	merozoite surface protein 9, putative	0.947	-0.0785637	0.999269	0.000317426		SIELGEEEIPMVSK	PBANKA_1443300	-0.0785637	0.000317426
SLESKLNGNEK	PBANKA_1326000	GTP-binding protein, putative	1.064	0.0894982	0.999876	5.36774e-05		SLESKLNGNEK	PBANKA_1326000	0.0894982	5.36774e-05
SKTNIFPLGILNK	PBANKA_1206700	protein GPR89, putative	1.167	0.222805	0.776261	0.109992		SKTNIFPLGILNK	PBANKA_1206700	0.222805	0.109992
SFGNISHPYYQSLEPSTYENK	PBANKA_0103300	GYF domain-containing protein, putative	1.021	0.0299829	0.999985	6.33432e-06		SFGNISHPYYQSLEPSTYENK	PBANKA_0103300	0.0299829	6.33432e-06
SFFSNDMEFNDLVDR	PBANKA_0700700	Plasmodium exported protein, unknown function	1.099	0.136191	0.960868	0.0173363		SFFSNDMEFNDLVDR	PBANKA_0700700	0.136191	0.0173363
SFFSNDMEFNDLVDR	PBANKA_0700700	Plasmodium exported protein, unknown function	1.049	0.0690147	0.999916	3.66724e-05		SFFSNDMEFNDLVDR	PBANKA_0700700	0.0690147	3.66724e-05
RHDDNAYDNSER	PBANKA_1105300	conserved Plasmodium protein, unknown function	1.137	0.185232	0.999593	0.000176797		RHDDNAYDNSER	PBANKA_1105300	0.185232	0.000176797
RHPSYSALLNNEDINLFK	PBANKA_1226100	conserved Plasmodium protein, unknown function	1.044	0.0621217	0.999898	4.418e-05		RHPSYSALLNNEDINLFK	PBANKA_1226100	0.0621217	4.418e-05
RHSFSILENLK	PBANKA_0908500	myosin K	0.921	-0.118727	0.99893	0.000465009		RHSFSILENLK	PBANKA_0908500	-0.118727	0.000465009
RIDSEIENIEENNDNIK	PBANKA_1241300	conserved Plasmodium protein, unknown function	1.133	0.180148	0.995516	0.00195193		RIDSEIENIEENNDNIK	PBANKA_1241300	0.180148	0.00195193
RLDTFFTTCTK	PBANKA_1006100	flap endonuclease 1, putative	0.871	-0.199255	0.999966	1.49446e-05		RLDTFFTTCTK	PBANKA_1006100	-0.199255	1.49446e-05
RLPSSSEGDQLK	PBANKA_0611600	ribonucleoside-diphosphate reductase large subunit, putative	1.014	0.0200577	0.999995	2.10158e-06		RLPSSSEGDQLK	PBANKA_0611600	0.0200577	2.10158e-06
RMSVSAEAYGEWNK	PBANKA_1438000	cAMP-dependent protein kinase regulatory subunit, putative	1.017	0.0243197	0.999905	4.12693e-05		RMSVSAEAYGEWNK	PBANKA_1438000	0.0243197	4.12693e-05
RMSVSAEAYGEWNK	PBANKA_1438000	cAMP-dependent protein kinase regulatory subunit, putative						RMSVSAEAYGEWNK	PBANKA_1438000		0
RNNSSGMLPNENGISHFNQK	PBANKA_0205200	conserved Plasmodium protein, unknown function	1.047	0.0662614	0.999586	0.000179717		RNNSSGMLPNENGISHFNQK	PBANKA_0205200	0.0662614	0.000179717
RNSFIHFDISSPK	PBANKA_0820700	TLD domain-containing protein	1.307	0.386259	0.669212	0.174436		RNSFIHFDISSPK	PBANKA_0820700	0.386259	0.174436
RNSGGEAFR	PBANKA_0407400	serine/threonine protein kinase ARK2, putative	1.2	0.263034	0.182338	0.739122		RNSGGEAFR	PBANKA_0407400	0.263034	0.739122
RNSIASDIAGNNNK	PBANKA_1228400	mannose-6-phosphate isomerase, putative	1.08	0.111031	0.998932	0.00046391		RNSIASDIAGNNNK	PBANKA_1228400	0.111031	0.00046391
RNSTTSVISVFNPQIK	PBANKA_0927200	conserved protein, unknown function	1.053	0.0745054	0.998012	0.000864277		RNSTTSVISVFNPQIK	PBANKA_0927200	0.0745054	0.000864277
RNSVPSITQK	PBANKA_0901100	serine/threonine protein kinase, putative	1.137	0.185232	0.621816	0.206338		RNSVPSITQK	PBANKA_0901100	0.185232	0.206338
RNSYLLNNEIR	PBANKA_0212200	anaphase-promoting complex subunit 1, putative	0.953	-0.0694519	0.999354	0.000280785		RNSYLLNNEIR	PBANKA_0212200	-0.0694519	0.000280785
RNSYLYSPSDK	PBANKA_1328500	conserved oligomeric Golgi complex subunit 6, putative	1.215	0.280956	0.908369	0.0417377		RNSYLYSPSDK	PBANKA_1328500	0.280956	0.0417377
RNTIGTGR	PBANKA_0804000	60S ribosomal protein L37, putative	1.442	0.528071	0.212491	0.67266		RNTIGTGR	PBANKA_0804000	0.528071	0.67266
RNTTSDLLEVISSINSVEDSK	PBANKA_1237800	multidrug resistance protein 1, putative	0.811	-0.302226	0.748553	0.125778		RNTTSDLLEVISSINSVEDSK	PBANKA_1237800	-0.302226	0.125778
RSDSSPIFLNYFK	PBANKA_1225100	conserved Plasmodium protein, unknown function	1.015	0.0214797	0.999995	1.9966e-06		RSDSSPIFLNYFK	PBANKA_1225100	0.0214797	1.9966e-06
RGSITSSDER	PBANKA_1314400	conserved Plasmodium protein, unknown function	0.76	-0.395929	0.976207	0.010458		RGSITSSDER	PBANKA_1314400	-0.395929	0.010458
RGSINEEAR	PBANKA_0824300	conserved Plasmodium protein, unknown function	1.188	0.248535	0.897937	0.0467543		RGSINEEAR	PBANKA_0824300	0.248535	0.0467543
RGNSIETFNVNK	PBANKA_1306800	Sec7 domain-containing protein ARFGEF, putative	0.944	-0.0831412	0.998756	0.000540795		RGNSIETFNVNK	PBANKA_1306800	-0.0831412	0.000540795
RGEGSYNIDYDVSSVSPSR	PBANKA_0214000	dynein heavy chain, putative	1.138	0.186501	0.977945	0.00968543		RGEGSYNIDYDVSSVSPSR	PBANKA_0214000	0.186501	0.00968543
QWNTPIFNFKPEYGSR	PBANKA_1146000	tryptophan-rich protein	1.092	0.126973	0.994682	0.00231585		QWNTPIFNFKPEYGSR	PBANKA_1146000	0.126973	0.00231585
QYASNNVVSGSMK	PBANKA_0508100	chromodomain-helicase-DNA-binding protein 1, putative						QYASNNVVSGSMK	PBANKA_0508100		0
QYASNNVVSGSMKK	PBANKA_0508100	chromodomain-helicase-DNA-binding protein 1, putative	0.98	-0.0291463	1	2.44088e-08		QYASNNVVSGSMKK	PBANKA_0508100	-0.0291463	2.44088e-08
QYMSFNLFSNK	PBANKA_1231200	phosducin-like protein 1, putative	0.911	-0.134477	0.999923	3.34976e-05		QYMSFNLFSNK	PBANKA_1231200	-0.134477	3.34976e-05
QYSNENMIIMNDNVSR	PBANKA_1462200	protein phosphatase PPM4	0.94	-0.0892673	0.998137	0.000809663		QYSNENMIIMNDNVSR	PBANKA_1462200	-0.0892673	0.000809663
RAESLIEEYTK	PBANKA_0906500	60S ribosomal protein L28, putative	1.358	0.441483	0.889859	0.0506787		RAESLIEEYTK	PBANKA_0906500	0.441483	0.0506787
RAFDDAITEFDNVSEDSYK	PBANKA_0712600	14-3-3 protein						RAFDDAITEFDNVSEDSYK	PBANKA_0712600		0
RALSAYMFYVK	PBANKA_0712900	high mobility group protein B2	0.781	-0.356606	0.977393	0.00993097		RALSAYMFYVK	PBANKA_0712900	-0.356606	0.00993097
RASILLNLK	PBANKA_1242300	Hsc70-interacting protein, putative	1.326	0.407081	0.989137	0.00474364		RASILLNLK	PBANKA_1242300	0.407081	0.00474364
RSIQFVDWCPTGFK	PBANKA_0522700	alpha tubulin 2	1.126	0.171207	0.998316	0.000731874		RSIQFVDWCPTGFK	PBANKA_0522700	0.171207	0.000731874
RDGVSSIYGSNEAFR	PBANKA_1434700	clathrin heavy chain, putative	0.98	-0.0291463	0.999997	1.18309e-06		RDGVSSIYGSNEAFR	PBANKA_1434700	-0.0291463	1.18309e-06
RDTFEDIMLTK	PBANKA_1009500	glutamate synthase [NADH], putative	0.794	-0.332789	0.98384	0.00707573		RDTFEDIMLTK	PBANKA_1009500	-0.332789	0.00707573
RDTIFSLPPSNEK	PBANKA_1401300	40S ribosomal protein S7, putative						RDTIFSLPPSNEK	PBANKA_1401300		0
REDSNIHIINSQPEK	PBANKA_1110000	PDCD2 domain-containing protein, putative	1.156	0.209141	0.756128	0.121405		REDSNIHIINSQPEK	PBANKA_1110000	0.209141	0.121405
RENSIDEFFNFENIK	PBANKA_0108200	protein KIC6, putative	1.157	0.210389	0.999239	0.000330825		RENSIDEFFNFENIK	PBANKA_0108200	0.210389	0.000330825
RENSLER	PBANKA_0928800	splicing factor U2AF small subunit, putative	1.098	0.134878	0.999863	5.94054e-05		RENSLER	PBANKA_0928800	0.134878	5.94054e-05
RENSPNNNYFR	PBANKA_1219000	heat shock protein 90, putative	1.165	0.22033	0.973972	0.0114537		RENSPNNNYFR	PBANKA_1219000	0.22033	0.0114537
RFSDCIGR	PBANKA_0315600	40S ribosomal protein S30, putative	1.199	0.261832	0.958755	0.0182925		RFSDCIGR	PBANKA_0315600	0.261832	0.0182925
RFSQDQFNNYVNSIAR	PBANKA_0212200	anaphase-promoting complex subunit 1, putative	1.053	0.0745054	0.997841	0.000938703		RFSQDQFNNYVNSIAR	PBANKA_0212200	0.0745054	0.000938703
RFVSFDQNLILQHPNK	PBANKA_1111000	RNA pseudouridylate synthase, putative	0.904	-0.145605	0.837734	0.0768936		RFVSFDQNLILQHPNK	PBANKA_1111000	-0.145605	0.0768936
RDSNIAINPFNNNIDADFR	PBANKA_0212200	anaphase-promoting complex subunit 1, putative	1.189	0.249749	0.688883	0.161855		RDSNIAINPFNNNIDADFR	PBANKA_0212200	0.249749	0.161855
SIQIKSIDNAPK	PBANKA_0210600	ubiquitin carboxyl-terminal hydrolase, putative	0.897	-0.15682	0.937085	0.0282212		SIQIKSIDNAPK	PBANKA_0210600	-0.15682	0.0282212
RSQSYMLYQNVK	PBANKA_0303900	pantothenate transporter	1.052	0.0731347	0.999827	7.52153e-05		RSQSYMLYQNVK	PBANKA_0303900	0.0731347	7.52153e-05
RSSTISLDDVISLR	PBANKA_0208400	major facilitator superfamily-related transporter, putative	1.12	0.163499	0.992215	0.00339411		RSSTISLDDVISLR	PBANKA_0208400	0.163499	0.00339411
SDSFVVLNNTHNISEAEEKEK	PBANKA_0913400	protein phosphatase PPM8	1.105	0.144046	0.998336	0.00072326		SDSFVVLNNTHNISEAEEKEK	PBANKA_0913400	0.144046	0.00072326
SDSPWDYLTCSPTKR	PBANKA_1242400	conserved Plasmodium protein, unknown function	1.017	0.0243197	1	8.41705e-08		SDSPWDYLTCSPTKR	PBANKA_1242400	0.0243197	8.41705e-08
SDSSKNEVYINTNDEK	PBANKA_1210200	PRE-binding protein, putative	0.992	-0.011588	1	6.52076e-11		SDSSKNEVYINTNDEK	PBANKA_1210200	-0.011588	6.52076e-11
SDSSQYILEQTLK	PBANKA_0102400	AT-rich interactive domain-containing protein, putative	1.031	0.0440443	0.99993	3.03604e-05		SDSSQYILEQTLK	PBANKA_0102400	0.0440443	3.03604e-05
SDTSIISQSIQDNSPK	PBANKA_1236600	conserved Plasmodium protein, unknown function	1.012	0.0172093	1	2.12053e-07		SDTSIISQSIQDNSPK	PBANKA_1236600	0.0172093	2.12053e-07
SDYIIDPDCSEHEK	PBANKA_0820700	TLD domain-containing protein						SDYIIDPDCSEHEK	PBANKA_0820700		0
SDYIIDPDCSEHEKTTLVNK	PBANKA_0820700	TLD domain-containing protein	1.058	0.0813396	0.999557	0.000192465		SDYIIDPDCSEHEKTTLVNK	PBANKA_0820700	0.0813396	0.000192465
SEFQSKIEFSFANR	PBANKA_1228200	glutamate dehydrogenase, putative	0.936	-0.0954196	0.999999	3.43131e-07		SEFQSKIEFSFANR	PBANKA_1228200	-0.0954196	3.43131e-07
SEILNQAASLPK	PBANKA_0909600	AP2 domain transcription factor, putative	1.073	0.10165	0.998418	0.000687701		SEILNQAASLPK	PBANKA_0909600	0.10165	0.000687701
SENSSLLSSFNKPQNFQWPK	PBANKA_1441600	ataxin-3, putative	0.69	-0.535332	0.847159	0.072035		SENSSLLSSFNKPQNFQWPK	PBANKA_1441600	-0.535332	0.072035
SESKLSNEGTSSFR	PBANKA_1432200	male development gene 1	1.114	0.155749	0.984899	0.00660815		SESKLSNEGTSSFR	PBANKA_1432200	0.155749	0.00660815
SESKQISSLLAEK	PBANKA_0927200	conserved protein, unknown function						SESKQISSLLAEK	PBANKA_0927200		0
SESLLTLFSSEK	PBANKA_1458800	kinesin-15, putative	1.079	0.109695	0.997591	0.00104736		SESLLTLFSSEK	PBANKA_1458800	0.109695	0.00104736
SESNSQISPYK	PBANKA_0928300	protein transport protein SEC16, putative	0.901	-0.150401	0.900653	0.0454427		SESNSQISPYK	PBANKA_0928300	-0.150401	0.0454427
SESPTSSVSSTSLSK	PBANKA_0517000	early transcribed membrane protein	1.216	0.282143	0.971738	0.0124509		SESPTSSVSSTSLSK	PBANKA_0517000	0.282143	0.0124509
SESSTPTDTGAISTDPITGK	PBANKA_0604200	zinc finger protein, putative	1.32	0.400538	0.915644	0.0382732		SESSTPTDTGAISTDPITGK	PBANKA_0604200	0.400538	0.0382732
SESSTYITSYKPR	PBANKA_0517000	early transcribed membrane protein	1.276	0.351628	0.753369	0.122992		SESSTYITSYKPR	PBANKA_0517000	0.351628	0.122992
SETSNSIQK	PBANKA_1417900	conserved Plasmodium protein, unknown function	0.903	-0.147202	0.979049	0.00919558		SETSNSIQK	PBANKA_1417900	-0.147202	0.00919558
SEVFSSFVYSNAEDRDK	PBANKA_0107300	T-complex protein 1 subunit zeta, putative	0.868	-0.204233	0.996919	0.00134001		SEVFSSFVYSNAEDRDK	PBANKA_0107300	-0.204233	0.00134001
SDNMTPSVVTIWYR	PBANKA_1350900	protein kinase 6	1.183	0.24245	0.868147	0.0614066		SDNMTPSVVTIWYR	PBANKA_1350900	0.24245	0.0614066
SDNGSNLSASESASNKNANQLNQNIADEASMQINK	PBANKA_0311000	protein transport protein SEC31, putative	1.171	0.227741	0.962675	0.0165201		SDNGSNLSASESASNKNANQLNQNIADEASMQINK	PBANKA_0311000	0.227741	0.0165201
SDASFKSIDTNNESLENMR	PBANKA_1453300	acyl-CoA synthetase, putative	0.921	-0.118727	0.985842	0.0061926		SDASFKSIDTNNESLENMR	PBANKA_1453300	-0.118727	0.0061926
SCSMIVPDIK	PBANKA_0507300	dynein heavy chain, putative	1.015	0.0214797	1	2.31374e-08		SCSMIVPDIK	PBANKA_0507300	0.0214797	2.31374e-08
RSTSNLNSSR	PBANKA_1140300	conserved Plasmodium protein, unknown function						RSTSNLNSSR	PBANKA_1140300		0
RTPTAPYTVK	PBANKA_0524200	early transcribed membrane protein	1.189	0.249749	0.627468	0.202408		RTPTAPYTVK	PBANKA_0524200	0.249749	0.202408
RVDTINENELVTLDK	PBANKA_0616800	actin-related protein, putative	1.038	0.0538064	0.999038	0.000418207		RVDTINENELVTLDK	PBANKA_0616800	0.0538064	0.000418207
RVESVNILTIK	PBANKA_0607300	zinc finger protein, putative						RVESVNILTIK	PBANKA_0607300		0
RVSIEGDNIEDEATIIENNQLK	PBANKA_0801600	conserved Plasmodium protein, unknown function	0.888	-0.171368	0.994754	0.0022843		RVSIEGDNIEDEATIIENNQLK	PBANKA_0801600	-0.171368	0.0022843
RWSNDFTSPENIIK	PBANKA_1037200	conserved Plasmodium protein, unknown function	0.949	-0.07552	0.854231	0.0684244		RWSNDFTSPENIIK	PBANKA_1037200	-0.07552	0.0684244
SAIENSENASEFTINNK	PBANKA_0801700	conserved Plasmodium protein, unknown function	1.177	0.235114	0.573487	0.241476		SAIENSENASEFTINNK	PBANKA_0801700	0.235114	0.241476
SALLNIIPASTGAAK	PBANKA_1326400	glyceraldehyde-3-phosphate dehydrogenase	1.166	0.221568	0.971546	0.0125368		SALLNIIPASTGAAK	PBANKA_1326400	0.221568	0.0125368
SANNIDTFLNLHVFK	PBANKA_1226100	conserved Plasmodium protein, unknown function	0.941	-0.0877334	0.998928	0.000465665		SANNIDTFLNLHVFK	PBANKA_1226100	-0.0877334	0.000465665
RSSAIMPSMTQMMDLDR	PBANKA_1400600	cytoadherence linked asexual protein, putative	1.224	0.291604	0.534394	0.272138		RSSAIMPSMTQMMDLDR	PBANKA_1400600	0.291604	0.272138
SANSFQTEIDSEDDIVKGEIIK	PBANKA_0600400	fam-a protein	1.107	0.146655	0.997732	0.000986122		SANSFQTEIDSEDDIVKGEIIK	PBANKA_0600400	0.146655	0.000986122
SAPISAGIK	PBANKA_0108800	histone H3, putative	1.123	0.167358	0.998143	0.000807214		SAPISAGIK	PBANKA_0108800	0.167358	0.000807214
SAPNDFSANTISNQFTYSLNK	PBANKA_1434700	clathrin heavy chain, putative	0.932	-0.101598	0.996011	0.00173597		SAPNDFSANTISNQFTYSLNK	PBANKA_1434700	-0.101598	0.00173597
SAPVSTGIK	PBANKA_1117100	histone H3 variant, putative	1.254	0.326537	0.587527	0.230972		SAPVSTGIK	PBANKA_1117100	0.326537	0.230972
SASDIASIIMK	PBANKA_1232200	FACT complex subunit SPT16						SASDIASIIMK	PBANKA_1232200		0
SASINNSNVSIDSK	PBANKA_0207600	asparagine-rich antigen, putative	1.09	0.124328	0.999303	0.000302602		SASINNSNVSIDSK	PBANKA_0207600	0.124328	0.000302602
SASMPNYLNNSKPTDITSTK	PBANKA_1109400	phosphatidylinositol 4-kinase, putative	1.215	0.280956	0.984108	0.00695743		SASMPNYLNNSKPTDITSTK	PBANKA_1109400	0.280956	0.00695743
SASMPNYLNNSKPTDITSTK	PBANKA_1109400	phosphatidylinositol 4-kinase, putative	1.094	0.129613	0.99908	0.000399705		SASMPNYLNNSKPTDITSTK	PBANKA_1109400	0.129613	0.000399705
SASSEYTEEIKQK	PBANKA_0519400	conserved Plasmodium protein, unknown function	0.949	-0.07552	0.99998	8.63313e-06		SASSEYTEEIKQK	PBANKA_0519400	-0.07552	8.63313e-06
SASYSNMMHFGK	PBANKA_0514200	claudin-like apicomplexan microneme protein, putative	1.215	0.280956	0.852756	0.069175		SASYSNMMHFGK	PBANKA_0514200	0.280956	0.069175
SANSNINNSGNNSPMFR	PBANKA_1450700	clustered-asparagine-rich protein, putative	1.124	0.168642	0.912761	0.039643		SANSNINNSGNNSPMFR	PBANKA_1450700	0.168642	0.039643
SIQMASNNIR	PBANKA_0823000	ubiquitin-like protein, putative	0.999	-0.00144342	1	0		SIQMASNNIR	PBANKA_0823000	-0.00144342	0
SLQNEINSFHLKPPK	PBANKA_0909200	conserved Plasmodium protein, unknown function	0.916	-0.12658	0.997503	0.00108577		SLQNEINSFHLKPPK	PBANKA_0909200	-0.12658	0.00108577
SLQNFNNHNPR	PBANKA_0802800	conserved Plasmodium protein, unknown function	1.033	0.0468403	0.999737	0.000114049		SLQNFNNHNPR	PBANKA_0802800	0.0468403	0.000114049
STNSNELQVEFADEENISNNEK	PBANKA_0521900	conserved Plasmodium protein, unknown function	1.011	0.015783	1	1.3676e-08		STNSNELQVEFADEENISNNEK	PBANKA_0521900	0.015783	1.3676e-08
STNSVLFDMK	PBANKA_1428900	bromodomain protein 2, putative	0.941	-0.0877334	0.99998	8.86775e-06		STNSVLFDMK	PBANKA_1428900	-0.0877334	8.86775e-06
STPSTTIETGVSGNMPISENNK	PBANKA_0810600	exoribonuclease, putative	0.977	-0.0335695	0.999911	3.8624e-05		STPSTTIETGVSGNMPISENNK	PBANKA_0810600	-0.0335695	3.8624e-05
STQNKSPIQNNDVIEEINVNNNYGDDNR	PBANKA_0829800	transcription initiation factor TFIID subunit 7, putative	1.017	0.0243197	1	1.8391e-07		STQNKSPIQNNDVIEEINVNNNYGDDNR	PBANKA_0829800	0.0243197	1.8391e-07
STQVGSLDNKVIELK	PBANKA_1359700	6-cysteine protein P47	0.734	-0.446148	0.569745	0.24432		STQVGSLDNKVIELK	PBANKA_1359700	-0.446148	0.24432
STSIIDDLVTK	PBANKA_1128500	SET domain protein, putative	1.137	0.185232	0.992974	0.00306205		STSIIDDLVTK	PBANKA_1128500	0.185232	0.00306205
STSVSGSER	PBANKA_1200800	transformer-2 protein homolog beta, putative	0.895	-0.16004	0.999775	9.77415e-05		STSVSGSER	PBANKA_1200800	-0.16004	9.77415e-05
STTPESTYHYLTPEELYEK	PBANKA_0112721	#N/A	1.122	0.166073	0.999549	0.000195968		STTPESTYHYLTPEELYEK	PBANKA_0112721	0.166073	0.000195968
STTPESTYQCLTSEEIYEK	PBANKA_0200600	fam-a protein	1.262	0.335712	0.970143	0.0131642		STTPESTYQCLTSEEIYEK	PBANKA_0200600	0.335712	0.0131642
STVLFSKDELDK	PBANKA_1008500	translocon component PTEX150	1.017	0.0243197	0.999999	2.59118e-07		STVLFSKDELDK	PBANKA_1008500	0.0243197	2.59118e-07
STYFDTTK	PBANKA_1145900	membrane associated histidine-rich protein 1b	1.126	0.171207	0.996997	0.00130609		STYFDTTK	PBANKA_1145900	0.171207	0.00130609
SVATPIITAIYDK	PBANKA_1312700	gamete egress and sporozoite traversal protein	0.858	-0.22095	0.993941	0.00263942		SVATPIITAIYDK	PBANKA_1312700	-0.22095	0.00263942
SVDSVIEALANKR	PBANKA_1212000	conserved Plasmodium protein, unknown function	1.144	0.194087	0.897462	0.0469837		SVDSVIEALANKR	PBANKA_1212000	0.194087	0.0469837
SVEATEDEDCSNKEEVTDEQLAFEMFEFSR	PBANKA_0604300	tetratricopeptide repeat protein, putative	1.098	0.134878	0.994246	0.00250605		SVEATEDEDCSNKEEVTDEQLAFEMFEFSR	PBANKA_0604300	0.134878	0.00250605
SVEATEDEDCSNKEEVTDEQLAFEMFEFSR	PBANKA_0604300	tetratricopeptide repeat protein, putative	1.062	0.0867838	0.999972	1.23105e-05		SVEATEDEDCSNKEEVTDEQLAFEMFEFSR	PBANKA_0604300	0.0867838	1.23105e-05
SVEQSPSSNSK	PBANKA_1202700	RNA-binding protein, putative	1.167	0.222805	0.974127	0.0113843		SVEQSPSSNSK	PBANKA_1202700	0.222805	0.0113843
SVFLTGIDSNK	PBANKA_1415900	zinc finger protein, putative	1.108	0.147958	0.999365	0.000275651		SVFLTGIDSNK	PBANKA_1415900	0.147958	0.000275651
SVFLTGIDSNKSLK	PBANKA_1415900	zinc finger protein, putative	0.94	-0.0892673	0.99994	2.61909e-05		SVFLTGIDSNKSLK	PBANKA_1415900	-0.0892673	2.61909e-05
SVFPSIVGRPK	PBANKA_1459300	actin I						SVFPSIVGRPK	PBANKA_1459300		0
STNEVSSYLSKLMEK	PBANKA_0802300	HECT-type E3 ubiquitin ligase UT, putative	1.169	0.225275	0.998911	0.0004732		STNEVSSYLSKLMEK	PBANKA_0802300	0.225275	0.0004732
STNEVSSYLSKLMEK	PBANKA_0802300	HECT-type E3 ubiquitin ligase UT, putative	0.811	-0.302226	0.996586	0.00148533		STNEVSSYLSKLMEK	PBANKA_0802300	-0.302226	0.00148533
STMENCLIGCLGEK	PBANKA_1308000	conserved Plasmodium protein, unknown function	1.136	0.183963	0.985367	0.00640205		STMENCLIGCLGEK	PBANKA_1308000	0.183963	0.00640205
STIYNYIHKDSFPNYEYDDTETK	PBANKA_0202700	kinesin-8B	1.126	0.171207	0.591008	0.228406		STIYNYIHKDSFPNYEYDDTETK	PBANKA_0202700	0.171207	0.228406
SSGTSISDLDKLNTSIK	PBANKA_1443300	merozoite surface protein 9, putative	0.997	-0.00433459	1	1.745e-12		SSGTSISDLDKLNTSIK	PBANKA_1443300	-0.00433459	1.745e-12
SSILNESSTIVNTK	PBANKA_1036000	transcription elongation factor SPT6, putative	0.946	-0.0800879	0.995968	0.00175464		SSILNESSTIVNTK	PBANKA_1036000	-0.0800879	0.00175464
SSMPSIDGIQILPNEGK	PBANKA_0414300	kinetochore protein NUF2, putative	0.952	-0.0709665	0.999933	2.92277e-05		SSMPSIDGIQILPNEGK	PBANKA_0414300	-0.0709665	2.92277e-05
SSNNLCDNNPIVGFLK	PBANKA_0609700	conserved Plasmodium protein, unknown function	0.961	-0.0573917	0.999987	5.62625e-06		SSNNLCDNNPIVGFLK	PBANKA_0609700	-0.0573917	5.62625e-06
SSNNSLTFEEFNK	PBANKA_0313100	vacuolar protein sorting-associated protein 45, putative	0.925	-0.112475	0.999615	0.000167421		SSNNSLTFEEFNK	PBANKA_0313100	-0.112475	0.000167421
SSNSNSFNNFNK	PBANKA_1202500	WD repeat-containing protein, putative	1.033	0.0468403	0.999849	6.55671e-05		SSNSNSFNNFNK	PBANKA_1202500	0.0468403	6.55671e-05
SSPNLSIDLADLK	PBANKA_1363300	conserved Plasmodium protein, unknown function	1.259	0.332278	0.996603	0.00147788		SSPNLSIDLADLK	PBANKA_1363300	0.332278	0.00147788
SSSETIYTNSFHYDINKK	PBANKA_1314200	conserved Plasmodium protein, unknown function	0.834	-0.261881	0.885458	0.052832		SSSETIYTNSFHYDINKK	PBANKA_1314200	-0.261881	0.052832
SSSSFTLINNCTSENVNNSYEGK	PBANKA_0409300	phosphatidylinositol 3- and 4-kinase, putative	1.017	0.0243197	0.999999	6.02013e-07		SSSSFTLINNCTSENVNNSYEGK	PBANKA_0409300	0.0243197	6.02013e-07
SVHEVVLVGGSTR	PBANKA_0711900	heat shock protein 70	1.086	0.119024	0.992641	0.00320795		SVHEVVLVGGSTR	PBANKA_0711900	0.119024	0.00320795
SSSSGTTNNMNFLK	PBANKA_0309400	conserved Plasmodium protein, unknown function	0.946	-0.0800879	0.996414	0.00156007		SSSSGTTNNMNFLK	PBANKA_0309400	-0.0800879	0.00156007
SSTISLDDVISLR	PBANKA_0208400	major facilitator superfamily-related transporter, putative	1.141	0.190299	0.999064	0.000406902		SSTISLDDVISLR	PBANKA_0208400	0.190299	0.000406902
SSTNTYSNFVTFIR	PBANKA_1229000	Plasmodium exported protein (PHIST), unknown function	1.036	0.051024	0.999897	4.45397e-05		SSTNTYSNFVTFIR	PBANKA_1229000	0.051024	4.45397e-05
SSTTNNSFISIGLETFK	PBANKA_1322000	alpha/beta hydrolase, putative	1.028	0.0398403	0.999985	6.68252e-06		SSTTNNSFISIGLETFK	PBANKA_1322000	0.0398403	6.68252e-06
SSVFSNLNIHNK	PBANKA_1320100	conserved Plasmodium protein, unknown function	0.928	-0.107803	0.990598	0.00410255		SSVFSNLNIHNK	PBANKA_1320100	-0.107803	0.00410255
SSYDSRER	PBANKA_1445500	pre-mRNA-splicing regulator WTAP, putative	1.056	0.0786098	0.999997	1.18216e-06		SSYDSRER	PBANKA_1445500	0.0786098	1.18216e-06
STGCSCSK	PBANKA_1145900	membrane associated histidine-rich protein 1b	0.75	-0.415037	0.379289	0.421029		STGCSCSK	PBANKA_1145900	-0.415037	0.421029
STHFYYSDDVFTPEDLFR	PBANKA_0911800	DnaJ protein, putative	1.102	0.140124	0.997254	0.00119421		STHFYYSDDVFTPEDLFR	PBANKA_0911800	0.140124	0.00119421
STIKPSTGIAVGFNSGHIVTK	PBANKA_0937700	60S ribosomal protein L36, putative	0.948	-0.077041	1	1.71979e-08		STIKPSTGIAVGFNSGHIVTK	PBANKA_0937700	-0.077041	1.71979e-08
STLVHAISGVHTVR	PBANKA_1031900	eukaryotic translation initiation factor 2 subunit gamma, putative	0.862	-0.21424	0.99677	0.00140485		STLVHAISGVHTVR	PBANKA_1031900	-0.21424	0.00140485
SSSSIDAGKDAEDIYGLK	PBANKA_0913400	protein phosphatase PPM8	1.169	0.225275	0.160648	0.794124		SSSSIDAGKDAEDIYGLK	PBANKA_0913400	0.225275	0.794124
SSGSITEK	PBANKA_0908800	conserved Plasmodium protein, unknown function	0.992	-0.011588	1	3.26502e-11		SSGSITEK	PBANKA_0908800	-0.011588	3.26502e-11
SVIEYYAMLSK	PBANKA_0503600	60S ribosomal protein L30e, putative						SVIEYYAMLSK	PBANKA_0503600		0
SVNSVGGPSIQHIEYK	PBANKA_0311800	acyl-CoA synthetase, putative	0.758	-0.39973	0.912574	0.0397318		SVNSVGGPSIQHIEYK	PBANKA_0311800	-0.39973	0.0397318
TALTEDEKLNLSK	PBANKA_1013100	60S ribosomal protein L14, putative	1.155	0.207893	0.99619	0.00165781		TALTEDEKLNLSK	PBANKA_1013100	0.207893	0.00165781
TASDSGSKTASNSGSK	PBANKA_0416000	high molecular weight rhoptry protein 3, putative	1.18	0.238787	0.788939	0.102957		TASDSGSKTASNSGSK	PBANKA_0416000	0.238787	0.102957
TASGPLVDISNTYK	PBANKA_1329200	dynein beta chain, putative	0.759	-0.397828	0.786527	0.104286		TASGPLVDISNTYK	PBANKA_1329200	-0.397828	0.104286
TASNGFSNSISNPTNNTSSFK	PBANKA_0517800	Sec1 family protein, putative	0.959	-0.0603973	0.999997	1.09111e-06		TASNGFSNSISNPTNNTSSFK	PBANKA_0517800	-0.0603973	1.09111e-06
TASNSGSKTELAFDEK	PBANKA_0416000	high molecular weight rhoptry protein 3, putative	1.068	0.0949116	0.999588	0.000178915		TASNSGSKTELAFDEK	PBANKA_0416000	0.0949116	0.000178915
TASNSGSKTELAFDEK	PBANKA_0416000	high molecular weight rhoptry protein 3, putative	1.093	0.128293	0.888134	0.0515217		TASNSGSKTELAFDEK	PBANKA_0416000	0.128293	0.0515217
TASQEIPMNHQNQIK	PBANKA_1104700	trafficking protein particle complex subunit 8, putative	0.94	-0.0892673	0.999815	8.02549e-05		TASQEIPMNHQNQIK	PBANKA_1104700	-0.0892673	8.02549e-05
TASQEIPMNHQNQIK	PBANKA_1104700	trafficking protein particle complex subunit 8, putative	1.173	0.230203	0.972374	0.0121668		TASQEIPMNHQNQIK	PBANKA_1104700	0.230203	0.0121668
TDALHTIMSIMK	PBANKA_1106500	rhomboid protease ROM4	1.116	0.158337	0.989859	0.00442656		TDALHTIMSIMK	PBANKA_1106500	0.158337	0.00442656
TDALHTIMSIMK	PBANKA_1106500	rhomboid protease ROM4	0.874	-0.194295	0.483407	0.315687		TDALHTIMSIMK	PBANKA_1106500	-0.194295	0.315687
TDEITNSFNSFLPENTSNEDETGAEQEVNFEDAEK	PBANKA_1120700	nascent polypeptide-associated complex subunit alpha, putative	1.558	0.639695	0.974869	0.0110539		TDEITNSFNSFLPENTSNEDETGAEQEVNFEDAEK	PBANKA_1120700	0.639695	0.0110539
TDENIISPQK	PBANKA_0709400	conserved Plasmodium protein, unknown function	0.981	-0.027675	1	1.16322e-07		TDENIISPQK	PBANKA_0709400	-0.027675	1.16322e-07
TDENIISPQKK	PBANKA_0709400	conserved Plasmodium protein, unknown function	1.236	0.305679	0.982893	0.00749358		TDENIISPQKK	PBANKA_0709400	0.305679	0.00749358
TDGQSSESVSGR	PBANKA_1350700	tryptophan--tRNA ligase, putative	0.843	-0.246395	0.994417	0.00243167		TDGQSSESVSGR	PBANKA_1350700	-0.246395	0.00243167
TDIENKDFYHSLSK	PBANKA_1436200	histone-lysine N-methyltransferase, H3 lysine-4 specific, putative	0.81	-0.304006	0.290827	0.536366		TDIENKDFYHSLSK	PBANKA_1436200	-0.304006	0.536366
TDNEYNNSIGSKEMDIVGNDFPNNNDAK	PBANKA_0602500	threonylcarbamoyl-AMP synthase, putative	0.949	-0.07552	0.99868	0.000573863		TDNEYNNSIGSKEMDIVGNDFPNNNDAK	PBANKA_0602500	-0.07552	0.000573863
TDNTANSVSDNLIVK	PBANKA_0612200	conserved Plasmodium protein, unknown function	1.122	0.166073	0.703801	0.15255		TDNTANSVSDNLIVK	PBANKA_0612200	0.166073	0.15255
TDQHCDIDNLNKVSEEEATLK	PBANKA_0411300	conserved Plasmodium protein, unknown function	1.052	0.0731347	0.999743	0.000111486		TDQHCDIDNLNKVSEEEATLK	PBANKA_0411300	0.0731347	0.000111486
TDSGKIFDDGIK	PBANKA_0611600	ribonucleoside-diphosphate reductase large subunit, putative	0.935	-0.0969617	0.973907	0.0114826		TDSGKIFDDGIK	PBANKA_0611600	-0.0969617	0.0114826
TALSLSESFFK	PBANKA_0824800	polyadenylate-binding protein 2, putative	0.641	-0.641604	0.989202	0.00471502		TALSLSESFFK	PBANKA_0824800	-0.641604	0.00471502
TALPKSDDEYFDGYYDNSEYVAK	PBANKA_1407400	mRNA-decapping enzyme 2, putative	0.945	-0.0816138	0.999991	3.89632e-06		TALPKSDDEYFDGYYDNSEYVAK	PBANKA_1407400	-0.0816138	3.89632e-06
SYTLVGTPHYMAPEVILGK	PBANKA_1008200	cGMP-dependent protein kinase	0.982	-0.0262051	1	5.17052e-09		SYTLVGTPHYMAPEVILGK	PBANKA_1008200	-0.0262051	5.17052e-09
SYTLVGTPHYMAPEVILGK	PBANKA_1008200	cGMP-dependent protein kinase	1.178	0.23634	0.993193	0.0029664		SYTLVGTPHYMAPEVILGK	PBANKA_1008200	0.23634	0.0029664
SVPISQIGSK	PBANKA_1403800	translational activator GCN1, putative	1.024	0.0342157	0.999988	5.03278e-06		SVPISQIGSK	PBANKA_1403800	0.0342157	5.03278e-06
SVPISQIGSKQLEDK	PBANKA_1403800	translational activator GCN1, putative	0.74	-0.434403	0.93979	0.0269692		SVPISQIGSKQLEDK	PBANKA_1403800	-0.434403	0.0269692
SVTSDFNNCNDLLNNLNSSIDDIK	PBANKA_1434100	dynamin-like protein, putative	1.2	0.263034	0.996802	0.00139091		SVTSDFNNCNDLLNNLNSSIDDIK	PBANKA_1434100	0.263034	0.00139091
SVTTIKSGFHALGR	PBANKA_1209000	eukaryotic translation initiation factor 2 subunit beta, putative	0.798	-0.325539	0.999588	0.00017877		SVTTIKSGFHALGR	PBANKA_1209000	-0.325539	0.00017877
SVYNELIHLHTPIKDR	PBANKA_1352400	conserved protein, unknown function	1.051	0.0717627	0.999884	5.05054e-05		SVYNELIHLHTPIKDR	PBANKA_1352400	0.0717627	5.05054e-05
SWLQYDSVEDKYTEK	PBANKA_0508100	chromodomain-helicase-DNA-binding protein 1, putative	1.329	0.410341	0.647806	0.188555		SWLQYDSVEDKYTEK	PBANKA_0508100	0.410341	0.188555
SYDTIFSIDNSSLK	PBANKA_0704500	HECT-like E3 ubiquitin ligase, putative	0.954	-0.0679388	0.999768	0.000100915		SYDTIFSIDNSSLK	PBANKA_0704500	-0.0679388	0.000100915
SYFYANSSFNQSTNNK	PBANKA_1123500	SNF2 helicase, putative	1.152	0.204141	0.255083	0.593319		SYFYANSSFNQSTNNK	PBANKA_1123500	0.204141	0.593319
SYFYANSSFNQSTNNKDNK	PBANKA_1123500	SNF2 helicase, putative	0.976	-0.0350469	0.999477	0.000227117		SYFYANSSFNQSTNNKDNK	PBANKA_1123500	-0.0350469	0.000227117
SVIPQEGHNIQSGK	PBANKA_0413000	conserved Plasmodium protein, unknown function	0.929	-0.106249	0.965988	0.0150285		SVIPQEGHNIQSGK	PBANKA_0413000	-0.106249	0.0150285
SYGSGPYSK	PBANKA_1410000	26S protease regulatory subunit 7, putative	1.145	0.195348	0.646077	0.189716		SYGSGPYSK	PBANKA_1410000	0.195348	0.189716
SYNEEYDEALNK	PBANKA_0309200	conserved Plasmodium protein, unknown function	1.089	0.123004	0.867847	0.061557		SYNEEYDEALNK	PBANKA_0309200	0.123004	0.061557
SYRYSEPINHEYLR	PBANKA_0823000	ubiquitin-like protein, putative	0.692	-0.531156	0.0232463	1.63365		SYRYSEPINHEYLR	PBANKA_0823000	-0.531156		1.63365
SYSKHNDTSSLLQNEHSR	PBANKA_1454600	conserved Plasmodium protein, unknown function	1.06	0.0840643	0.995045	0.00215747		SYSKHNDTSSLLQNEHSR	PBANKA_1454600	0.0840643	0.00215747
SYSLNDNQENVEPYNLK	PBANKA_1458700	conserved Plasmodium protein, unknown function	1.635	0.709291	0.45094	0.345881		SYSLNDNQENVEPYNLK	PBANKA_1458700	0.709291	0.345881
SYSINTVNFK	PBANKA_0401100	serine/threonine protein kinase, putative	0.962	-0.0558912	0.999703	0.000129154		SYSINTVNFK	PBANKA_0401100	-0.0558912	0.000129154
SYSNIIYSYNGK	PBANKA_1027300	Btz domain-containing protein, putative	1.143	0.192825	0.955897	0.0195888		SYSNIIYSYNGK	PBANKA_1027300	0.192825	0.0195888
SYSSEIGQEHDGK	PBANKA_1019700	conserved Plasmodium protein, unknown function	1.277	0.352759	0.994115	0.00256344		SYSSEIGQEHDGK	PBANKA_1019700	0.352759	0.00256344
SYSSNNDDNLIDCNVK	PBANKA_1118200	conserved protein, unknown function	1.019	0.0271541	1	6.50143e-08		SYSSNNDDNLIDCNVK	PBANKA_1118200	0.0271541	6.50143e-08
SYSYFSGLSIK	PBANKA_0602300	TBCC domain-containing protein, putative	0.829	-0.270556	0.992717	0.00317443		SYSYFSGLSIK	PBANKA_0602300	-0.270556	0.00317443
SYLSTEPAILR	PBANKA_1442500	elongator complex protein 3, putative	0.895	-0.16004	0.969901	0.0132727		SYLSTEPAILR	PBANKA_1442500	-0.16004	0.0132727
QWDNLHFKESPMSK	PBANKA_1452600	calcyclin binding protein, putative	0.453	-1.14242	0.039792	1.4002		QWDNLHFKESPMSK	PBANKA_1452600	-1.14242		1.4002
SSFSVSQNNIPPPFSQR	PBANKA_0311000	protein transport protein SEC31, putative	0.933	-0.100051	0.951329	0.0216695		SSFSVSQNNIPPPFSQR	PBANKA_0311000	-0.100051	0.0216695
SSFFDNISCETLDK	PBANKA_1301300	trailer hitch homolog	1.098	0.134878	0.995473	0.00197073		SSFFDNISCETLDK	PBANKA_1301300	0.134878	0.00197073
SLYLDAVDIHNSNNKK	PBANKA_1111000	RNA pseudouridylate synthase, putative	0.864	-0.210897	0.760441	0.118935		SLYLDAVDIHNSNNKK	PBANKA_1111000	-0.210897	0.118935
SIYLPLDTHENIKK	PBANKA_1214800	U4/U6.U5 tri-snRNP-associated protein 1, putative	0.841	-0.249822	0.99994	2.59269e-05		SIYLPLDTHENIKK	PBANKA_1214800	-0.249822	2.59269e-05
SMDFHLDSFLK	PBANKA_1359300	VPS13 domain-containing protein, putative	0.991	-0.013043	1	2.56535e-08		SMDFHLDSFLK	PBANKA_1359300	-0.013043	2.56535e-08
SMETLKENDEFFGEK	PBANKA_1141600	conserved Plasmodium protein, unknown function	1.01	0.0143553	1	2.87773e-08		SMETLKENDEFFGEK	PBANKA_1141600	0.0143553	2.87773e-08
SMGSISNLEENSK	PBANKA_0212700	RING zinc finger protein, putative	1.005	0.0071955	1	4.29622e-09		SMGSISNLEENSK	PBANKA_0212700	0.0071955	4.29622e-09
SMSFSNTYTFK	PBANKA_0709700	protein kinase 1	1.055	0.077243	0.999541	0.000199333		SMSFSNTYTFK	PBANKA_0709700	0.077243	0.000199333
SMSNLDLLVDTYEK	PBANKA_1033800	conserved protein, unknown function	1.016	0.0229004	1	5.87067e-09		SMSNLDLLVDTYEK	PBANKA_1033800	0.0229004	5.87067e-09
SMSNLDLLVDTYEK	PBANKA_1033800	conserved protein, unknown function	1.086	0.119024	0.988557	0.00499846		SMSNLDLLVDTYEK	PBANKA_1033800	0.119024	0.00499846
SMSNLDLLVDTYEKEK	PBANKA_1033800	conserved protein, unknown function	1.11	0.15056	0.999159	0.000365572		SMSNLDLLVDTYEKEK	PBANKA_1033800	0.15056	0.000365572
SMYEVNMDSNMNIK	PBANKA_1361600	E1-E2 ATPase, putative	0.845	-0.242977	0.978093	0.00961974		SMYEVNMDSNMNIK	PBANKA_1361600	-0.242977	0.00961974
SNASLHTDLKDIDTNINSK	PBANKA_1014400	acid phosphatase, putative	1.112	0.153157	0.967476	0.0143596		SNASLHTDLKDIDTNINSK	PBANKA_1014400	0.153157	0.0143596
SNENNSPYHGK	PBANKA_1029600	conserved Plasmodium protein, unknown function	0.825	-0.277534	0.945518	0.0243302		SNENNSPYHGK	PBANKA_1029600	-0.277534	0.0243302
SNESSHFGIQNK	PBANKA_1024900	DNA replication licensing factor MCM2, putative	1.168	0.22404	0.985455	0.00636332		SNESSHFGIQNK	PBANKA_1024900	0.22404	0.00636332
SNFSTQNIQQALNNK	PBANKA_1327000	DNA-directed RNA polymerase III subunit RPC4, putative	1.079	0.109695	0.998832	0.000507451		SNFSTQNIQQALNNK	PBANKA_1327000	0.109695	0.000507451
SNIFDIGKSQENFEEK	PBANKA_1310200	nucleoporin NUP313	0.986	-0.0203404	1	1.31302e-07		SNIFDIGKSQENFEEK	PBANKA_1310200	-0.0203404	1.31302e-07
SNIKSNENDPLFDIFK	PBANKA_1033800	conserved protein, unknown function	0.853	-0.229382	0.875043	0.0579705		SNIKSNENDPLFDIFK	PBANKA_1033800	-0.229382	0.0579705
SNLIDDDGVIIPSPILEKDSR	PBANKA_0939000	mechanosensitive ion channel protein, putative	0.921	-0.118727	0.999706	0.000127542		SNLIDDDGVIIPSPILEKDSR	PBANKA_0939000	-0.118727	0.000127542
SNLLLLGEDRISNSR	PBANKA_0802300	HECT-type E3 ubiquitin ligase UT, putative	1.09	0.124328	0.988131	0.00518527		SNLLLLGEDRISNSR	PBANKA_0802300	0.124328	0.00518527
SNINVASSK	PBANKA_1205100	PPPDE peptidase, putative	0.974	-0.0380063	0.999998	9.37171e-07		SNINVASSK	PBANKA_1205100	-0.0380063	9.37171e-07
SIYGSRDYSTFNNTEDDVQK	PBANKA_1020900	ERAD-associated E3 ubiquitin-protein ligase HRD1, putative	1.167	0.222805	0.667046	0.175844		SIYGSRDYSTFNNTEDDVQK	PBANKA_1020900	0.222805	0.175844
SIVPYSYSDVEFYEK	PBANKA_1230700	protein phosphatase, putative	1.169	0.225275	0.998233	0.000768136		SIVPYSYSDVEFYEK	PBANKA_1230700	0.225275	0.000768136
SLTPPKNNGIEWPNDTDLR	PBANKA_1404400	conserved Plasmodium protein, unknown function	1.214	0.279768	0.981477	0.00812		SLTPPKNNGIEWPNDTDLR	PBANKA_1404400	0.279768	0.00812
SITPLIYIDPTIK	PBANKA_0936000	endonuclease/exonuclease/phosphatase family protein, putative	1.341	0.423309	0.932032	0.0305694		SITPLIYIDPTIK	PBANKA_0936000	0.423309	0.0305694
SIQSESEINLYYSK	PBANKA_0305100	serine repeat antigen 1	1.097	0.133564	0.959129	0.0181232		SIQSESEINLYYSK	PBANKA_0305100	0.133564	0.0181232
SLQSKILEVQNMK	PBANKA_1022000	40S ribosomal protein S25, putative	0.873	-0.195946	0.999887	4.92033e-05		SLQSKILEVQNMK	PBANKA_1022000	-0.195946	4.92033e-05
SLSAYMFFAK	PBANKA_0601900	high mobility group protein B1, putative	0.748	-0.41889	0.928681	0.0321336		SLSAYMFFAK	PBANKA_0601900	-0.41889	0.0321336
SISFNTEKDDEK	PBANKA_1103000	serine/arginine-rich splicing factor 12, putative	0.956	-0.0649175	0.993505	0.00283005		SISFNTEKDDEK	PBANKA_1103000	-0.0649175	0.00283005
SISFSNDFK	PBANKA_1030500	mini-chromosome maintenance complex-binding protein, putative	0.645	-0.632629	0.259014	0.586677		SISFSNDFK	PBANKA_1030500	-0.632629	0.586677
SISLFDNYTK	PBANKA_1320100	conserved Plasmodium protein, unknown function	0.758	-0.39973	0.999705	0.000128164		SISLFDNYTK	PBANKA_1320100	-0.39973	0.000128164
SISIIPVNNKK	PBANKA_0522600	erythrocyte membrane-associated antigen, putative	1.181	0.240009	0.977397	0.00992895		SISIIPVNNKK	PBANKA_0522600	0.240009	0.00992895
SISLIYEK	PBANKA_0522600	erythrocyte membrane-associated antigen, putative	1.231	0.299831	0.965634	0.0151876		SISLIYEK	PBANKA_0522600	0.299831	0.0151876
SISLPTNLK	PBANKA_0315300	patatin-like phospholipase, putative	0.974	-0.0380063	1	1.53663e-07		SISLPTNLK	PBANKA_0315300	-0.0380063	1.53663e-07
SNLPANYFNASSK	PBANKA_0704700	conserved Plasmodium protein, unknown function	0.976	-0.0350469	0.999993	3.04113e-06		SNLPANYFNASSK	PBANKA_0704700	-0.0350469	3.04113e-06
SISISLDK	PBANKA_1421200	conserved protein, unknown function	0.923	-0.115597	0.783561	0.105927		SISISLDK	PBANKA_1421200	-0.115597	0.105927
SISMNNYNNVDTK	PBANKA_1426000	histone-arginine methyltransferase CARM1, putative	0.959	-0.0603973	0.997886	0.000919138		SISMNNYNNVDTK	PBANKA_1426000	-0.0603973	0.000919138
SISNINDNHVNK	PBANKA_1224400	ferlin-like protein	1.173	0.230203	0.820793	0.0857665		SISNINDNHVNK	PBANKA_1224400	0.230203	0.0857665
SISPTHKPIYMK	PBANKA_0212200	anaphase-promoting complex subunit 1, putative	1.001	0.00144197	1	0		SISPTHKPIYMK	PBANKA_0212200	0.00144197	0
SLSQNEPYNDEDKFSNTYK	PBANKA_0824300	conserved Plasmodium protein, unknown function						SLSQNEPYNDEDKFSNTYK	PBANKA_0824300		0
SLSSKGDALNAEYPPLPK	PBANKA_1314100	E3 ubiquitin-protein ligase ZNF598, putative	1.112	0.153157	0.942465	0.0257347		SLSSKGDALNAEYPPLPK	PBANKA_1314100	0.153157	0.0257347
SISTEVNENKIPVLTDYVATR	PBANKA_1013300	mitogen-activated protein kinase 1	0.885	-0.176251	0.949854	0.0223432		SISTEVNENKIPVLTDYVATR	PBANKA_1013300	-0.176251	0.0223432
SLSYNNIDHENNLFK	PBANKA_1028200	atypical protein kinase, ABC-1 family, putative	1.109	0.149259	0.976497	0.010329		SLSYNNIDHENNLFK	PBANKA_1028200	0.149259	0.010329
SLSYYEDLNEHIK	PBANKA_1327900	conserved Plasmodium protein, unknown function	0.945	-0.0816138	0.999994	2.55067e-06		SLSYYEDLNEHIK	PBANKA_1327900	-0.0816138	2.55067e-06
SLTNDWEDHLAVK	PBANKA_0805700	heat shock protein 90, putative	0.868	-0.204233	0.999647	0.000153211		SLTNDWEDHLAVK	PBANKA_0805700	-0.204233	0.000153211
SLSISNSNENDLK	PBANKA_0417300	AP-4 complex subunit epsilon, putative	1.316	0.396159	0.449722	0.347056		SLSISNSNENDLK	PBANKA_0417300	0.396159	0.347056
SSFFDNISCETLDKQQGK	PBANKA_1301300	trailer hitch homolog	0.978	-0.0320936	1	3.46951e-09		SSFFDNISCETLDKQQGK	PBANKA_1301300	-0.0320936	3.46951e-09
SNNNLSGMMGNSGKFNWGVEK	PBANKA_0507300	dynein heavy chain, putative	0.908	-0.139236	0.99416	0.00254391		SNNNLSGMMGNSGKFNWGVEK	PBANKA_0507300	-0.139236	0.00254391
SNNNYQSYGGGSHGNHQGYHSGR	PBANKA_1309700	ATP-dependent RNA helicase DDX5, putative	0.966	-0.0499049	0.999999	2.37229e-07		SNNNYQSYGGGSHGNHQGYHSGR	PBANKA_1309700	-0.0499049	2.37229e-07
SQEALNADKSLETLNVDK	PBANKA_1465000	fam-c protein	1.115	0.157044	0.995059	0.00215096		SQEALNADKSLETLNVDK	PBANKA_1465000	0.157044	0.00215096
SQESIMSVTK	PBANKA_1320700	signal peptide peptidase, putative	1.002	0.00288251	1	9.93643e-13		SQESIMSVTK	PBANKA_1320700	0.00288251	9.93643e-13
SQESIMSVTKR	PBANKA_1320700	signal peptide peptidase, putative	1.05	0.0703893	0.999985	6.41526e-06		SQESIMSVTKR	PBANKA_1320700	0.0703893	6.41526e-06
SQFPFIPVISSK	PBANKA_0807000	DNA-directed RNA polymerase II subunit RPB1, putative	0.981	-0.027675	0.999993	2.94196e-06		SQFPFIPVISSK	PBANKA_0807000	-0.027675	2.94196e-06
SQFPFIPVISSKSK	PBANKA_0807000	DNA-directed RNA polymerase II subunit RPB1, putative	0.906	-0.142417	0.999096	0.000392744		SQFPFIPVISSKSK	PBANKA_0807000	-0.142417	0.000392744
SQGMTINQYPSTSGTQGITINQYPSTSGTQGMTR	PBANKA_1229000	Plasmodium exported protein (PHIST), unknown function	1.028	0.0398403	0.999998	7.49473e-07		SQGMTINQYPSTSGTQGITINQYPSTSGTQGMTR	PBANKA_1229000	0.0398403	7.49473e-07
SQNEDNTIILSSTSPQNSNALSK	PBANKA_1005800	conserved Plasmodium protein, unknown function	0.846	-0.24127	0.352488	0.452856		SQNEDNTIILSSTSPQNSNALSK	PBANKA_1005800	-0.24127	0.452856
SQNSNDSEAELTSIETSR	PBANKA_1219500	chloroquine resistance transporter, putative	0.975	-0.0365259	0.999978	9.76246e-06		SQNSNDSEAELTSIETSR	PBANKA_1219500	-0.0365259	9.76246e-06
SQNSNDSEAELTSIETSRA	PBANKA_1219500	chloroquine resistance transporter, putative	0.754	-0.407364	0.535991	0.270843		SQNSNDSEAELTSIETSRA	PBANKA_1219500	-0.407364	0.270843
SQSENFDELYNTDLLK	PBANKA_1205400	rho GTPase-activating protein, putative						SQSENFDELYNTDLLK	PBANKA_1205400		0
SQSNSENSISEK	PBANKA_0310800	RTR1 domain-containing protein, putative	0.783	-0.352916	0.662206	0.179007		SQSNSENSISEK	PBANKA_0310800	-0.352916	0.179007
SQTLVGVYK	PBANKA_0917500	structural maintenance of chromosomes protein 1, putative	0.935	-0.0969617	0.999235	0.000332296		SQTLVGVYK	PBANKA_0917500	-0.0969617	0.000332296
SQTSDGSNVFIPSAK	PBANKA_0928200	conserved protein, unknown function	1.074	0.102994	0.935914	0.0287642		SQTSDGSNVFIPSAK	PBANKA_0928200	0.102994	0.0287642
SRNSCDTINNK	PBANKA_1458300	kinesin-13, putative	1.166	0.221568	0.273683	0.562752		SRNSCDTINNK	PBANKA_1458300	0.221568	0.562752
SRSPQNYYNK	PBANKA_1404400	conserved Plasmodium protein, unknown function	0.927	-0.109359	0.999971	1.26165e-05		SRSPQNYYNK	PBANKA_1404400	-0.109359	1.26165e-05
SSANSSFVNANHNFDDNKR	PBANKA_0803200	inositol-phosphate phosphatase, putative	1.028	0.0398403	0.999917	3.62329e-05		SSANSSFVNANHNFDDNKR	PBANKA_0803200	0.0398403	3.62329e-05
SSDFVSHTAR	PBANKA_1359300	VPS13 domain-containing protein, putative	1.084	0.116365	0.999484	0.000224326		SSDFVSHTAR	PBANKA_1359300	0.116365	0.000224326
SSDKDDINMDYSDHTFPCHPAPPVSIK	PBANKA_1135700	CUGBP Elav-like family member 1, putative						SSDKDDINMDYSDHTFPCHPAPPVSIK	PBANKA_1135700		0
SSDISIPGIGLGSNNNIR	PBANKA_0704500	HECT-like E3 ubiquitin ligase, putative	1.055	0.077243	0.998241	0.000764765		SSDISIPGIGLGSNNNIR	PBANKA_0704500	0.077243	0.000764765
SPYEEWSDFLETYQNVK	PBANKA_1310800	40S ribosomal protein S5, putative	0.974	-0.0380063	1	7.44479e-08		SPYEEWSDFLETYQNVK	PBANKA_1310800	-0.0380063	7.44479e-08
SPTPPPPPVK	PBANKA_0316800	erythrocyte membrane associated protein 2	1.159	0.212881	0.998565	0.000623453		SPTPPPPPVK	PBANKA_0316800	0.212881	0.000623453
SPSYANKGDINMGHYITENIQNAK	PBANKA_1214700	conserved Plasmodium protein, unknown function	1.044	0.0621217	0.999984	6.81618e-06		SPSYANKGDINMGHYITENIQNAK	PBANKA_1214700	0.0621217	6.81618e-06
SPSLSHTINTVDMK	PBANKA_1329700	26S proteasome regulatory subunit RPN2, putative	0.973	-0.0394883	0.999969	1.32663e-05		SPSLSHTINTVDMK	PBANKA_1329700	-0.0394883	1.32663e-05
SNNSTTFNK	PBANKA_0943100	CCR4-NOT transcription complex subunit 1, putative	0.989	-0.0159576	1	3.81955e-08		SNNSTTFNK	PBANKA_0943100	-0.0159576	3.81955e-08
SNPFRGSSHAK	PBANKA_0405300	40S ribosomal protein S23, putative	0.789	-0.341903	0.877614	0.0566964		SNPFRGSSHAK	PBANKA_0405300	-0.341903	0.0566964
SNQNDSTNDSLYNTSSNNSSNTLEMLK	PBANKA_1425100	karyopherin alpha, putative	0.962	-0.0558912	0.99998	8.53955e-06		SNQNDSTNDSLYNTSSNNSSNTLEMLK	PBANKA_1425100	-0.0558912	8.53955e-06
SNSFYALK	PBANKA_1438300	phospholipid-transporting ATPase, putative	1.391	0.476122	0.991009	0.00392222		SNSFYALK	PBANKA_1438300	0.476122	0.00392222
SNSFYALKDTEIHPNDVNK	PBANKA_1438300	phospholipid-transporting ATPase, putative	1.434	0.520045	0.955822	0.0196229		SNSFYALKDTEIHPNDVNK	PBANKA_1438300	0.520045	0.0196229
SNSLPNNLEFNKNDNFIK	PBANKA_1229300	conserved Plasmodium protein, unknown function	1.04	0.0565835	0.999253	0.000324627		SNSLPNNLEFNKNDNFIK	PBANKA_1229300	0.0565835	0.000324627
SNSLTNDICIENK	PBANKA_1434300	conserved Plasmodium protein, unknown function	1.075	0.104337	0.992617	0.00321812		SNSLTNDICIENK	PBANKA_1434300	0.104337	0.00321812
SNSNGYFYTNINNK	PBANKA_0820700	TLD domain-containing protein	0.975	-0.0365259	0.999995	2.12978e-06		SNSNGYFYTNINNK	PBANKA_0820700	-0.0365259	2.12978e-06
SNSNNEEGGNTSK	PBANKA_1123500	SNF2 helicase, putative	1.071	0.0989585	0.999943	2.48821e-05		SNSNNEEGGNTSK	PBANKA_1123500	0.0989585	2.48821e-05
SNNNLSGMMGNSGKFNWGVEK	PBANKA_0507300	dynein heavy chain, putative	0.854	-0.227692	0.774498	0.11098		SNNNLSGMMGNSGKFNWGVEK	PBANKA_0507300	-0.227692	0.11098
SNSNNEENLDEYSQFTK	PBANKA_1230100	ribonuclease, putative	0.763	-0.390245	0.918436	0.0369511		SNSNNEENLDEYSQFTK	PBANKA_1230100	-0.390245	0.0369511
SNSPSHGQDSR	PBANKA_0205200	conserved Plasmodium protein, unknown function	0.891	-0.166503	0.998587	0.000613936		SNSPSHGQDSR	PBANKA_0205200	-0.166503	0.000613936
SNSQNIPYIK	PBANKA_0311600	conserved Plasmodium protein, unknown function	1.383	0.467801	0.863537	0.0637192		SNSQNIPYIK	PBANKA_0311600	0.467801	0.0637192
SNSSHSYVNDVNVK	PBANKA_1205200	transmembrane protein 147, putative	0.982	-0.0262051	1	6.68785e-08		SNSSHSYVNDVNVK	PBANKA_1205200	-0.0262051	6.68785e-08
SNSSNVHTR	PBANKA_0605600	conserved Plasmodium protein, unknown function	1.126	0.171207	0.976233	0.0104466		SNSSNVHTR	PBANKA_0605600	0.171207	0.0104466
SNSTMLSMISPPIIK	PBANKA_1140300	conserved Plasmodium protein, unknown function	1.07	0.0976108	0.984611	0.0067354		SNSTMLSMISPPIIK	PBANKA_1140300	0.0976108	0.0067354
SNVNTIISRGSK	PBANKA_0207000	calcium-transporting ATPase, putative	1.035	0.0496308	1	2.07786e-09		SNVNTIISRGSK	PBANKA_0207000	0.0496308	2.07786e-09
SNYYSFDHSSFVR	PBANKA_1017800	conserved Plasmodium protein, unknown function	1.142	0.191563	0.914226	0.0389465		SNYYSFDHSSFVR	PBANKA_1017800	0.191563	0.0389465
SPSENSSPSKTELK	PBANKA_1219300	heat shock protein 110, putative						SPSENSSPSKTELK	PBANKA_1219300		0
SPSLSHTINTVDMK	PBANKA_1329700	26S proteasome regulatory subunit RPN2, putative	0.968	-0.046921	0.933771	0.0297597		SPSLSHTINTVDMK	PBANKA_1329700	-0.046921	0.0297597
SNSNNLVNYSK	PBANKA_1301000	conserved protein, unknown function	0.948	-0.077041	0.999876	5.37448e-05		SNSNNLVNYSK	PBANKA_1301000	-0.077041	5.37448e-05
INQSVEAESLPLNPAPK	PBANKA_1106400	transcription factor 25, putative	1.143	0.192825	0.897535	0.0469487		INQSVEAESLPLNPAPK	PBANKA_1106400	0.192825	0.0469487
YYSTIESSSK	PBANKA_1027300	Btz domain-containing protein, putative	1.444	0.530071	0.2107	0.676335		YYSTIESSSK	PBANKA_1027300	0.530071	0.676335
INQSGTNSIENNSSK	PBANKA_0519900	conserved Plasmodium protein, unknown function	1.008	0.0114956	1	1.10212e-07		INQSGTNSIENNSSK	PBANKA_0519900	0.0114956	1.10212e-07
EGSQAFDNEEENLLNK	PBANKA_0705100	protein KRI1, putative	1.089	0.123004	0.995954	0.0017606		EGSQAFDNEEENLLNK	PBANKA_0705100	0.123004	0.0017606
KDNSPDISLNCSTNSTNMNIEEGTNDYYESYLDK	PBANKA_1231500	ubiquitin carboxyl-terminal hydrolase 2, putative	1.177	0.235114	0.999535	0.000202102		KDNSPDISLNCSTNSTNMNIEEGTNDYYESYLDK	PBANKA_1231500	0.235114	0.000202102
EGNTYAFVGESGCGKSTILK	PBANKA_1237800	multidrug resistance protein 1, putative	1.106	0.145351	0.952981	0.0209159		EGNTYAFVGESGCGKSTILK	PBANKA_1237800	0.145351	0.0209159
KDSNGFLNLQTIK	PBANKA_0600800	cytochrome c oxidase assembly protein COX19, putative	1.121	0.164786	0.996831	0.00137848		KDSNGFLNLQTIK	PBANKA_0600800	0.164786	0.00137848
EGLSTIVAAGSEVFLK	PBANKA_1225700	GTPase-activating protein, putative	0.782	-0.354759	0.998479	0.000661039		EGLSTIVAAGSEVFLK	PBANKA_1225700	-0.354759	0.000661039
KEGSVWNINNYHWEEK	PBANKA_0404600	activator of Hsp90 ATPase, putative	0.918	-0.123434	0.999913	3.78914e-05		KEGSVWNINNYHWEEK	PBANKA_0404600	-0.123434	3.78914e-05
KDNPSTMYLSDSNIFLR	PBANKA_1415100	choline-phosphate cytidylyltransferase	1.281	0.35727	0.93986	0.026937		KDNPSTMYLSDSNIFLR	PBANKA_1415100	0.35727	0.026937
EGKNPIAAVSNSR	PBANKA_0819900	nucleosome assembly protein	0.805	-0.312939	0.769216	0.113952		EGKNPIAAVSNSR	PBANKA_0819900	-0.312939	0.113952
EGDINHPDIENSNINLEK	PBANKA_0704700	conserved Plasmodium protein, unknown function	0.987	-0.018878	1	1.63051e-09		EGDINHPDIENSNINLEK	PBANKA_0704700	-0.018878	1.63051e-09
KENSYIIGLK	PBANKA_0915300	conserved Plasmodium protein, unknown function	0.867	-0.205896	0.818806	0.0868188		KENSYIIGLK	PBANKA_0915300	-0.205896	0.0868188
EFVSSTTYQIKDHLLENSEYELK	PBANKA_1357900	conserved Plasmodium protein, unknown function	0.966	-0.0499049	0.999998	9.63045e-07		EFVSSTTYQIKDHLLENSEYELK	PBANKA_1357900	-0.0499049	9.63045e-07
KESLHNIVPR	PBANKA_0416800	ubiquitin specific protease, putative	1.098	0.134878	0.970036	0.013212		KESLHNIVPR	PBANKA_0416800	0.134878	0.013212
EFTENNIIEQNTIEENEIK	PBANKA_0939200	pescadillo homolog, putative	1.152	0.204141	0.823222	0.0844831		EFTENNIIEQNTIEENEIK	PBANKA_0939200	0.204141	0.0844831
EFSYGSFK	PBANKA_1230100	ribonuclease, putative	0.829	-0.270556	0.52226	0.282113		EFSYGSFK	PBANKA_1230100	-0.270556	0.282113
EGDIVTVGQCRPLSK	PBANKA_0807600	40S ribosomal protein S11, putative	1.166	0.221568	0.661032	0.179777		EGDIVTVGQCRPLSK	PBANKA_0807600	0.221568	0.179777
KDNINIPIPSNNSPR	PBANKA_1231600	AP2 domain transcription factor AP2-O2	0.977	-0.0335695	0.99993	3.04898e-05		KDNINIPIPSNNSPR	PBANKA_1231600	-0.0335695	3.04898e-05
KDNFVHLFSFNDPK	PBANKA_1015800	conserved Plasmodium protein, unknown function	0.903	-0.147202	0.999769	0.000100262		KDNFVHLFSFNDPK	PBANKA_1015800	-0.147202	0.000100262
KCSQDLEHEQR	PBANKA_1435200	zinc finger protein, putative	1.154	0.206643	0.974352	0.011284		KCSQDLEHEQR	PBANKA_1435200	0.206643	0.011284
HYLSSDMTNLYNEK	PBANKA_0807900	conserved Plasmodium protein, unknown function	0.932	-0.101598	0.986366	0.00596183		HYLSSDMTNLYNEK	PBANKA_0807900	-0.101598	0.00596183
HYVTNVGDNNK	PBANKA_0707700	conserved Plasmodium protein, unknown function	0.98	-0.0291463	0.999969	1.35884e-05		HYVTNVGDNNK	PBANKA_0707700	-0.0291463	1.35884e-05
EGVQNSSFR	PBANKA_1438300	phospholipid-transporting ATPase, putative	1.124	0.168642	0.991625	0.00365233		EGVQNSSFR	PBANKA_1438300	0.168642	0.00365233
KAHFSAPAGLR	PBANKA_0410600	60S ribosomal protein L26, putative	0.987	-0.018878	1	7.7472e-10		KAHFSAPAGLR	PBANKA_0410600	-0.018878	7.7472e-10
KAPSNVYISEK	PBANKA_0206600	asparagine and aspartate rich protein 2, putative						KAPSNVYISEK	PBANKA_0206600		0
KASFPINNVLAEETEK	PBANKA_0303900	pantothenate transporter	0.894	-0.161653	0.974727	0.0111168		KASFPINNVLAEETEK	PBANKA_0303900	-0.161653	0.0111168
KASINLNDMEQSENR	PBANKA_1329200	dynein beta chain, putative	0.826	-0.275786	0.870958	0.0600029		KASINLNDMEQSENR	PBANKA_1329200	-0.275786	0.0600029
EGSVWNINNYHWEEK	PBANKA_0404600	activator of Hsp90 ATPase, putative	0.87	-0.200913	0.779002	0.108462		EGSVWNINNYHWEEK	PBANKA_0404600	-0.200913	0.108462
KASIVSELGMVPSQR	PBANKA_0302800	conserved Plasmodium protein, unknown function	1.179	0.237564	0.710976	0.148145		KASIVSELGMVPSQR	PBANKA_0302800	0.237564	0.148145
KAVHSDSEILQLNK	PBANKA_1011500	PHD finger protein PHD2, putative	0.976	-0.0350469	1	1.49528e-07		KAVHSDSEILQLNK	PBANKA_1011500	-0.0350469	1.49528e-07
KAYVQSIEAK	PBANKA_1407600	60S ribosomal protein L24, putative	1.02	0.0285692	1	1.62918e-07		KAYVQSIEAK	PBANKA_1407600	0.0285692	1.62918e-07
KCDSSNLINTLNEYSNVK	PBANKA_0805900	kinesin-8X						KCDSSNLINTLNEYSNVK	PBANKA_0805900		0
KCHNEFLSNSSSENISK	PBANKA_1417700	conserved Plasmodium protein, unknown function	0.862	-0.21424	0.465369	0.332203		KCHNEFLSNSSSENISK	PBANKA_1417700	-0.21424	0.332203
KCSNIPSLPDIK	PBANKA_0800100	PIR protein	0.961	-0.0573917	0.999948	2.23694e-05		KCSNIPSLPDIK	PBANKA_0800100	-0.0573917	2.23694e-05
EGSQAFDNEEENLLNKEK	PBANKA_0705100	protein KRI1, putative	1.079	0.109695	0.999677	0.00014025		EGSQAFDNEEENLLNKEK	PBANKA_0705100	0.109695	0.00014025
KEYNSDILTDELINDFGK	PBANKA_1118500	conserved Plasmodium protein, unknown function	0.961	-0.0573917	0.999988	5.096e-06		KEYNSDILTDELINDFGK	PBANKA_1118500	-0.0573917	5.096e-06
HYGSLQGLNK	PBANKA_0928100	phosphoglycerate mutase, putative	0.965	-0.0513992	0.999999	4.95971e-07		HYGSLQGLNK	PBANKA_0928100	-0.0513992	4.95971e-07
KFGSSFLSDIVVH	PBANKA_0620300	conserved protein, unknown function	0.868	-0.204233	0.963528	0.0161356		KFGSSFLSDIVVH	PBANKA_0620300	-0.204233	0.0161356
KFPSNSLSNVNVK	PBANKA_1428900	bromodomain protein 2, putative	1.225	0.292782	0.992206	0.00339796		KFPSNSLSNVNVK	PBANKA_1428900	0.292782	0.00339796
KGYTLIEGCTDVK	PBANKA_1215600	40S ribosomal protein S3A, putative	1.057	0.0799754	0.999996	1.90583e-06		KGYTLIEGCTDVK	PBANKA_1215600	0.0799754	1.90583e-06
EDDYAMSVNFDSEK	PBANKA_1409600	meiosis-specific nuclear structural protein 1, putative	1.28	0.356144	0.442259	0.354323		EDDYAMSVNFDSEK	PBANKA_1409600	0.356144	0.354323
EDADDDINLFSDDGLNEKK	PBANKA_1352000	elongation factor 1-gamma, putative	1.158	0.211635	0.994842	0.00224586		EDADDDINLFSDDGLNEKK	PBANKA_1352000	0.211635	0.00224586
KGYYSEIELESEIK	PBANKA_1208200	kinesin-4, putative	0.977	-0.0335695	0.999999	2.71261e-07		KGYYSEIELESEIK	PBANKA_1208200	-0.0335695	2.71261e-07
KHLSVNLLNK	PBANKA_1025500	NOT family protein, putative	0.961	-0.0573917	0.99987	5.62572e-05		KHLSVNLLNK	PBANKA_1025500	-0.0573917	5.62572e-05
EDADDDINLFSDDGLNEK	PBANKA_1352000	elongation factor 1-gamma, putative	1.074	0.102994	0.999968	1.3931e-05		EDADDDINLFSDDGLNEK	PBANKA_1352000	0.102994	1.3931e-05
KGSLSSPSNSLR	PBANKA_1231500	ubiquitin carboxyl-terminal hydrolase 2, putative	1.062	0.0867838	0.999983	7.32325e-06		KGSLSSPSNSLR	PBANKA_1231500	0.0867838	7.32325e-06
ECLGHVVSNKYSEGYPK	PBANKA_1450200	serine hydroxymethyltransferase, putative	0.654	-0.612637	0.993691	0.00274881		ECLGHVVSNKYSEGYPK	PBANKA_1450200	-0.612637	0.00274881
ECDSYSNLENVASSFEK	PBANKA_1406700	carbamoyl phosphate synthetase, putative	0.93	-0.104697	0.999568	0.000187725		ECDSYSNLENVASSFEK	PBANKA_1406700	-0.104697	0.000187725
KHSEENIFYQDVYEEDFFNIDTQNK	PBANKA_0505400	conserved Plasmodium protein, unknown function	0.955	-0.0664274	0.999971	1.25815e-05		KHSEENIFYQDVYEEDFFNIDTQNK	PBANKA_0505400	-0.0664274	1.25815e-05
KHSEFISFPIK	PBANKA_0805700	heat shock protein 90, putative	1.382	0.466758	0.999437	0.000244491		KHSEFISFPIK	PBANKA_0805700	0.466758	0.000244491
EATNILTAELKH	PBANKA_1215600	40S ribosomal protein S3A, putative	1.077	0.107018	0.922864	0.0348622		EATNILTAELKH	PBANKA_1215600	0.107018	0.0348622
EATGDEADSGLEFFR	PBANKA_0919800	bifunctional farnesyl/geranylgeranyl diphosphate synthase, putative	1.029	0.041243	0.999996	1.66831e-06		EATGDEADSGLEFFR	PBANKA_0919800	0.041243	1.66831e-06
KHSIINLEEEK	PBANKA_1364900	U3 small nucleolar RNA-associated protein 15, putative	1.207	0.271426	0.859787	0.0656094		KHSIINLEEEK	PBANKA_1364900	0.271426	0.0656094
ECIDIEESSNTQGYNHIR	PBANKA_1426900	ATP-dependent RNA helicase DBP1, putative	0.894	-0.161653	0.987722	0.00536545		ECIDIEESSNTQGYNHIR	PBANKA_1426900	-0.161653	0.00536545
KGQTPSQIGATLR	PBANKA_1135100	40S ribosomal protein S15, putative	1.172	0.228973	0.989539	0.0045669		KGQTPSQIGATLR	PBANKA_1135100	0.228973	0.0045669
KGQSFEELSLNFLR	PBANKA_1407800	U4/U6 small nuclear ribonucleoprotein PRP3, putative	1.112	0.153157	0.975136	0.0109347		KGQSFEELSLNFLR	PBANKA_1407800	0.153157	0.0109347
KGNSLGIHAENNSNYILIDNQK	PBANKA_1129100	DNA polymerase epsilon catalytic subunit A, putative	0.878	-0.187707	0.848895	0.0711462		KGNSLGIHAENNSNYILIDNQK	PBANKA_1129100	-0.187707	0.0711462
KFSIEVDEMHNNSNEDK	PBANKA_1434800	aminophospholipid-transporting P-ATPase, putative	0.997	-0.00433459	1	5.65205e-10		KFSIEVDEMHNNSNEDK	PBANKA_1434800	-0.00433459	5.65205e-10
KFSNLNISLHR	PBANKA_0307800	conserved Plasmodium protein, unknown function	1.098	0.134878	0.999232	0.000333689		KFSNLNISLHR	PBANKA_0307800	0.134878	0.000333689
KFSNLNISLHR	PBANKA_0307800	conserved Plasmodium protein, unknown function	0.598	-0.741783	0.408863	0.388423		KFSNLNISLHR	PBANKA_0307800	-0.741783	0.388423
KFVSTTNLNK	PBANKA_0910000	protein KIC5, putative	1.196	0.258217	0.297212	0.526933		KFVSTTNLNK	PBANKA_0910000	0.258217	0.526933
EFLSLVSPK	PBANKA_1242400	conserved Plasmodium protein, unknown function	1.579	0.659011	0.84491	0.0731896		EFLSLVSPK	PBANKA_1242400	0.659011	0.0731896
KGDIFSSTSNFDGCEK	PBANKA_1105100	DNA mismatch repair protein MSH6, putative	0.945	-0.0816138	0.999127	0.000379149		KGDIFSSTSNFDGCEK	PBANKA_1105100	-0.0816138	0.000379149
KGEDHYIYNTESGGIYLEGK	PBANKA_1137100	protein arginine N-methyltransferase 5, putative						KGEDHYIYNTESGGIYLEGK	PBANKA_1137100		0
KGEENMMNNTFESLDK	PBANKA_1142800	conserved protein, unknown function	1.041	0.0579701	0.999954	1.97913e-05		KGEENMMNNTFESLDK	PBANKA_1142800	0.0579701	1.97913e-05
KGFIDFVTAVANSNDYENR	PBANKA_0214000	dynein heavy chain, putative	0.784	-0.351074	0.998258	0.000757148		KGFIDFVTAVANSNDYENR	PBANKA_0214000	-0.351074	0.000757148
EFLHLPPSIFPATLSKK	PBANKA_0617200	40S ribosomal protein S10, putative	1.078	0.108357	0.958759	0.0182907		EFLHLPPSIFPATLSKK	PBANKA_0617200	0.108357	0.0182907
EFALKNSLENGNYDSDK	PBANKA_0918300	major facilitator superfamily-related transporter, putative	0.921	-0.118727	0.999572	0.000185842		EFALKNSLENGNYDSDK	PBANKA_0918300	-0.118727	0.000185842
EESDNNPSSANKIPSIVAR	PBANKA_0501100	early transcribed membrane protein	0.987	-0.018878	1	2.24406e-08		EESDNNPSSANKIPSIVAR	PBANKA_0501100	-0.018878	2.24406e-08
KGISNMCENEYIGNSNNANK	PBANKA_1402900	PUB domain-containing protein, putative	0.957	-0.0634092	0.999594	0.000176181		KGISNMCENEYIGNSNNANK	PBANKA_1402900	-0.0634092	0.000176181
EELISPQSPLVKENEENIVEDR	PBANKA_1358900	dynactin subunit 2, putative	0.984	-0.0232698	1	1.17022e-07		EELISPQSPLVKENEENIVEDR	PBANKA_1358900	-0.0232698	1.17022e-07
EEEFLNQRSII	PBANKA_1400600	cytoadherence linked asexual protein, putative	0.957	-0.0634092	0.999997	1.23265e-06		EEEFLNQRSII	PBANKA_1400600	-0.0634092	1.23265e-06
EFSLTLDSQQMNLLEK	PBANKA_0820000	DnaJ protein, putative						EFSLTLDSQQMNLLEK	PBANKA_0820000		0
HYDSSFYGK	PBANKA_0906900	conserved Plasmodium protein, unknown function	1.101	0.138814	0.993624	0.00277813		HYDSSFYGK	PBANKA_0906900	0.138814	0.00277813
HVINSGK	PBANKA_0800100	PIR protein	0.836	-0.258425	0.363603	0.439373		HVINSGK	PBANKA_0800100	-0.258425	0.439373
HVGIYTIENVVNDNRSIDEDFDYR	PBANKA_1033800	conserved protein, unknown function	0.899	-0.153607	0.988316	0.00510433		HVGIYTIENVVNDNRSIDEDFDYR	PBANKA_1033800	-0.153607	0.00510433
EISEAKSNINDIFNNIK	PBANKA_0928900	conserved protein, unknown function	0.975	-0.0365259	1	7.27438e-09		EISEAKSNINDIFNNIK	PBANKA_0928900	-0.0365259	7.27438e-09
HNSFLNNNNMTK	PBANKA_0202500	P-loop containing nucleoside triphosphate hydrolase, putative	0.75	-0.415037	0.917324	0.0374771		HNSFLNNNNMTK	PBANKA_0202500	-0.415037	0.0374771
ELPGVVALSNK	PBANKA_0823400	phosphoglycerate kinase, putative	0.963	-0.0543923	0.999989	4.68911e-06		ELPGVVALSNK	PBANKA_0823400	-0.0543923	4.68911e-06
HNSGNNEMDEIDLIYRVEK	PBANKA_0107600	nucleoporin NUP637, putative	0.9	-0.152003	0.995739	0.00185436		HNSGNNEMDEIDLIYRVEK	PBANKA_0107600	-0.152003	0.00185436
ELNTQYDEFTNYPTFKK	PBANKA_0705700	conserved Plasmodium protein, unknown function	0.87	-0.200913	0.989813	0.00444672		ELNTQYDEFTNYPTFKK	PBANKA_0705700	-0.200913	0.00444672
EINNATTGSIPATNNMIPHNSIVMNENIMR	PBANKA_0214000	dynein heavy chain, putative	1.044	0.0621217	0.999998	7.48356e-07		EINNATTGSIPATNNMIPHNSIVMNENIMR	PBANKA_0214000	0.0621217	7.48356e-07
HNNTNDMQVNSINK	PBANKA_0707400	RNA-binding protein, putative	0.925	-0.112475	0.737381	0.132308		HNNTNDMQVNSINK	PBANKA_0707400	-0.112475	0.132308
HNSLNLYENNWK	PBANKA_1214700	conserved Plasmodium protein, unknown function	1.087	0.120352	0.993697	0.00274614		HNSLNLYENNWK	PBANKA_1214700	0.120352	0.00274614
ELLTNESESLK	PBANKA_0801500	conserved Plasmodium protein, unknown function	0.811	-0.302226	0.124163	0.906008		ELLTNESESLK	PBANKA_0801500	-0.302226	0.906008
ELISNASDALDK	PBANKA_0805700	heat shock protein 90, putative	1.209	0.273814	0.870043	0.0604591		ELISNASDALDK	PBANKA_0805700	0.273814	0.0604591
ELINNDNKSEVIK	PBANKA_1406700	carbamoyl phosphate synthetase, putative	1.255	0.327687	0.640198	0.193686		ELINNDNKSEVIK	PBANKA_1406700	0.327687	0.193686
ELINIASHDDILKDNINHNFK	PBANKA_1205600	conserved protein, unknown function	0.822	-0.28279	0.944462	0.0248155		ELINIASHDDILKDNINHNFK	PBANKA_1205600	-0.28279	0.0248155
ELIKTPSNSDLTK	PBANKA_0214600	Plasmodium exported protein, unknown function	1.048	0.0676387	1	5.82315e-08		ELIKTPSNSDLTK	PBANKA_0214600	0.0676387	5.82315e-08
EILGTCNSIGCTVDGK	PBANKA_1231800	60S ribosomal protein L12, putative	1.031	0.0440443	0.999481	0.000225456		EILGTCNSIGCTVDGK	PBANKA_1231800	0.0440443	0.000225456
HNSMINNFER	PBANKA_1356800	conserved Plasmodium protein, unknown function	1.008	0.0114956	1	6.02793e-08		HNSMINNFER	PBANKA_1356800	0.0114956	6.02793e-08
HNNSNVDGNNIYHNEGTNKK	PBANKA_1432400	perforin-like protein 2	0.799	-0.323733	0.995214	0.00208342		HNNSNVDGNNIYHNEGTNKK	PBANKA_1432400	-0.323733	0.00208342
HNLSNNQAGAPIANLIK	PBANKA_1331400	MORC family protein, putative	1.235	0.304511	0.669096	0.174511		HNLSNNQAGAPIANLIK	PBANKA_1331400	0.304511	0.174511
EISGYVGLK	PBANKA_1432200	male development gene 1	0.892	-0.164884	0.999932	2.94934e-05		EISGYVGLK	PBANKA_1432200	-0.164884	2.94934e-05
ELTSLVQK	PBANKA_1329300	40S ribosomal protein S3, putative	0.921	-0.118727	0.999991	3.81118e-06		ELTSLVQK	PBANKA_1329300	-0.118727	3.81118e-06
HLTIFSPDGNLYQIEYAIK	PBANKA_1223100	proteasome subunit alpha type-6, putative	0.966	-0.0499049	0.999994	2.45103e-06		HLTIFSPDGNLYQIEYAIK	PBANKA_1223100	-0.0499049	2.45103e-06
HLYAINANISYK	PBANKA_1327900	conserved Plasmodium protein, unknown function	1.224	0.291604	0.992033	0.00347388		HLYAINANISYK	PBANKA_1327900	0.291604	0.00347388
EITFDDNDSIDYDDSIFDDR	PBANKA_0112600	fam-b protein	0.904	-0.145605	0.953332	0.0207558		EITFDDNDSIDYDDSIFDDR	PBANKA_0112600	-0.145605	0.0207558
HIYEYDISDEEGDIYLDNYK	PBANKA_1227900	periodic tryptophan protein 2, putative	1.208	0.27262	0.992604	0.00322399		HIYEYDISDEEGDIYLDNYK	PBANKA_1227900	0.27262	0.00322399
HMASNSNYNSNTFSPSHR	PBANKA_1210200	PRE-binding protein, putative	1.114	0.155749	0.996631	0.00146549		HMASNSNYNSNTFSPSHR	PBANKA_1210200	0.155749	0.00146549
HMASNSNYNSNTFSPSHR	PBANKA_1210200	PRE-binding protein, putative	0.946	-0.0800879	0.999999	3.18803e-07		HMASNSNYNSNTFSPSHR	PBANKA_1210200	-0.0800879	3.18803e-07
HMNNPNSIVGGNK	PBANKA_1019700	conserved Plasmodium protein, unknown function						HMNNPNSIVGGNK	PBANKA_1019700		0
ELSSFSNSQINEDCSSQR	PBANKA_0417300	AP-4 complex subunit epsilon, putative	1.089	0.123004	0.994191	0.00252997		ELSSFSNSQINEDCSSQR	PBANKA_0417300	0.123004	0.00252997
HMTANFSK	PBANKA_1017300	conserved Plasmodium protein, unknown function						HMTANFSK	PBANKA_1017300		0
HNFQNTPLYNNYLEK	PBANKA_1111900	CDK-activating kinase assembly factor MAT1, putative	1.049	0.0690147	0.999968	1.38857e-05		HNFQNTPLYNNYLEK	PBANKA_1111900	0.0690147	1.38857e-05
HNKSPNNLYK	PBANKA_1301500	protein kinase, putative	0.978	-0.0320936	0.999999	4.79592e-07		HNKSPNNLYK	PBANKA_1301500	-0.0320936	4.79592e-07
HNLNILDKNSNLIDIK	PBANKA_0711300	conserved protein, unknown function	0.95	-0.0740006	1	3.87402e-08		HNLNILDKNSNLIDIK	PBANKA_0711300	-0.0740006	3.87402e-08
EISSFIGLEQK	PBANKA_1233400	WD repeat-containing protein 26, putative	1.045	0.0635029	0.999931	2.99214e-05		EISSFIGLEQK	PBANKA_1233400	0.0635029	2.99214e-05
EISKEYFENNSEESNIK	PBANKA_0915200	conserved Plasmodium protein, unknown function	1.046	0.0648829	0.999495	0.000219364		EISKEYFENNSEESNIK	PBANKA_0915200	0.0648829	0.000219364
EIIDNMNSLKENHDLK	PBANKA_1320100	conserved Plasmodium protein, unknown function	0.725	-0.463947	0.962646	0.0165336		EIIDNMNSLKENHDLK	PBANKA_1320100	-0.463947	0.0165336
HPSNYSQIDR	PBANKA_0804900	E3 ubiquitin-protein ligase, putative	0.845	-0.242977	0.912609	0.0397154		HPSNYSQIDR	PBANKA_0804900	-0.242977	0.0397154
HPSSTLQILGSEK	PBANKA_1207000	nucleolar protein 5, putative	1.183	0.24245	0.827061	0.0824625		HPSSTLQILGSEK	PBANKA_1207000	0.24245	0.0824625
EIIDNMNSLKENHDLK	PBANKA_1320100	conserved Plasmodium protein, unknown function	0.789	-0.341903	0.957738	0.0187533		EIIDNMNSLKENHDLK	PBANKA_1320100	-0.341903	0.0187533
EIDEDSGDNSTIEDIGLNLK	PBANKA_0204800	secreted ookinete protein, putative						EIDEDSGDNSTIEDIGLNLK	PBANKA_0204800		0
HSTNTDILNFEK	PBANKA_0927700	DDRGK domain-containing protein, putative	1.065	0.0908534	0.998469	0.000665384		HSTNTDILNFEK	PBANKA_0927700	0.0908534	0.000665384
EKSENLNDFVETYQK	PBANKA_0909200	conserved Plasmodium protein, unknown function	0.743	-0.428566	0.839515	0.0759716		EKSENLNDFVETYQK	PBANKA_0909200	-0.428566	0.0759716
EKSCDDIINHYLGNK	PBANKA_1305500	acid cluster protein 33 homologue, putative	0.843	-0.246395	0.816581	0.088001		EKSCDDIINHYLGNK	PBANKA_1305500	-0.246395	0.088001
HSYSNNSSNITK	PBANKA_1461600	conserved Plasmodium protein, unknown function	0.949	-0.07552	0.999481	0.000225569		HSYSNNSSNITK	PBANKA_1461600	-0.07552	0.000225569
EKDDIYTLDENLSENDQYINK	PBANKA_0802300	HECT-type E3 ubiquitin ligase UT, putative	1.07	0.0976108	0.99679	0.00139643		EKDDIYTLDENLSENDQYINK	PBANKA_0802300	0.0976108	0.00139643
EHYMHNSPTNKR	PBANKA_0401100	serine/threonine protein kinase, putative	1.157	0.210389	0.993749	0.00272341		EHYMHNSPTNKR	PBANKA_0401100	0.210389	0.00272341
HTELFNSLNVK	PBANKA_1323200	conserved Plasmodium protein, unknown function	0.916	-0.12658	0.97953	0.0089821		HTELFNSLNVK	PBANKA_1323200	-0.12658	0.0089821
EHYMHNSPTNKR	PBANKA_0401100	serine/threonine protein kinase, putative	1.178	0.23634	0.994664	0.0023236		EHYMHNSPTNKR	PBANKA_0401100	0.23634	0.0023236
HTMHKVSQYK	PBANKA_0403000	60S ribosomal protein L44, putative	0.674	-0.56918	0.917244	0.0375149		HTMHKVSQYK	PBANKA_0403000	-0.56918	0.0375149
EHYMHNSPTNK	PBANKA_0401100	serine/threonine protein kinase, putative	1.041	0.0579701	0.999975	1.09027e-05		EHYMHNSPTNK	PBANKA_0401100	0.0579701	1.09027e-05
HTNINDNPNLGSR	PBANKA_1214700	conserved Plasmodium protein, unknown function						HTNINDNPNLGSR	PBANKA_1214700		0
HTNSNNNLVNNK	PBANKA_1337500	TOG domain-containing protein, putative	0.881	-0.182786	0.789195	0.102815		HTNSNNNLVNNK	PBANKA_1337500	-0.182786	0.102815
EHIHDLNSMDNGINLSK	PBANKA_0809000	translation initiation factor SUI1, putative	1.118	0.16092	0.806673	0.0933023		EHIHDLNSMDNGINLSK	PBANKA_0809000	0.16092	0.0933023
HTNYEESDEYIDNNMLEFGK	PBANKA_0819800	gamma-glutamylcysteine synthetase	1.21	0.275007	0.918288	0.0370209		HTNYEESDEYIDNNMLEFGK	PBANKA_0819800	0.275007	0.0370209
HSSLQGPPPTIPNNTFK	PBANKA_1445400	protein transport protein SEC13	0.818	-0.289827	0.935444	0.0289821		HSSLQGPPPTIPNNTFK	PBANKA_1445400	-0.289827	0.0289821
KHSNESINTIDNK	PBANKA_0901100	serine/threonine protein kinase, putative	1.014	0.0200577	1	2.34629e-09		KHSNESINTIDNK	PBANKA_0901100	0.0200577	2.34629e-09
HSSILIHR	PBANKA_1442200	protein SOC2	1.006	0.00863031	1	1.30998e-10		HSSILIHR	PBANKA_1442200	0.00863031	1.30998e-10
HSNISLNSINNPNSKPFK	PBANKA_1214700	conserved Plasmodium protein, unknown function	0.946	-0.0800879	0.997553	0.00106389		HSNISLNSINNPNSKPFK	PBANKA_1214700	-0.0800879	0.00106389
ELLDISSENELFINNKK	PBANKA_0915800	pre-mRNA-splicing factor 38A, putative	1.271	0.345964	0.892972	0.0491623		ELLDISSENELFINNKK	PBANKA_0915800	0.345964	0.0491623
ELGSFTGNNNNTFK	PBANKA_1124800	conserved Plasmodium protein, unknown function	0.962	-0.0558912	0.999932	2.95395e-05		ELGSFTGNNNNTFK	PBANKA_1124800	-0.0558912	2.95395e-05
HPSYSALLNNEDINLFK	PBANKA_1226100	conserved Plasmodium protein, unknown function	0.983	-0.0247367	0.999967	1.42493e-05		HPSYSALLNNEDINLFK	PBANKA_1226100	-0.0247367	1.42493e-05
HQIFGSAR	PBANKA_0807600	40S ribosomal protein S11, putative	0.971	-0.0424568	0.999406	0.000257891		HQIFGSAR	PBANKA_0807600	-0.0424568	0.000257891
EIGSEFENSIDSYAK	PBANKA_1216900	ATP-dependent RNA helicase DDX42, putative	1.284	0.360645	0.0981648	1.00804		EIGSEFENSIDSYAK	PBANKA_1216900	0.360645	1.00804
ELFNNPQFFQMMQNMMSNPDLINK	PBANKA_1242300	Hsc70-interacting protein, putative	0.93	-0.104697	0.999192	0.000351157		ELFNNPQFFQMMQNMMSNPDLINK	PBANKA_1242300	-0.104697	0.000351157
HQSFIDNFNYITK	PBANKA_0509000	exported protein 3, putative	1.002	0.00288251	1	9.01164e-13		HQSFIDNFNYITK	PBANKA_0509000	0.00288251	9.01164e-13
HQWKGSSIFGK	PBANKA_0107200	conserved Plasmodium protein, unknown function	0.857	-0.222633	0.990386	0.00419561		HQWKGSSIFGK	PBANKA_0107200	-0.222633	0.00419561
ELEINEILEHHDTNKDGK	PBANKA_0938400	endoplasmic reticulum-resident calcium binding protein, putative	0.967	-0.0484122	0.999967	1.4138e-05		ELEINEILEHHDTNKDGK	PBANKA_0938400	-0.0484122	1.4138e-05
HSLNAQNR	PBANKA_0807500	conserved Plasmodium protein, unknown function	1.065	0.0908534	0.996584	0.00148626		HSLNAQNR	PBANKA_0807500	0.0908534	0.00148626
ELDSLITNGSEIGNNSGR	PBANKA_1219500	chloroquine resistance transporter, putative	1.033	0.0468403	0.999994	2.41145e-06		ELDSLITNGSEIGNNSGR	PBANKA_1219500	0.0468403	2.41145e-06
HSISTGSK	PBANKA_0524700	Plasmodium exported protein, unknown function	0.965	-0.0513992	0.999912	3.83986e-05		HSISTGSK	PBANKA_0524700	-0.0513992	3.83986e-05
HSLTQSKK	PBANKA_1122000	nuclear polyadenylated RNA-binding protein NAB2, putative	0.906	-0.142417	0.993968	0.00262766		HSLTQSKK	PBANKA_1122000	-0.142417	0.00262766
ELDSGINSSNNITEGK	PBANKA_1335400	histone deacetylase, putative	1.056	0.0786098	0.970387	0.013055		ELDSGINSSNNITEGK	PBANKA_1335400	0.0786098	0.013055
HSNISLNSINNPNSK	PBANKA_1214700	conserved Plasmodium protein, unknown function						HSNISLNSINNPNSK	PBANKA_1214700		0
HSNTLPSNASQKPIQVDNK	PBANKA_0928600	AP-4 complex subunit mu, putative	0.946	-0.0800879	0.990786	0.00402014		HSNTLPSNASQKPIQVDNK	PBANKA_0928600	-0.0800879	0.00402014
ELVITTKSEFDK	PBANKA_0604300	tetratricopeptide repeat protein, putative	0.734	-0.446148	0.994311	0.00247761		ELVITTKSEFDK	PBANKA_0604300	-0.446148	0.00247761
EASVYSTFQLPK	PBANKA_0314500	40S ribosomal protein S26, putative	1.154	0.206643	0.575849	0.239691		EASVYSTFQLPK	PBANKA_0314500	0.206643	0.239691
EAPPFEPFSWKDEN	PBANKA_1329700	26S proteasome regulatory subunit RPN2, putative	1.057	0.0799754	0.994087	0.00257542		EAPPFEPFSWKDEN	PBANKA_1329700	0.0799754	0.00257542
DLYSYTDGNNNIINNK	PBANKA_0615800	exported serine/threonine protein kinase						DLYSYTDGNNNIINNK	PBANKA_0615800		0
KNSVAVVVGSITDDNR	PBANKA_1354500	60S ribosomal protein L18-2, putative	1.226	0.293959	0.528557	0.276909		KNSVAVVVGSITDDNR	PBANKA_1354500	0.293959	0.276909
DIVSEENEYDLPNINK	PBANKA_0416800	ubiquitin specific protease, putative	1.271	0.345964	0.688196	0.162288		DIVSEENEYDLPNINK	PBANKA_0416800	0.345964	0.162288
KNSVSVENNNQTNYDDENEIIDTNDYLR	PBANKA_0520700	conserved Plasmodium protein, unknown function	0.677	-0.562772	0.977636	0.00982278		KNSVSVENNNQTNYDDENEIIDTNDYLR	PBANKA_0520700	-0.562772	0.00982278
DLTTLSSMLDELHTR	PBANKA_1418800	SNARE protein, putative	0.861	-0.215915	0.957713	0.0187647		DLTTLSSMLDELHTR	PBANKA_1418800	-0.215915	0.0187647
KNTFQSFIGK	PBANKA_0109200	transcription elongation factor SPT5, putative	0.644	-0.634867	0.968127	0.0140675		KNTFQSFIGK	PBANKA_0109200	-0.634867	0.0140675
KNSSVTHLNSVEESEGVVEGVGVNQENPISQCLK	PBANKA_0214000	dynein heavy chain, putative	0.864	-0.210897	0.965987	0.0150286		KNSSVTHLNSVEESEGVVEGVGVNQENPISQCLK	PBANKA_0214000	-0.210897	0.0150286
KNTLELSTNIK	PBANKA_1134500	conserved Plasmodium protein, unknown function	0.903	-0.147202	0.994793	0.00226717		KNTLELSTNIK	PBANKA_1134500	-0.147202	0.00226717
KNTSEYITGFCGLNETPNNSNNTNNK	PBANKA_0611800	N-acetyltransferase, GNAT family, putative	1.247	0.318461	0.890563	0.0503356		KNTSEYITGFCGLNETPNNSNNTNNK	PBANKA_0611800	0.318461	0.0503356
DISNSNQNYIFNPK	PBANKA_0305500	conserved Plasmodium protein, unknown function						DISNSNQNYIFNPK	PBANKA_0305500		0
KNTTGSTVPLINSK	PBANKA_0519100	conserved Plasmodium protein, unknown function	1.243	0.313826	0.870595	0.060184		KNTTGSTVPLINSK	PBANKA_0519100	0.313826	0.060184
DINTIIES	PBANKA_1028400	60S ribosomal protein L10, putative	1.121	0.164786	0.9958	0.00182795		DINTIIES	PBANKA_1028400	0.164786	0.00182795
KPEEVTNEEYASFYK	PBANKA_0805700	heat shock protein 90, putative	1.03	0.0426443	0.999595	0.000175867		KPEEVTNEEYASFYK	PBANKA_0805700	0.0426443	0.000175867
DINSPKENIINILNK	PBANKA_0911100	conserved Plasmodium protein, unknown function						DINSPKENIINILNK	PBANKA_0911100		0
KNTNLISNNK	PBANKA_0501100	early transcribed membrane protein	1.061	0.0854247	0.999952	2.08182e-05		KNTNLISNNK	PBANKA_0501100	0.0854247	2.08182e-05
KNSPTSNLSSGNIQNSHYR	PBANKA_1329500	protein phosphatase containing kelch-like domains	1.094	0.129613	0.999854	6.3449e-05		KNSPTSNLSSGNIQNSHYR	PBANKA_1329500	0.129613	6.3449e-05
KNSIISIINNEEIITK	PBANKA_1321500	conserved Plasmodium protein, unknown function	0.927	-0.109359	0.999924	3.29636e-05		KNSIISIINNEEIITK	PBANKA_1321500	-0.109359	3.29636e-05
KNSLLENISNLNSK	PBANKA_1135400	riboflavin kinase, putative	1.061	0.0854247	0.999406	0.000257862		KNSLLENISNLNSK	PBANKA_1135400	0.0854247	0.000257862
KNENSLVSQGLTGIK	PBANKA_1131600	DNA replication licensing factor MCM6, putative	0.963	-0.0543923	0.99997	1.31501e-05		KNENSLVSQGLTGIK	PBANKA_1131600	-0.0543923	1.31501e-05
KNENSNNYDLIENEAESINK	PBANKA_1403500	MCL1 domain-containing protein, putative	1.055	0.077243	0.998548	0.000631161		KNENSNNYDLIENEAESINK	PBANKA_1403500	0.077243	0.000631161
DNSHPNTNPSVSK	PBANKA_1011400	DNA topoisomerase 2, putative	1.169	0.225275	0.999139	0.000374155		DNSHPNTNPSVSK	PBANKA_1011400	0.225275	0.000374155
DNPSTMYLSDSNIFLR	PBANKA_1415100	choline-phosphate cytidylyltransferase	1.091	0.125651	0.992668	0.00319597		DNPSTMYLSDSNIFLR	PBANKA_1415100	0.125651	0.00319597
KNIYSEVPNENQSLGNNK	PBANKA_0401100	serine/threonine protein kinase, putative	1.193	0.254594	0.962223	0.0167242		KNIYSEVPNENQSLGNNK	PBANKA_0401100	0.254594	0.0167242
DNPSTMYLSDSNIFLR	PBANKA_1415100	choline-phosphate cytidylyltransferase	1.172	0.228973	0.976981	0.0101137		DNPSTMYLSDSNIFLR	PBANKA_1415100	0.228973	0.0101137
DNNSIDLNSLNVSNNNLNGNNIVSNDGGNK	PBANKA_1356700	kelch protein K13, putative	1.094	0.129613	0.999934	2.86742e-05		DNNSIDLNSLNVSNNNLNGNNIVSNDGGNK	PBANKA_1356700	0.129613	2.86742e-05
DNLTLWTSDLQGDQTEEK	PBANKA_0712600	14-3-3 protein						DNLTLWTSDLQGDQTEEK	PBANKA_0712600		0
DNINIPIPSNNSPR	PBANKA_1231600	AP2 domain transcription factor AP2-O2	0.917	-0.125006	0.999588	0.00017878		DNINIPIPSNNSPR	PBANKA_1231600	-0.125006	0.00017878
KNSDINIDYDSSIYR	PBANKA_0207000	calcium-transporting ATPase, putative	1.07	0.0976108	0.999337	0.000287962		KNSDINIDYDSSIYR	PBANKA_0207000	0.0976108	0.000287962
KNSDNLNTPYTDISYNTNDQK	PBANKA_1027300	Btz domain-containing protein, putative	1.156	0.209141	0.972563	0.0120821		KNSDNLNTPYTDISYNTNDQK	PBANKA_1027300	0.209141	0.0120821
KNSFSILSVSDLQESK	PBANKA_0509700	conserved Plasmodium protein, unknown function	0.926	-0.110916	0.971872	0.012391		KNSFSILSVSDLQESK	PBANKA_0509700	-0.110916	0.012391
KNSIDNNENSIENSDVEK	PBANKA_1211600	conserved Plasmodium protein, unknown function	0.964	-0.0528949	0.999998	8.15012e-07		KNSIDNNENSIENSDVEK	PBANKA_1211600	-0.0528949	8.15012e-07
DNLLSHENINNIIPYQK	PBANKA_0720100	conserved Plasmodium protein, unknown function	1.082	0.1137	0.990157	0.00429589		DNLLSHENINNIIPYQK	PBANKA_0720100	0.1137	0.00429589
DNFVHLFSFNDPK	PBANKA_1015800	conserved Plasmodium protein, unknown function	0.838	-0.254978	0.995175	0.00210056		DNFVHLFSFNDPK	PBANKA_1015800	-0.254978	0.00210056
DINNNFIENKSNDNLYSYK	PBANKA_1434800	aminophospholipid-transporting P-ATPase, putative	1.056	0.0786098	0.999789	9.16138e-05		DINNNFIENKSNDNLYSYK	PBANKA_1434800	0.0786098	9.16138e-05
KNENNALIYQNSK	PBANKA_0315300	patatin-like phospholipase, putative	0.988	-0.0174171	0.999996	1.68016e-06		KNENNALIYQNSK	PBANKA_0315300	-0.0174171	1.68016e-06
KPSIPLNENISIR	PBANKA_0204800	secreted ookinete protein, putative	1.223	0.290424	0.994568	0.00236569		KPSIPLNENISIR	PBANKA_0204800	0.290424	0.00236569
KQESVDLNELHFK	PBANKA_1321100	conserved Plasmodium protein, unknown function	0.871	-0.199255	0.772565	0.112065		KQESVDLNELHFK	PBANKA_1321100	-0.199255	0.112065
KSGGLNHFMGNNLEK	PBANKA_1426900	ATP-dependent RNA helicase DBP1, putative	1.065	0.0908534	0.997664	0.00101567		KSGGLNHFMGNNLEK	PBANKA_1426900	0.0908534	0.00101567
KSGNENIVPQGSSESIENFGGK	PBANKA_0706800	DnaJ protein, putative	0.852	-0.231075	0.833341	0.0791771		KSGNENIVPQGSSESIENFGGK	PBANKA_0706800	-0.231075	0.0791771
DKLNEHFTLDSFNDEFLHK	PBANKA_1123500	SNF2 helicase, putative	1.148	0.199123	0.991975	0.00349907		DKLNEHFTLDSFNDEFLHK	PBANKA_1123500	0.199123	0.00349907
KSNENNSPYHGK	PBANKA_1029600	conserved Plasmodium protein, unknown function	0.761	-0.394032	0.870703	0.0601297		KSNENNSPYHGK	PBANKA_1029600	-0.394032	0.0601297
KSNSLTNDICIENK	PBANKA_1434300	conserved Plasmodium protein, unknown function	1.141	0.190299	0.868443	0.0612584		KSNSLTNDICIENK	PBANKA_1434300	0.190299	0.0612584
KSNVGHNYYSGIDNPSTLK	PBANKA_1356300	CDT1-like protein, putative	1.021	0.0299829	1	9.94706e-08		KSNVGHNYYSGIDNPSTLK	PBANKA_1356300	0.0299829	9.94706e-08
KSFIQDYTPK	PBANKA_1009500	glutamate synthase [NADH], putative	0.886	-0.174621	0.999958	1.80933e-05		KSFIQDYTPK	PBANKA_1009500	-0.174621	1.80933e-05
KSPSISYVSVK	PBANKA_0416000	high molecular weight rhoptry protein 3, putative	0.888	-0.171368	0.998598	0.00060926		KSPSISYVSVK	PBANKA_0416000	-0.171368	0.00060926
KSSFFDNISCETLDK	PBANKA_1301300	trailer hitch homolog	1.043	0.0607392	0.999999	3.85371e-07		KSSFFDNISCETLDK	PBANKA_1301300	0.0607392	3.85371e-07
KSTSYIAYNEYEYNEK	PBANKA_1101600	chromatin assembly factor 1 subunit A, putative	1.002	0.00288251	1	6.71497e-11		KSTSYIAYNEYEYNEK	PBANKA_1101600	0.00288251	6.71497e-11
DHNEIRNSIPQHWHK	PBANKA_1406700	carbamoyl phosphate synthetase, putative	0.819	-0.288065	0.727941	0.137904		DHNEIRNSIPQHWHK	PBANKA_1406700	-0.288065	0.137904
KTESFSNIENIQIK	PBANKA_0505300	conserved Plasmodium protein, unknown function	0.955	-0.0664274	0.999984	6.75585e-06		KTESFSNIENIQIK	PBANKA_0505300	-0.0664274	6.75585e-06
DGVSSIYGSNEAFR	PBANKA_1434700	clathrin heavy chain, putative	0.969	-0.0454314	0.998691	0.000569065		DGVSSIYGSNEAFR	PBANKA_1434700	-0.0454314	0.000569065
DGVEVLSSDEEDEEEEYEEEDNTLK	PBANKA_1016700	leucine-rich repeat protein	0.901	-0.150401	0.998036	0.000853642		DGVEVLSSDEEDEEEEYEEEDNTLK	PBANKA_1016700	-0.150401	0.000853642
KSQSENFDELYNTDLLK	PBANKA_1205400	rho GTPase-activating protein, putative	0.785	-0.349235	0.972893	0.011935		KSQSENFDELYNTDLLK	PBANKA_1205400	-0.349235	0.011935
DKQLTIGEIEK	PBANKA_0822700	ribosome production factor 1, putative	0.889	-0.169745	0.999761	0.00010381		DKQLTIGEIEK	PBANKA_0822700	-0.169745	0.00010381
KSAPVSTGIK	PBANKA_1117100	histone H3 variant, putative	1.234	0.303342	0.386802	0.412511		KSAPVSTGIK	PBANKA_1117100	0.303342	0.412511
KSAPISAGIK	PBANKA_0108800	histone H3, putative	1.517	0.601221	0.351351	0.454259		KSAPISAGIK	PBANKA_0108800	0.601221	0.454259
DINILCNNSQDEK	PBANKA_0515900	mRNA-decapping enzyme subunit 1, putative	0.942	-0.086201	0.999448	0.000239812		DINILCNNSQDEK	PBANKA_0515900	-0.086201	0.000239812
KQHSEDIGNYSWTLLNEEAK	PBANKA_0607900	cGMP-specific 3',5'-cyclic phosphodiesterase alpha, putative						KQHSEDIGNYSWTLLNEEAK	PBANKA_0607900		0
KQLTSHVVTR	PBANKA_0933700	mitogen-activated protein kinase 2	0.6	-0.736966	0.194374	0.711361		KQLTSHVVTR	PBANKA_0933700	-0.736966	0.711361
DINAFPSEDIYIYDNK	PBANKA_1439300	WD repeat-containing protein, putative						DINAFPSEDIYIYDNK	PBANKA_1439300		0
DILSNSVSNCFINIPQEK	PBANKA_0413400	zinc finger protein, putative	0.937	-0.093879	0.99196	0.00350595		DILSNSVSNCFINIPQEK	PBANKA_0413400	-0.093879	0.00350595
DILSNEHILNVEEYLNK	PBANKA_1023800	conserved Plasmodium protein, unknown function	0.99	-0.0144996	1	5.30295e-10		DILSNEHILNVEEYLNK	PBANKA_1023800	-0.0144996	5.30295e-10
DIININSLR	PBANKA_1445500	pre-mRNA-splicing regulator WTAP, putative	0.819	-0.288065	0.986274	0.00600258		DIININSLR	PBANKA_1445500	-0.288065	0.00600258
DLKSISALAIPDEENTK	PBANKA_0401000	pre-mRNA-splicing factor PRP46, putative	0.782	-0.354759	0.928165	0.0323747		DLKSISALAIPDEENTK	PBANKA_0401000	-0.354759	0.0323747
DIGASNNYSQNIDK	PBANKA_1236600	conserved Plasmodium protein, unknown function	1.137	0.185232	0.875603	0.0576926		DIGASNNYSQNIDK	PBANKA_1236600	0.185232	0.0576926
DLFSNNSNLINKDNK	PBANKA_0923100	conserved Plasmodium protein, unknown function	1.009	0.0129262	1	5.23285e-08		DLFSNNSNLINKDNK	PBANKA_0923100	0.0129262	5.23285e-08
DLETPFESDIIIENK	PBANKA_1230100	ribonuclease, putative	1.114	0.155749	0.99991	3.89354e-05		DLETPFESDIIIENK	PBANKA_1230100	0.155749	3.89354e-05
DIDNQILSHNSTAEIINNQNDK	PBANKA_0601200	dynein heavy chain, putative	0.969	-0.0454314	0.999734	0.000115601		DIDNQILSHNSTAEIINNQNDK	PBANKA_0601200	-0.0454314	0.000115601
DIDLLISSCENLK	PBANKA_0000301	fam-b protein	1.112	0.153157	0.986281	0.00599949		DIDLLISSCENLK	PBANKA_0000301	0.153157	0.00599949
DIDGNSLMNSHIGNLSHNLGNSR	PBANKA_1214700	conserved Plasmodium protein, unknown function	1.137	0.185232	0.950843	0.0218911		DIDGNSLMNSHIGNLSHNLGNSR	PBANKA_1214700	0.185232	0.0218911
DKTLDEAYGSLEQSVK	PBANKA_1305700	vacuolar protein sorting-associated protein 60, putative	0.926	-0.110916	0.999537	0.000201199		DKTLDEAYGSLEQSVK	PBANKA_1305700	-0.110916	0.000201199
KPYASNFSDMETFPR	PBANKA_1229000	Plasmodium exported protein (PHIST), unknown function	0.94	-0.0892673	0.999626	0.000162551		KPYASNFSDMETFPR	PBANKA_1229000	-0.0892673	0.000162551
DNSMTSYMLSK	PBANKA_0805700	heat shock protein 90, putative	0.775	-0.367732	0.99732	0.00116552		DNSMTSYMLSK	PBANKA_0805700	-0.367732	0.00116552
KNEDFDADVTFSDPEFFDK	PBANKA_1452500	conserved Plasmodium protein, unknown function	1.029	0.041243	0.999858	6.17128e-05		KNEDFDADVTFSDPEFFDK	PBANKA_1452500	0.041243	6.17128e-05
KNDMTTILHSESNLTEQNALK	PBANKA_1206300	PHD finger protein PHD1, putative	0.931	-0.103147	0.999948	2.264e-05		KNDMTTILHSESNLTEQNALK	PBANKA_1206300	-0.103147	2.264e-05
DVNWFENNDIEEDKFNSINSEDDFR	PBANKA_1107400	conserved protein, unknown function	1.295	0.372952	0.927735	0.0325759		DVNWFENNDIEEDKFNSINSEDDFR	PBANKA_1107400	0.372952	0.0325759
KIHTVEHEWEELNK	PBANKA_0805700	heat shock protein 90, putative	1.05	0.0703893	0.999786	9.31438e-05		KIHTVEHEWEELNK	PBANKA_0805700	0.0703893	9.31438e-05
KILGENELDDIEEISENDENNEFEEDLIGR	PBANKA_0303300	conserved Plasmodium protein, unknown function	0.889	-0.169745	0.99637	0.00157921		KILGENELDDIEEISENDENNEFEEDLIGR	PBANKA_0303300	-0.169745	0.00157921
KLLSFTNNDIIR	PBANKA_0716900	armadillo-domain containing rhoptry protein, putative	1.212	0.27739	0.975483	0.0107801		KLLSFTNNDIIR	PBANKA_0716900	0.27739	0.0107801
DVLSANSNIQVGGYDK	PBANKA_1301300	trailer hitch homolog	1.04	0.0565835	0.999862	6.01247e-05		DVLSANSNIQVGGYDK	PBANKA_1301300	0.0565835	6.01247e-05
DVLNSNSSTTNIR	PBANKA_0601600	nuclear export mediator factor NEMF, putative	1.012	0.0172093	1	5.02167e-08		DVLNSNSSTTNIR	PBANKA_0601600	0.0172093	5.02167e-08
KLGSGAYGEVLLCK	PBANKA_0314200	calcium-dependent protein kinase 1	0.85	-0.234465	0.931535	0.0308006		KLGSGAYGEVLLCK	PBANKA_0314200	-0.234465	0.0308006
KLNNFFISNQTPNNK	PBANKA_1454600	conserved Plasmodium protein, unknown function						KLNNFFISNQTPNNK	PBANKA_1454600		0
KINSNNNVSENISEGNR	PBANKA_0906900	conserved Plasmodium protein, unknown function	0.941	-0.0877334	0.988393	0.00507049		KINSNNNVSENISEGNR	PBANKA_0906900	-0.0877334	0.00507049
DVKSNIDVEPEILK	PBANKA_0307100	conserved Plasmodium protein, unknown function	1.073	0.10165	0.99995	2.18534e-05		DVKSNIDVEPEILK	PBANKA_0307100	0.10165	2.18534e-05
KIPGWNPVEDNADNSANNLK	PBANKA_0607500	mago-binding protein, putative						KIPGWNPVEDNADNSANNLK	PBANKA_0607500		0
KIPSLAIGVR	PBANKA_1425100	karyopherin alpha, putative	0.931	-0.103147	0.991604	0.00366189		KIPSLAIGVR	PBANKA_1425100	-0.103147	0.00366189
DVDMISEIDENEKPTSGIENHQYQSEVTR	PBANKA_1437300	endoplasmin, putative	0.984	-0.0232698	1	5.69711e-09		DVDMISEIDENEKPTSGIENHQYQSEVTR	PBANKA_1437300	-0.0232698	5.69711e-09
DTVGDTIGGIASGIEK	PBANKA_0214600	Plasmodium exported protein, unknown function	1.032	0.045443	0.999979	9.19475e-06		DTVGDTIGGIASGIEK	PBANKA_0214600	0.045443	9.19475e-06
KINNSGSLSEFEK	PBANKA_1403800	translational activator GCN1, putative	0.864	-0.210897	0.848735	0.0712281		KINNSGSLSEFEK	PBANKA_1403800	-0.210897	0.0712281
KLFLDHIMSMENR	PBANKA_0621500	Rab GTPase activator and protein kinase, putative	0.94	-0.0892673	0.983064	0.0074181		KLFLDHIMSMENR	PBANKA_0621500	-0.0892673	0.0074181
KIETFDNNITNR	PBANKA_0315800	ribosome associated membrane protein RAMP4, putative	1.275	0.350497	0.963139	0.0163111		KIETFDNNITNR	PBANKA_0315800	0.350497	0.0163111
DVSDDISTIDIEEIK	PBANKA_0942700	chromatin remodeling protein, putative						DVSDDISTIDIEEIK	PBANKA_0942700		0
KHTLISNNSINK	PBANKA_0717900	RNA-binding protein, putative	1.182	0.24123	0.749385	0.125295		KHTLISNNSINK	PBANKA_0717900	0.24123	0.125295
EAMLKDDIATPLNMPNLQQ	PBANKA_0926700	exported protein 1	0.747	-0.42082	0.597113	0.223943		EAMLKDDIATPLNMPNLQQ	PBANKA_0926700	-0.42082	0.223943
EAMLKDDIATPLNMPNLQQ	PBANKA_0926700	exported protein 1	0.774	-0.369595	0.556936	0.254195		EAMLKDDIATPLNMPNLQQ	PBANKA_0926700	-0.369595	0.254195
KIASVIIN	PBANKA_1017300	conserved Plasmodium protein, unknown function	0.875	-0.192645	0.972896	0.0119337		KIASVIIN	PBANKA_1017300	-0.192645	0.0119337
KIDDESFPDLLESTEK	PBANKA_1142800	conserved protein, unknown function	1.135	0.182692	0.997645	0.00102404		KIDDESFPDLLESTEK	PBANKA_1142800	0.182692	0.00102404
EALITLETKFPK	PBANKA_1232500	eukaryotic translation initiation factor 3 subunit B, putative	0.965	-0.0513992	0.999999	2.27382e-07		EALITLETKFPK	PBANKA_1232500	-0.0513992	2.27382e-07
KIDLNDSYDTHR	PBANKA_0712800	U4/U6.U5 small nuclear ribonucleoprotein, putative	0.971	-0.0424568	0.999996	1.72749e-06		KIDLNDSYDTHR	PBANKA_0712800	-0.0424568	1.72749e-06
KIDSFTILNK	PBANKA_0802000	conserved Plasmodium protein, unknown function	0.839	-0.253257	0.664078	0.177781		KIDSFTILNK	PBANKA_0802000	-0.253257	0.177781
EAFSGVIKK	PBANKA_0519900	conserved Plasmodium protein, unknown function	0.95	-0.0740006	1	7.98235e-08		EAFSGVIKK	PBANKA_0519900	-0.0740006	7.98235e-08
KIENSFTIVSFK	PBANKA_0409300	phosphatidylinositol 3- and 4-kinase, putative	0.752	-0.411195	0.970178	0.0131487		KIENSFTIVSFK	PBANKA_0409300	-0.411195	0.0131487
EAFMEDVESGRLPHFIDSNLEQIK	PBANKA_1415600	DNA replication licensing factor MCM4, putative	0.851	-0.232769	0.997254	0.00119437		EAFMEDVESGRLPHFIDSNLEQIK	PBANKA_1415600	-0.232769	0.00119437
KLESFNANAPFNVK	PBANKA_1400600	cytoadherence linked asexual protein, putative	0.942	-0.086201	0.999574	0.000185079		KLESFNANAPFNVK	PBANKA_1400600	-0.086201	0.000185079
DYTYNSSALNYQIK	PBANKA_1009500	glutamate synthase [NADH], putative	0.955	-0.0664274	0.9998	8.69803e-05		DYTYNSSALNYQIK	PBANKA_1009500	-0.0664274	8.69803e-05
DYQNKLSSHIK	PBANKA_1412200	conserved Plasmodium protein, unknown function	0.716	-0.481969	0.805667	0.0938444		DYQNKLSSHIK	PBANKA_1412200	-0.481969	0.0938444
DVSDLEKENNITPSVIEQVK	PBANKA_0922500	kelch domain-containing protein, putative						DVSDLEKENNITPSVIEQVK	PBANKA_0922500		0
DTPTSLTRVFNR	PBANKA_1359000	protein transport protein SEC61 subunit alpha, putative	1.01	0.0143553	1	6.31163e-09		DTPTSLTRVFNR	PBANKA_1359000	0.0143553	6.31163e-09
DTPSHTLSINNHIER	PBANKA_1402900	PUB domain-containing protein, putative						DTPSHTLSINNHIER	PBANKA_1402900		0
DTNIFNNSNNSPSK	PBANKA_1140100	nucleoporin NUP205						DTNIFNNSNNSPSK	PBANKA_1140100		0
KLQSVETLGCTTVICSDK	PBANKA_0207000	calcium-transporting ATPase, putative	0.753	-0.409278	0.921338	0.035581		KLQSVETLGCTTVICSDK	PBANKA_0207000	-0.409278	0.035581
KLTNEIANPGQNIFTAFK	PBANKA_0836300	cytoadherence linked asexual protein 9	1.106	0.145351	0.827262	0.0823569		KLTNEIANPGQNIFTAFK	PBANKA_0836300	0.145351	0.0823569
DSADEYDIDEVKHFFPVFSEK	PBANKA_1124300	conserved Plasmodium protein, unknown function	0.928	-0.107803	0.999505	0.000215237		DSADEYDIDEVKHFFPVFSEK	PBANKA_1124300	-0.107803	0.000215237
DRSENSVENTTDPK	PBANKA_0819900	nucleosome assembly protein	1.014	0.0200577	1	1.05417e-07		DRSENSVENTTDPK	PBANKA_0819900	0.0200577	1.05417e-07
DQITFGGMFDKGSLYEEK	PBANKA_1460400	peptidyl-prolyl cis-trans isomerase FKBP35, putative						DQITFGGMFDKGSLYEEK	PBANKA_1460400		0
DQICLSNSNVK	PBANKA_1035700	WD repeat-containing protein 65, putative	0.955	-0.0664274	0.999554	0.000193642		DQICLSNSNVK	PBANKA_1035700	-0.0664274	0.000193642
KLVSFHNDQITK	PBANKA_0513400	LEM3/CDC50 family protein, putative	1.13	0.176323	0.997991	0.000873393		KLVSFHNDQITK	PBANKA_0513400	0.176323	0.000873393
KLVSSEIVSLK	PBANKA_1201100	conserved Plasmodium protein, unknown function						KLVSSEIVSLK	PBANKA_1201100		0
DNYHRSNNYMDYEK	PBANKA_0937200	RNA-binding protein, putative	0.86	-0.217591	0.959045	0.0181611		DNYHRSNNYMDYEK	PBANKA_0937200	-0.217591	0.0181611
KIYSYDMIDLNEIPEIR	PBANKA_0417300	AP-4 complex subunit epsilon, putative	1.122	0.166073	0.895486	0.0479413		KIYSYDMIDLNEIPEIR	PBANKA_0417300	0.166073	0.0479413
KMNSDDFNTPSSK	PBANKA_0908800	conserved Plasmodium protein, unknown function	0.926	-0.110916	0.772845	0.111907		KMNSDDFNTPSSK	PBANKA_0908800	-0.110916	0.111907
DNSTSNSFIK	PBANKA_0919900	ATP-dependent 6-phosphofructokinase, putative	0.856	-0.224317	0.986978	0.00569232		DNSTSNSFIK	PBANKA_0919900	-0.224317	0.00569232
GENILTGKNSGTIIYNENK	PBANKA_0311600	conserved Plasmodium protein, unknown function	0.915	-0.128156	0.992026	0.00347707		GENILTGKNSGTIIYNENK	PBANKA_0311600	-0.128156	0.00347707
KNCLCGVMITASHNPK	PBANKA_1210900	phosphoglucomutase, putative	0.984	-0.0232698	1	4.70654e-08		KNCLCGVMITASHNPK	PBANKA_1210900	-0.0232698	4.70654e-08
KNCLCGVMITASHNPK	PBANKA_1210900	phosphoglucomutase, putative	0.723	-0.467932	0.138233	0.85939		KNCLCGVMITASHNPK	PBANKA_1210900	-0.467932	0.85939
KNDHSLSGLNNNFEVTK	PBANKA_1010300	dynein-related AAA-type ATPase, putative	0.997	-0.00433459	1	4.72269e-11		KNDHSLSGLNNNFEVTK	PBANKA_1010300	-0.00433459	4.72269e-11
KLTDTDGENNGDVFNIDFNK	PBANKA_0807500	conserved Plasmodium protein, unknown function	0.846	-0.24127	0.944983	0.0245761		KLTDTDGENNGDVFNIDFNK	PBANKA_0807500	-0.24127	0.0245761
KHTHEESLNSSELFSR	PBANKA_1238600	divalent metal transporter, putative	0.959	-0.0603973	0.999265	0.000319246		KHTHEESLNSSELFSR	PBANKA_1238600	-0.0603973	0.000319246
KLTDDHENSINNNYSGNLVENTYTK	PBANKA_1127700	nicotinate phosphoribosyltransferase, putative	1.078	0.108357	0.997764	0.000972091		KLTDDHENSINNNYSGNLVENTYTK	PBANKA_1127700	0.108357	0.000972091
KLSQTSLTTENK	PBANKA_1015100	conserved Plasmodium protein, unknown function	0.96	-0.0588937	0.999999	4.32757e-07		KLSQTSLTTENK	PBANKA_1015100	-0.0588937	4.32757e-07
KLSDVEEDDESIDNNEHIYVPK	PBANKA_1304400	allantoicase, putative	1.005	0.0071955	1	2.71229e-09		KLSDVEEDDESIDNNEHIYVPK	PBANKA_1304400	0.0071955	2.71229e-09
DTNFSINGDEKK	PBANKA_0803600	importin-7, putative						DTNFSINGDEKK	PBANKA_0803600		0
DTNFSINGDEK	PBANKA_0803600	importin-7, putative	1.294	0.371838	0.129127	0.888983		DTNFSINGDEK	PBANKA_0803600	0.371838	0.888983
DTLINSGSWITEK	PBANKA_1457800	ADP-ribosylation factor GTPase-activating protein 1, putative						DTLINSGSWITEK	PBANKA_1457800		0
DTLANALSLNKR	PBANKA_1438000	cAMP-dependent protein kinase regulatory subunit, putative	1.003	0.00432161	1	3.83465e-13		DTLANALSLNKR	PBANKA_1438000	0.00432161	3.83465e-13
KLSFVNANMDNFSINENK	PBANKA_0401100	serine/threonine protein kinase, putative	1.143	0.192825	0.122901	0.910446		KLSFVNANMDNFSINENK	PBANKA_0401100	0.192825	0.910446
DTFTQLSTITSNINDNINIEPDNYYSSEIK	PBANKA_1015900	transcription initiation TFIID-like, putative	1.178	0.23634	0.998404	0.000693497		DTFTQLSTITSNINDNINIEPDNYYSSEIK	PBANKA_1015900	0.23634	0.000693497
KLSFVNANMDNFSINENK	PBANKA_0401100	serine/threonine protein kinase, putative	1.042	0.0593553	0.999551	0.000195112		KLSFVNANMDNFSINENK	PBANKA_0401100	0.0593553	0.000195112
DTEVNLPESLNNTVK	PBANKA_0307800	conserved Plasmodium protein, unknown function	1.185	0.244887	0.80439	0.0945332		DTEVNLPESLNNTVK	PBANKA_0307800	0.244887	0.0945332
DSSSSLHTQSQR	PBANKA_1452500	conserved Plasmodium protein, unknown function	1.167	0.222805	0.978686	0.00935652		DSSSSLHTQSQR	PBANKA_1452500	0.222805	0.00935652
KLSHFEQTVVK	PBANKA_1325800	conserved Plasmodium protein, unknown function	0.809	-0.305788	0.454043	0.342903		KLSHFEQTVVK	PBANKA_1325800	-0.305788	0.342903
DSQSHFSIHEF	PBANKA_1463900	HSP20-like chaperone, putative	1.081	0.112367	0.999088	0.000396171		DSQSHFSIHEF	PBANKA_1463900	0.112367	0.000396171
KISNNLFENEDQNVLNNSDAK	PBANKA_0316000	replication factor C subunit 1, putative	1.222	0.289244	0.750023	0.124926		KISNNLFENEDQNVLNNSDAK	PBANKA_0316000	0.289244	0.124926
DSMGVNIEQSPHLEYNETENMNDFNQYYIGK	PBANKA_1024900	DNA replication licensing factor MCM2, putative	0.926	-0.110916	0.99857	0.00062134		DSMGVNIEQSPHLEYNETENMNDFNQYYIGK	PBANKA_1024900	-0.110916	0.00062134
DSASTGLFAHIR	PBANKA_1137800	glideosome-associated connector	0.932	-0.101598	0.998798	0.000522272		DSASTGLFAHIR	PBANKA_1137800	-0.101598	0.000522272
KLSYFQILNSK	PBANKA_1361600	E1-E2 ATPase, putative	0.974	-0.0380063	0.999996	1.58119e-06		KLSYFQILNSK	PBANKA_1361600	-0.0380063	1.58119e-06
DGTPVSILYGSGGIK	PBANKA_1034400	plasmepsin IV	0.991	-0.013043	1	8.08906e-10		DGTPVSILYGSGGIK	PBANKA_1034400	-0.013043	8.08906e-10
ELYNSNSDLYLDYK	PBANKA_1428900	bromodomain protein 2, putative	0.882	-0.181149	0.617234	0.20955		ELYNSNSDLYLDYK	PBANKA_1428900	-0.181149	0.20955
EMLSNDLSNNDEIDEEKR	PBANKA_0100700	Plasmodium exported protein, unknown function	1.199	0.261832	0.988839	0.0048742		EMLSNDLSNNDEIDEEKR	PBANKA_0100700	0.261832	0.0048742
GNSQVIHSMSLNNIK	PBANKA_0715000	vacuolar protein sorting-associated protein 9, putative	0.857	-0.222633	0.852778	0.069164		GNSQVIHSMSLNNIK	PBANKA_0715000	-0.222633	0.069164
GNSQVIHSMSLNNIKDK	PBANKA_0715000	vacuolar protein sorting-associated protein 9, putative	0.865	-0.209228	0.694554	0.158294		GNSQVIHSMSLNNIKDK	PBANKA_0715000	-0.209228	0.158294
FLTSSFSEDEYLIK	PBANKA_1428300	WD repeat-containing protein, putative	0.99	-0.0144996	1	1.99361e-08		FLTSSFSEDEYLIK	PBANKA_1428300	-0.0144996	1.99361e-08
FISVDNDAQPLQHSLNIAHK	PBANKA_1000600	erythrocyte membrane antigen 1	0.928	-0.107803	0.989172	0.00472804		FISVDNDAQPLQHSLNIAHK	PBANKA_1000600	-0.107803	0.00472804
GNSSIMDADSYNLNK	PBANKA_0104800	protein KIC1, putative	0.979	-0.0306192	0.999995	2.24026e-06		GNSSIMDADSYNLNK	PBANKA_0104800	-0.0306192	2.24026e-06
GNSTNFIDEINVGK	PBANKA_0616900	conserved Plasmodium protein, unknown function	0.953	-0.0694519	0.999555	0.000193095		GNSTNFIDEINVGK	PBANKA_0616900	-0.0694519	0.000193095
FLYFDEKSFTNK	PBANKA_0307200	monocarboxylate transporter, putative	1.113	0.154454	0.987021	0.00567365		FLYFDEKSFTNK	PBANKA_0307200	0.154454	0.00567365
GNVPTSIAK	PBANKA_0315800	ribosome associated membrane protein RAMP4, putative	0.822	-0.28279	0.877341	0.0568313		GNVPTSIAK	PBANKA_0315800	-0.28279	0.0568313
GPHNSVR	PBANKA_0309400	conserved Plasmodium protein, unknown function	1.126	0.171207	0.978553	0.00941572		GPHNSVR	PBANKA_0309400	0.171207	0.00941572
GPHSSQRPQPMSLLIR	PBANKA_1103000	serine/arginine-rich splicing factor 12, putative	1.067	0.0935602	0.999787	9.24996e-05		GPHSSQRPQPMSLLIR	PBANKA_1103000	0.0935602	9.24996e-05
GPSLQPSDITLGK	PBANKA_0417900	nucleoporin NUP138	0.937	-0.093879	0.999674	0.000141391		GPSLQPSDITLGK	PBANKA_0417900	-0.093879	0.000141391
GQGSDGGKFTVFTK	PBANKA_1428700	eukaryotic translation initiation factor 3 subunit A, putative	1.084	0.116365	0.999951	2.14761e-05		GQGSDGGKFTVFTK	PBANKA_1428700	0.116365	2.14761e-05
FLSNSYSLK	PBANKA_1109400	phosphatidylinositol 4-kinase, putative	0.915	-0.128156	0.97532	0.0108531		FLSNSYSLK	PBANKA_1109400	-0.128156	0.0108531
GQTLPEFVLNENEDISSGKDEL	PBANKA_0942500	thioredoxin-like mero protein, putative	1.014	0.0200577	1	1.98063e-08		GQTLPEFVLNENEDISSGKDEL	PBANKA_0942500	0.0200577	1.98063e-08
GPGVYHSDEYIKLETLFK	PBANKA_1463000	osmiophilic body protein G377	0.73	-0.454032	0.999988	5.16475e-06		GPGVYHSDEYIKLETLFK	PBANKA_1463000	-0.454032	5.16475e-06
GNSILLSDK	PBANKA_1126100	mitochondrial import inner membrane translocase subunit TIM22, putative	1.03	0.0426443	0.999865	5.84627e-05		GNSILLSDK	PBANKA_1126100	0.0426443	5.84627e-05
GNSLGIHAENNSNYILIDNQK	PBANKA_1129100	DNA polymerase epsilon catalytic subunit A, putative	0.912	-0.132894	0.978256	0.00954734		GNSLGIHAENNSNYILIDNQK	PBANKA_1129100	-0.132894	0.00954734
GNSIETFNVNK	PBANKA_1306800	Sec7 domain-containing protein ARFGEF, putative	0.931	-0.103147	0.929864	0.0315804		GNSIETFNVNK	PBANKA_1306800	-0.103147	0.0315804
FNNTLNQINNQEINDNEK	PBANKA_0906300	methyltransferase, putative	0.94	-0.0892673	0.989377	0.00463807		FNNTLNQINNQEINDNEK	PBANKA_0906300	-0.0892673	0.00463807
GMIGSNSNK	PBANKA_0937200	RNA-binding protein, putative	1.013	0.0186342	0.992627	0.00321411		GMIGSNSNK	PBANKA_0937200	0.0186342	0.00321411
GMIGSNSNK	PBANKA_0937200	RNA-binding protein, putative	1.009	0.0129262	1	1.15437e-08		GMIGSNSNK	PBANKA_0937200	0.0129262	1.15437e-08
GMIGSNSNKNVFNYK	PBANKA_0937200	RNA-binding protein, putative	1.119	0.16221	0.847679	0.0717686		GMIGSNSNKNVFNYK	PBANKA_0937200	0.16221	0.0717686
FNDNSNMSVNQR	PBANKA_1131600	DNA replication licensing factor MCM6, putative	1.149	0.200379	0.868891	0.0610347		FNDNSNMSVNQR	PBANKA_1131600	0.200379	0.0610347
FNASNINELMDLQNSENDENLK	PBANKA_1023800	conserved Plasmodium protein, unknown function	1.079	0.109695	0.999516	0.000210265		FNASNINELMDLQNSENDENLK	PBANKA_1023800	0.109695	0.000210265
GMSETYNSRER	PBANKA_1445500	pre-mRNA-splicing regulator WTAP, putative	0.901	-0.150401	0.999024	0.000424213		GMSETYNSRER	PBANKA_1445500	-0.150401	0.000424213
GMTHNSNHFEDVDLDSEFR	PBANKA_0507300	dynein heavy chain, putative	0.867	-0.205896	0.997401	0.00113027		GMTHNSNHFEDVDLDSEFR	PBANKA_0507300	-0.205896	0.00113027
GNASETIDKEFDIK	PBANKA_1135900	conserved Plasmodium protein, unknown function	0.946	-0.0800879	0.999977	1.01098e-05		GNASETIDKEFDIK	PBANKA_1135900	-0.0800879	1.01098e-05
GNKVNHVNSK	PBANKA_0314200	calcium-dependent protein kinase 1	0.932	-0.101598	0.999059	0.000408717		GNKVNHVNSK	PBANKA_0314200	-0.101598	0.000408717
GNLGNTSQK	PBANKA_0524200	early transcribed membrane protein	1.156	0.209141	0.96817	0.0140486		GNLGNTSQK	PBANKA_0524200	0.209141	0.0140486
GNLNTMQVIDKSVNK	PBANKA_1127700	nicotinate phosphoribosyltransferase, putative	1.101	0.138814	0.997821	0.000947509		GNLNTMQVIDKSVNK	PBANKA_1127700	0.138814	0.000947509
GNLSLYAEIQNK	PBANKA_1037600	rRNA biogenesis protein RRP5, putative	1.1	0.137504	0.976698	0.0102395		GNLSLYAEIQNK	PBANKA_1037600	0.137504	0.0102395
GNMGSIIIENICK	PBANKA_1240900	conserved Plasmodium protein, unknown function	0.951	-0.0724828	0.923976	0.0343392		GNMGSIIIENICK	PBANKA_1240900	-0.0724828	0.0343392
GNNDNIMSNEQIEVSK	PBANKA_1354300	sodium-dependent phosphate transporter, putative						GNNDNIMSNEQIEVSK	PBANKA_1354300		0
GQTPSQIGATLR	PBANKA_1135100	40S ribosomal protein S15, putative	1.158	0.211635	0.122731	0.911045		GQTPSQIGATLR	PBANKA_1135100	0.211635	0.911045
GMENNENIILGIHCDKSMLK	PBANKA_1311700	multidrug resistance protein 2, putative	0.988	-0.0174171	0.999995	2.312e-06		GMENNENIILGIHCDKSMLK	PBANKA_1311700	-0.0174171	2.312e-06
GREESNSESR	PBANKA_0418000	ATP-dependent RNA helicase DDX60, putative	1.059	0.0827026	0.999985	6.34823e-06		GREESNSESR	PBANKA_0418000	0.0827026	6.34823e-06
FININNISLENGEK	PBANKA_1422200	cation diffusion facilitator family protein, putative	0.966	-0.0499049	0.999861	6.02111e-05		FININNISLENGEK	PBANKA_1422200	-0.0499049	6.02111e-05
GTLGSELESK	PBANKA_0519400	conserved Plasmodium protein, unknown function	1.185	0.244887	0.911924	0.0400412		GTLGSELESK	PBANKA_0519400	0.244887	0.0400412
GTLSQGGEELSENNLIDEHMR	PBANKA_0823000	ubiquitin-like protein, putative	0.853	-0.229382	0.817778	0.0873646		GTLSQGGEELSENNLIDEHMR	PBANKA_0823000	-0.229382	0.0873646
FLDNFLGSR	PBANKA_0704500	HECT-like E3 ubiquitin ligase, putative	0.86	-0.217591	0.995968	0.00175462		FLDNFLGSR	PBANKA_0704500	-0.217591	0.00175462
FIDGSNELISK	PBANKA_0903800	serine/threonine protein kinase, putative	1.062	0.0867838	0.999646	0.000153815		FIDGSNELISK	PBANKA_0903800	0.0867838	0.000153815
FIDEPTSVVLEVCNER	PBANKA_1000600	erythrocyte membrane antigen 1	1.074	0.102994	0.971219	0.0126828		FIDEPTSVVLEVCNER	PBANKA_1000600	0.102994	0.0126828
GTLTSCEFK	PBANKA_1313700	serine/threonine protein kinase, putative	1.011	0.015783	1	1.19423e-07		GTLTSCEFK	PBANKA_1313700	0.015783	1.19423e-07
FLDTESKFQDTENK	PBANKA_1101300	skeleton-binding protein 1	1.065	0.0908534	0.999997	1.16535e-06		FLDTESKFQDTENK	PBANKA_1101300	0.0908534	1.16535e-06
FKVNSAGEDLLSDSR	PBANKA_1031300	rhomboid protease ROM8	0.914	-0.129734	0.982708	0.00757546		FKVNSAGEDLLSDSR	PBANKA_1031300	-0.129734	0.00757546
GTNLMPSIGYGSNK	PBANKA_0417500	60S ribosomal protein L32, putative	0.974	-0.0380063	0.999982	7.86529e-06		GTNLMPSIGYGSNK	PBANKA_0417500	-0.0380063	7.86529e-06
GTNLMPSIGYGSNKK	PBANKA_0417500	60S ribosomal protein L32, putative	1.285	0.361768	0.751249	0.124216		GTNLMPSIGYGSNKK	PBANKA_0417500	0.361768	0.124216
FKSESSVFELSK	PBANKA_0720200	protein SOC1	0.817	-0.291592	0.810477	0.0912593		FKSESSVFELSK	PBANKA_0720200	-0.291592	0.0912593
FKESDSDVEVIGDIR	PBANKA_1356400	DNA repair protein RAD5, putative	1.052	0.0731347	0.995302	0.00204513		FKESDSDVEVIGDIR	PBANKA_1356400	0.0731347	0.00204513
FKENPMESLPTLNVLK	PBANKA_1214800	U4/U6.U5 tri-snRNP-associated protein 1, putative	1.054	0.0758749	0.999332	0.000290306		FKENPMESLPTLNVLK	PBANKA_1214800	0.0758749	0.000290306
GTNSLGNESGGVNTK	PBANKA_1123500	SNF2 helicase, putative	1.057	0.0799754	0.999761	0.0001036		GTNSLGNESGGVNTK	PBANKA_1123500	0.0799754	0.0001036
GTNENDEINNISNLLSNLK	PBANKA_1421000	calmodulin, putative	0.93	-0.104697	0.999915	3.69747e-05		GTNENDEINNISNLLSNLK	PBANKA_1421000	-0.104697	3.69747e-05
FIDTSSKLGHGR	PBANKA_0511900	60S ribosomal protein L3, putative	1.021	0.0299829	1	4.59371e-08		FIDTSSKLGHGR	PBANKA_0511900	0.0299829	4.59371e-08
GSRSQYNNSR	PBANKA_0512800	merozoite TRAP-like protein	0.859	-0.21927	0.99074	0.00404018		GSRSQYNNSR	PBANKA_0512800	-0.21927	0.00404018
FLEPNVVDSSTQNTK	PBANKA_0823000	ubiquitin-like protein, putative	1.207	0.271426	0.386326	0.413046		FLEPNVVDSSTQNTK	PBANKA_0823000	0.271426	0.413046
FINIISDGNYDK	PBANKA_0719500	conserved Plasmodium protein, unknown function	1.016	0.0229004	1	3.19884e-10		FINIISDGNYDK	PBANKA_0719500	0.0229004	3.19884e-10
FINKNSNVLHDK	PBANKA_1126900	eukaryotic translation initiation factor 2-alpha kinase	1.003	0.00432161	1	2.36169e-12		FINKNSNVLHDK	PBANKA_1126900	0.00432161	2.36169e-12
GRSVINNSSQSTK	PBANKA_1226100	conserved Plasmodium protein, unknown function	1.202	0.265437	0.902339	0.0446302		GRSVINNSSQSTK	PBANKA_1226100	0.265437	0.0446302
GRTLIEALDTMEPPK	PBANKA_1133300	elongation factor 1-alpha	0.915	-0.128156	0.999917	3.61394e-05		GRTLIEALDTMEPPK	PBANKA_1133300	-0.128156	3.61394e-05
FLNFNETSSNIGNNNTTPYFQNIQTK	PBANKA_1014900	coatomer subunit beta, putative	0.931	-0.103147	0.999977	1.01498e-05		FLNFNETSSNIGNNNTTPYFQNIQTK	PBANKA_1014900	-0.103147	1.01498e-05
FLNEKENSNNFIGDK	PBANKA_0204700	mitochondrial carrier protein, putative	1.087	0.120352	0.802904	0.0953366		FLNEKENSNNFIGDK	PBANKA_0204700	0.120352	0.0953366
GSGQGLIPFK	PBANKA_0800400	conserved Plasmodium protein, unknown function	0.928	-0.107803	0.998506	0.000649409		GSGQGLIPFK	PBANKA_0800400	-0.107803	0.000649409
GSISDIYDSYLLSNPEHVDQQK	PBANKA_1411200	conserved Plasmodium protein, unknown function	1.552	0.634129	0.859198	0.0659067		GSISDIYDSYLLSNPEHVDQQK	PBANKA_1411200	0.634129	0.0659067
GSISLPMEEDKK	PBANKA_0805300	conserved Plasmodium protein, unknown function	0.919	-0.121863	0.99996	1.72086e-05		GSISLPMEEDKK	PBANKA_0805300	-0.121863	1.72086e-05
GSLSSPSNSLR	PBANKA_1231500	ubiquitin carboxyl-terminal hydrolase 2, putative	1.004	0.00575927	1	6.00631e-13		GSLSSPSNSLR	PBANKA_1231500	0.00575927	6.00631e-13
FLLSSNLEFSKNFNK	PBANKA_1329200	dynein beta chain, putative	0.932	-0.101598	0.999969	1.34806e-05		FLLSSNLEFSKNFNK	PBANKA_1329200	-0.101598	1.34806e-05
FIHSNNYVR	PBANKA_1341700	conserved Plasmodium protein, unknown function						FIHSNNYVR	PBANKA_1341700		0
GSLWNGKISFAEMAK	PBANKA_0939600	polyadenylate-binding protein-interacting protein 1, putative	1.015	0.0214797	1	9.34449e-08		GSLWNGKISFAEMAK	PBANKA_0939600	0.0214797	9.34449e-08
GSNVKPFYESIDVSK	PBANKA_1423500	60S ribosomal protein L13-2, putative	1.141	0.190299	0.97942	0.00903125		GSNVKPFYESIDVSK	PBANKA_1423500	0.190299	0.00903125
FIGLGQSSIR	PBANKA_0925400	dynein heavy chain, putative	0.903	-0.147202	0.995578	0.00192453		FIGLGQSSIR	PBANKA_0925400	-0.147202	0.00192453
FINQYNNNSIIK	PBANKA_0704500	HECT-like E3 ubiquitin ligase, putative	0.951	-0.0724828	0.992564	0.00324169		FINQYNNNSIIK	PBANKA_0704500	-0.0724828	0.00324169
GMENNENIILGIHCDKSMLK	PBANKA_1311700	multidrug resistance protein 2, putative						GMENNENIILGIHCDKSMLK	PBANKA_1311700		0
GIYSYGFEKPSAIQQR	PBANKA_1331900	eukaryotic initiation factor 4a, putative	0.978	-0.0320936	1	5.63847e-09		GIYSYGFEKPSAIQQR	PBANKA_1331900	-0.0320936	5.63847e-09
GLVSIPCTDDEKSTQGLDGLAER	PBANKA_1308600	fructose-bisphosphate aldolase 2	1.033	0.0468403	0.999507	0.000214233		GLVSIPCTDDEKSTQGLDGLAER	PBANKA_1308600	0.0468403	0.000214233
FWEVISDEHGIDPSGTYRGDSDLQLER	PBANKA_1206900	tubulin beta chain, putative	0.995	-0.00723157	1	3.34793e-11		FWEVISDEHGIDPSGTYRGDSDLQLER	PBANKA_1206900	-0.00723157	3.34793e-11
GGNEYNSLNSLGINAESK	PBANKA_1420900	palmitoyltransferase DHHC4, putative	1.075	0.104337	0.856829	0.067106		GGNEYNSLNSLGINAESK	PBANKA_1420900	0.104337	0.067106
GGNSGGNFHFK	PBANKA_0938300	heat shock protein J2, putative	0.755	-0.405451	0.998938	0.000461383		GGNSGGNFHFK	PBANKA_0938300	-0.405451	0.000461383
GGNTTFSINQQAYEDDSNYGDENVTR	PBANKA_1241300	conserved Plasmodium protein, unknown function	1.07	0.0976108	0.999497	0.000218654		GGNTTFSINQQAYEDDSNYGDENVTR	PBANKA_1241300	0.0976108	0.000218654
FVYEELSDGSPADGLNWIGCDK	PBANKA_1206300	PHD finger protein PHD1, putative	1.629	0.703987	0.319223	0.495906		FVYEELSDGSPADGLNWIGCDK	PBANKA_1206300	0.703987	0.495906
FVTSLSFMKK	PBANKA_1361700	conserved Plasmodium protein, unknown function	0.992	-0.011588	1	6.69234e-10		FVTSLSFMKK	PBANKA_1361700	-0.011588	6.69234e-10
GGISEPFGNTK	PBANKA_1003400	lysine decarboxylase, putative						GGISEPFGNTK	PBANKA_1003400		0
GGSIGLIGGIGINTFSQNELNNNNNNNNNEFLK	PBANKA_0103300	GYF domain-containing protein, putative	1.587	0.666302	0.690952	0.160552		GGSIGLIGGIGINTFSQNELNNNNNNNNNEFLK	PBANKA_0103300	0.666302	0.160552
GGTQEIEHR	PBANKA_0302500	hexose transporter	0.961	-0.0573917	0.99996	1.74489e-05		GGTQEIEHR	PBANKA_0302500	-0.0573917	1.74489e-05
GGTQEIEHRDGFFNK	PBANKA_0302500	hexose transporter	0.785	-0.349235	0.47546	0.322886		GGTQEIEHRDGFFNK	PBANKA_0302500	-0.349235	0.322886
GHFSEYDMAAISK	PBANKA_1327900	conserved Plasmodium protein, unknown function	1.005	0.0071955	1	5.25524e-09		GHFSEYDMAAISK	PBANKA_1327900	0.0071955	5.25524e-09
FVTSLSFMK	PBANKA_1361700	conserved Plasmodium protein, unknown function						FVTSLSFMK	PBANKA_1361700		0
GHGAISFDNSNNVFNDK	PBANKA_0601600	nuclear export mediator factor NEMF, putative	1.041	0.0579701	0.999998	9.86011e-07		GHGAISFDNSNNVFNDK	PBANKA_0601600	0.0579701	9.86011e-07
GHILLPQISKNNVYLK	PBANKA_0111600	rhoptry protein ROP14, putative	1.156	0.209141	0.992087	0.00345014		GHILLPQISKNNVYLK	PBANKA_0111600	0.209141	0.00345014
GGSLLIDLK	PBANKA_1011500	PHD finger protein PHD2, putative	1.221	0.288063	0.731946	0.135521		GGSLLIDLK	PBANKA_1011500	0.288063	0.135521
FYNSASQFENK	PBANKA_0825000	conserved Plasmodium protein, unknown function	1.115	0.157044	0.967709	0.0142554		FYNSASQFENK	PBANKA_0825000	0.157044	0.0142554
FYSRCEIESIDR	PBANKA_1026500	metacaspase-3, putative	0.821	-0.284546	0.949162	0.0226596		FYSRCEIESIDR	PBANKA_1026500	-0.284546	0.0226596
GGGSGYGHRK	PBANKA_1103000	serine/arginine-rich splicing factor 12, putative	1.069	0.0962619	0.99976	0.000104282		GGGSGYGHRK	PBANKA_1103000	0.0962619	0.000104282
GELEYVDPDIRPPSPPPIYDK	PBANKA_1122500	splicing factor-like protein 1, putative	1.044	0.0621217	0.999983	7.28026e-06		GELEYVDPDIRPPSPPPIYDK	PBANKA_1122500	0.0621217	7.28026e-06
GDKLSAYNYDIENNR	PBANKA_1438300	phospholipid-transporting ATPase, putative	1.05	0.0703893	0.999146	0.000370962		GDKLSAYNYDIENNR	PBANKA_1438300	0.0703893	0.000370962
GETYWNYTITSK	PBANKA_1114900	phosphatidylinositol 3-kinase, putative	1.048	0.0676387	0.999082	0.000398923		GETYWNYTITSK	PBANKA_1114900	0.0676387	0.000398923
GFFDSTRAVESPDAWR	PBANKA_0939600	polyadenylate-binding protein-interacting protein 1, putative	0.943	-0.0846703	0.979824	0.00885213		GFFDSTRAVESPDAWR	PBANKA_0939600	-0.0846703	0.00885213
GFGSILENQIDEANK	PBANKA_1310200	nucleoporin NUP313	1.292	0.369606	0.5837	0.23381		GFGSILENQIDEANK	PBANKA_1310200	0.369606	0.23381
GFIDFVTAVANSNDYENR	PBANKA_0214000	dynein heavy chain, putative	1.078	0.108357	0.996527	0.00151081		GFIDFVTAVANSNDYENR	PBANKA_0214000	0.108357	0.00151081
GFQIVSYNSDRNLIK	PBANKA_1450500	pre-mRNA-splicing factor SYF1, putative	0.715	-0.483985	0.973774	0.0115418		GFQIVSYNSDRNLIK	PBANKA_1450500	-0.483985	0.0115418
GFSFNYND	PBANKA_0905800	DnaJ protein, putative	1.015	0.0214797	0.999992	3.50933e-06		GFSFNYND	PBANKA_0905800	0.0214797	3.50933e-06
GGAGGSTAGASLYEK	PBANKA_1308600	fructose-bisphosphate aldolase 2	1.046	0.0648829	0.999972	1.19853e-05		GGAGGSTAGASLYEK	PBANKA_1308600	0.0648829	1.19853e-05
GGAGGSTAGASLYEKK	PBANKA_1308600	fructose-bisphosphate aldolase 2	1.003	0.00432161	1	0		GGAGGSTAGASLYEKK	PBANKA_1308600	0.00432161	0
GCIVGQDLSALNLALVK	PBANKA_1355100	40S ribosomal protein S6, putative	1.34	0.422233	0.689596	0.161405		GCIVGQDLSALNLALVK	PBANKA_1355100	0.422233	0.161405
GGGSGYGHR	PBANKA_1103000	serine/arginine-rich splicing factor 12, putative	1.111	0.151859	0.923194	0.034707		GGGSGYGHR	PBANKA_1103000	0.151859	0.034707
GATFPETHDDR	PBANKA_1362100	tyrosine kinase-like protein, putative						GATFPETHDDR	PBANKA_1362100		0
GASTPSDISEIPNIIKK	PBANKA_1443300	merozoite surface protein 9, putative	0.891	-0.166503	0.959924	0.0177631		GASTPSDISEIPNIIKK	PBANKA_1443300	-0.166503	0.0177631
GASTPSDISEIPNIIK	PBANKA_1443300	merozoite surface protein 9, putative	0.906	-0.142417	0.996298	0.00161063		GASTPSDISEIPNIIK	PBANKA_1443300	-0.142417	0.00161063
FVLTGVFK	PBANKA_0316000	replication factor C subunit 1, putative	0.991	-0.013043	1	1.29114e-12		FVLTGVFK	PBANKA_0316000	-0.013043	1.29114e-12
FTNSNDNLLYTFK	PBANKA_0709900	conserved Plasmodium protein, unknown function	1.156	0.209141	0.772864	0.111897		FTNSNDNLLYTFK	PBANKA_0709900	0.209141	0.111897
GHVSAGHGR	PBANKA_1117500	ribosomal protein L27a, putative	1.84	0.879706	0.809395	0.0918392		GHVSAGHGR	PBANKA_1117500	0.879706	0.0918392
GHYTIGKEIVDICLDR	PBANKA_0522700	alpha tubulin 2	1.173	0.230203	0.999847	6.66331e-05		GHYTIGKEIVDICLDR	PBANKA_0522700	0.230203	6.66331e-05
GIHNVNGTPLIISK	PBANKA_1019700	conserved Plasmodium protein, unknown function	1.068	0.0949116	0.994506	0.00239251		GIHNVNGTPLIISK	PBANKA_1019700	0.0949116	0.00239251
FPSPDYDSNNCQNQIYANK	PBANKA_1316100	conserved Plasmodium protein, unknown function	1.13	0.176323	0.999933	2.90859e-05		FPSPDYDSNNCQNQIYANK	PBANKA_1316100	0.176323	2.90859e-05
FPSNELGNVILNMR	PBANKA_0205800	eukaryotic translation initiation factor 2-alpha kinase 2	1.052	0.0731347	0.99881	0.000517148		FPSNELGNVILNMR	PBANKA_0205800	0.0731347	0.000517148
GLINQPESANIHD	PBANKA_1414200	tRNA (adenine(58)-N(1))-methyltransferase catalytic subunit TRM61, putative	1.049	0.0690147	0.99992	3.46454e-05		GLINQPESANIHD	PBANKA_1414200	0.0690147	3.46454e-05
FPPSISRPPLNPLHNNPDSISSEAQR	PBANKA_0524300	tryptophan-rich protein	1.098	0.134878	0.819038	0.086696		FPPSISRPPLNPLHNNPDSISSEAQR	PBANKA_0524300	0.134878	0.086696
GINKQNTIISIGNIK	PBANKA_0808300	E3 ubiquitin-protein ligase, putative	1.02	0.0285692	1	9.86811e-09		GINKQNTIISIGNIK	PBANKA_0808300	0.0285692	9.86811e-09
FPALHLPTLAK	PBANKA_1354400	60S ribosomal protein L18, putative	0.569	-0.813499	0.995027	0.00216521		FPALHLPTLAK	PBANKA_1354400	-0.813499	0.00216521
GLNISNDELNIKK	PBANKA_1104400	conserved Plasmodium protein, unknown function	0.72	-0.473931	0.274766	0.561037		GLNISNDELNIKK	PBANKA_1104400	-0.473931	0.561037
FNTSPSMVR	PBANKA_1103000	serine/arginine-rich splicing factor 12, putative	0.961	-0.0573917	0.999985	6.34925e-06		FNTSPSMVR	PBANKA_1103000	-0.0573917	6.34925e-06
GLSFDKLSNGDK	PBANKA_1008500	translocon component PTEX150	1.169	0.225275	0.998468	0.000665876		GLSFDKLSNGDK	PBANKA_1008500	0.225275	0.000665876
GLSGEEIKEELGK	PBANKA_0515900	mRNA-decapping enzyme subunit 1, putative	0.876	-0.190997	0.997884	0.000919851		GLSGEEIKEELGK	PBANKA_0515900	-0.190997	0.000919851
GISSSTIPYK	PBANKA_1135100	40S ribosomal protein S15, putative	1.305	0.38405	0.91586	0.0381708		GISSSTIPYK	PBANKA_1135100	0.38405	0.0381708
GISSSTIPYKR	PBANKA_1135100	40S ribosomal protein S15, putative	1.272	0.347099	0.981774	0.00798832		GISSSTIPYKR	PBANKA_1135100	0.347099	0.00798832
FNSINNIENHEIR	PBANKA_0927200	conserved protein, unknown function	1.072	0.100305	0.973762	0.0115471		FNSINNIENHEIR	PBANKA_0927200	0.100305	0.0115471
FNSGGLGRPMVTSGR	PBANKA_1317900	conserved Plasmodium protein, unknown function	0.757	-0.401635	0.593308	0.22672		FNSGGLGRPMVTSGR	PBANKA_1317900	-0.401635	0.22672
FQSLGVAFYR	PBANKA_0418200	ras-related protein RAB7, putative	1.007	0.0100637	1	6.17056e-09		FQSLGVAFYR	PBANKA_0418200	0.0100637	6.17056e-09
FHSINLAAK	PBANKA_0605900	conserved Plasmodium protein, unknown function	0.977	-0.0335695	0.999999	3.02338e-07		FHSINLAAK	PBANKA_0605900	-0.0335695	3.02338e-07
GIETHGSDKLSCLNLLK	PBANKA_0509200	Eps15-like protein, putative	1.168	0.22404	0.989852	0.00442982		GIETHGSDKLSCLNLLK	PBANKA_0509200	0.22404	0.00442982
FSEVYNSIYENLKK	PBANKA_0403800	transporter, putative	1.956	0.967906	0.282134	0.549545		FSEVYNSIYENLKK	PBANKA_0403800	0.967906	0.549545
GHYTIGKEVIDVCLDR	PBANKA_0417700	alpha tubulin 1						GHYTIGKEVIDVCLDR	PBANKA_0417700		0
FSSTACTLEANNNNIK	PBANKA_1212000	conserved Plasmodium protein, unknown function	0.906	-0.142417	0.931609	0.0307663		FSSTACTLEANNNNIK	PBANKA_1212000	-0.142417	0.0307663
GKGDLNTHNSIDNDNNNNNR	PBANKA_1329700	26S proteasome regulatory subunit RPN2, putative	0.932	-0.101598	0.949076	0.022699		GKGDLNTHNSIDNDNNNNNR	PBANKA_1329700	-0.101598	0.022699
GKGISSSTIPYK	PBANKA_1135100	40S ribosomal protein S15, putative	1.488	0.573375	0.857625	0.0667027		GKGISSSTIPYK	PBANKA_1135100	0.573375	0.0667027
FSQFSYSK	PBANKA_1310200	nucleoporin NUP313	1.07	0.0976108	0.99981	8.26142e-05		FSQFSYSK	PBANKA_1310200	0.0976108	8.26142e-05
FSQFLDDEFFSDEDNELETTK	PBANKA_1448200	asparagine/aspartate rich protein, putative	1.216	0.282143	0.997292	0.0011776		FSQFLDDEFFSDEDNELETTK	PBANKA_1448200	0.282143	0.0011776
FSPDFDFSSNNLKFDK	PBANKA_1301300	trailer hitch homolog	1.027	0.0384362	1	3.24792e-09		FSPDFDFSSNNLKFDK	PBANKA_1301300	0.0384362	3.24792e-09
FSNLNISLHRK	PBANKA_0307800	conserved Plasmodium protein, unknown function	0.693	-0.529073	0.366275	0.436192		FSNLNISLHRK	PBANKA_0307800	-0.529073	0.436192
GKSPSLSHTINTVDMK	PBANKA_1329700	26S proteasome regulatory subunit RPN2, putative	0.947	-0.0785637	0.999707	0.000127197		GKSPSLSHTINTVDMK	PBANKA_1329700	-0.0785637	0.000127197
FSNLNISLHR	PBANKA_0307800	conserved Plasmodium protein, unknown function	0.76	-0.395929	0.808249	0.0924546		FSNLNISLHR	PBANKA_0307800	-0.395929	0.0924546
GLDKSPIITWGK	PBANKA_0936700	ES2 protein, putative	1.042	0.0593553	0.997892	0.000916572		GLDKSPIITWGK	PBANKA_0936700	0.0593553	0.000916572
GIESETELPSDLLSK	PBANKA_0943100	CCR4-NOT transcription complex subunit 1, putative	1.03	0.0426443	0.999984	7.15669e-06		GIESETELPSDLLSK	PBANKA_0943100	0.0426443	7.15669e-06
FSNILRTIER	PBANKA_1405000	MORN repeat protein, putative	1.161	0.215368	0.999883	5.0856e-05		FSNILRTIER	PBANKA_1405000	0.215368	5.0856e-05
FSLSNYYENIKSEEHFNLK	PBANKA_0831100	zinc finger protein, putative	0.857	-0.222633	0.994307	0.00247952		FSLSNYYENIKSEEHFNLK	PBANKA_0831100	-0.222633	0.00247952
GIETDLDTKTNDDDNEDLGSLK	PBANKA_0408400	phosphoglycerate mutase, putative	1.022	0.0313952	0.999978	9.75219e-06		GIETDLDTKTNDDDNEDLGSLK	PBANKA_0408400	0.0313952	9.75219e-06
FSENTEDIVYSVK	PBANKA_1304500	protein SOC3						FSENTEDIVYSVK	PBANKA_1304500		0
HLSVNLLNK	PBANKA_1025500	NOT family protein, putative	0.951	-0.0724828	0.999964	1.57509e-05		HLSVNLLNK	PBANKA_1025500	-0.0724828	1.57509e-05
FHNSHDQLTDVLNLK	PBANKA_1304600	AP-3 complex subunit mu, putative	0.902	-0.148801	0.997347	0.00115362		FHNSHDQLTDVLNLK	PBANKA_1304600	-0.148801	0.00115362
GTSEDSKPTNSPVDDESSLGFSSEGIQNFASTAR	PBANKA_0926700	exported protein 1	1.137	0.185232	0.62276	0.20568		GTSEDSKPTNSPVDDESSLGFSSEGIQNFASTAR	PBANKA_0926700	0.185232	0.20568
HHNSGYHLR	PBANKA_1234600	EELM2 domain-containing protein, putative	0.751	-0.413115	0.989055	0.00477944		HHNSGYHLR	PBANKA_1234600	-0.413115	0.00477944
ESSSGILGASNNTNKESSQK	PBANKA_1360100	nucleoside transporter 1	1.1	0.137504	0.999466	0.000231954		ESSSGILGASNNTNKESSQK	PBANKA_1360100	0.137504	0.000231954
HHPHSNFNDFNK	PBANKA_1214700	conserved Plasmodium protein, unknown function	0.945	-0.0816138	0.999999	3.28348e-07		HHPHSNFNDFNK	PBANKA_1214700	-0.0816138	3.28348e-07
ESSSGILGASNNTNK	PBANKA_1360100	nucleoside transporter 1	1.036	0.051024	0.999999	5.41282e-07		ESSSGILGASNNTNK	PBANKA_1360100	0.051024	5.41282e-07
ESLNSFDNLESTEK	PBANKA_1343200	conserved Plasmodium protein, unknown function	1.292	0.369606	0.326891	0.485597		ESLNSFDNLESTEK	PBANKA_1343200	0.369606	0.485597
ESINNINIEMDEQNTINK	PBANKA_1314100	E3 ubiquitin-protein ligase ZNF598, putative	1.233	0.302173	0.122909	0.910415		ESINNINIEMDEQNTINK	PBANKA_1314100	0.302173	0.910415
HGSYSNSK	PBANKA_0939600	polyadenylate-binding protein-interacting protein 1, putative	1.005	0.0071955	1	1.35701e-10		HGSYSNSK	PBANKA_0939600	0.0071955	1.35701e-10
ERSNNGNIPFNK	PBANKA_0309400	conserved Plasmodium protein, unknown function	1.11	0.15056	0.950115	0.022224		ERSNNGNIPFNK	PBANKA_0309400	0.15056	0.022224
EQVFSLNTDF	PBANKA_1036600	ribonucleoside-diphosphate reductase small chain, putative	1.184	0.243669	0.920955	0.0357614		EQVFSLNTDF	PBANKA_1036600	0.243669	0.0357614
EQQSGSLTLSEK	PBANKA_1009500	glutamate synthase [NADH], putative	0.867	-0.205896	0.989862	0.00442534		EQQSGSLTLSEK	PBANKA_1009500	-0.205896	0.00442534
EQNSSGFSNVCDIVNPK	PBANKA_1418500	TBC domain protein, putative	0.887	-0.172994	0.809573	0.0917438		EQNSSGFSNVCDIVNPK	PBANKA_1418500	-0.172994	0.0917438
HKHDTSSSPNR	PBANKA_1242700	AP-1/2 complex subunit beta, putative	0.966	-0.0499049	1	2.07213e-08		HKHDTSSSPNR	PBANKA_1242700	-0.0499049	2.07213e-08
HKLSNSFMDPK	PBANKA_0823000	ubiquitin-like protein, putative	0.799	-0.323733	0.207322	0.683355		HKLSNSFMDPK	PBANKA_0823000	-0.323733	0.683355
HKLSNSFMDPK	PBANKA_0823000	ubiquitin-like protein, putative	0.95	-0.0740006	0.85608	0.0674857		HKLSNSFMDPK	PBANKA_0823000	-0.0740006	0.0674857
ERQPSSR	PBANKA_1415900	zinc finger protein, putative	0.861	-0.215915	0.897863	0.0467899		ERQPSSR	PBANKA_1415900	-0.215915	0.0467899
ESTSEDDVGVTIK	PBANKA_1137900	proliferating cell nuclear antigen 1, putative	1.087	0.120352	0.967311	0.014434		ESTSEDDVGVTIK	PBANKA_1137900	0.120352	0.014434
ESVNVDLSEDEPTMEELTDEK	PBANKA_1455200	ATP-dependent RNA helicase DBP9, putative	0.999	-0.00144342	1	0		ESVNVDLSEDEPTMEELTDEK	PBANKA_1455200	-0.00144342	0
HGSQHFNINSYGSRINSK	PBANKA_0408400	phosphoglycerate mutase, putative	0.738	-0.438307	0.976222	0.0104515		HGSQHFNINSYGSRINSK	PBANKA_0408400	-0.438307	0.0104515
HELSNSMINIK	PBANKA_0404000	conserved Plasmodium protein, unknown function	0.891	-0.166503	0.317808	0.497835		HELSNSMINIK	PBANKA_0404000	-0.166503	0.497835
HEVLSSDMNTK	PBANKA_1115200	gamete egress protein GEP	0.894	-0.161653	0.967525	0.0143377		HEVLSSDMNTK	PBANKA_1115200	-0.161653	0.0143377
HFFPVFSEK	PBANKA_1124300	conserved Plasmodium protein, unknown function	1.038	0.0538064	0.999998	6.72763e-07		HFFPVFSEK	PBANKA_1124300	0.0538064	6.72763e-07
HFGSAPGRPK	PBANKA_1354500	60S ribosomal protein L18-2, putative	1.431	0.517024	0.571797	0.242758		HFGSAPGRPK	PBANKA_1354500	0.517024	0.242758
HFIDSNSSINSVTSLLYNSK	PBANKA_1103600	cation transporting P-ATPase, putative	0.767	-0.382702	0.428454	0.368096		HFIDSNSSINSVTSLLYNSK	PBANKA_1103600	-0.382702	0.368096
HFSVTHSCPATFR	PBANKA_0802800	conserved Plasmodium protein, unknown function	1.26	0.333424	0.752974	0.12322		HFSVTHSCPATFR	PBANKA_0802800	0.333424	0.12322
HGGTIENGR	PBANKA_1427000	protein phosphatase PPM7	0.903	-0.147202	0.986455	0.00592264		HGGTIENGR	PBANKA_1427000	-0.147202	0.00592264
HGKPGIGATHSSR	PBANKA_1416300	40S ribosomal protein S19, putative	1.037	0.0524159	0.999945	2.38931e-05		HGKPGIGATHSSR	PBANKA_1416300	0.0524159	2.38931e-05
HGSFLGFNK	PBANKA_1245900	Plasmodium exported protein, unknown function	1.082	0.1137	0.991214	0.00383251		HGSFLGFNK	PBANKA_1245900	0.1137	0.00383251
HGSFLGFNKK	PBANKA_1245900	Plasmodium exported protein, unknown function	1.032	0.045443	0.999989	4.8527e-06		HGSFLGFNKK	PBANKA_1245900	0.045443	4.8527e-06
HGSLGFLPR	PBANKA_0511900	60S ribosomal protein L3, putative	1.532	0.615416	0.28388	0.546865		HGSLGFLPR	PBANKA_0511900	0.615416	0.546865
HGSLLSTNDNGIK	PBANKA_1308000	conserved Plasmodium protein, unknown function						HGSLLSTNDNGIK	PBANKA_1308000		0
ETELFIAQNSSQNSDDKNYNGLGENAK	PBANKA_0939700	conserved protein, unknown function	1.072	0.100305	0.988416	0.00506027		ETELFIAQNSSQNSDDKNYNGLGENAK	PBANKA_0939700	0.100305	0.00506027
HGSISESR	PBANKA_0712800	U4/U6.U5 small nuclear ribonucleoprotein, putative	1.051	0.0717627	0.999959	1.78004e-05		HGSISESR	PBANKA_0712800	0.0717627	1.78004e-05
HGSQHFNINSYGSR	PBANKA_0408400	phosphoglycerate mutase, putative	1.042	0.0593553	0.981104	0.00828485		HGSQHFNINSYGSR	PBANKA_0408400	0.0593553	0.00828485
EQNPDYTTIPSCK	PBANKA_1406700	carbamoyl phosphate synthetase, putative	0.995	-0.00723157	1	4.75932e-10		EQNPDYTTIPSCK	PBANKA_1406700	-0.00723157	4.75932e-10
HELSNSMINIK	PBANKA_0404000	conserved Plasmodium protein, unknown function	1.176	0.233888	0.563268	0.249285		HELSNSMINIK	PBANKA_0404000	0.233888	0.249285
HKNTNISK	PBANKA_0909200	conserved Plasmodium protein, unknown function	0.841	-0.249822	0.999256	0.000323089		HKNTNISK	PBANKA_0909200	-0.249822	0.000323089
EQIDSIYFSNSIFK	PBANKA_1436200	histone-lysine N-methyltransferase, H3 lysine-4 specific, putative	1.112	0.153157	0.985221	0.00646617		EQIDSIYFSNSIFK	PBANKA_1436200	0.153157	0.00646617
ENNTQDLVNSHSQLFTPCNNIEIEIQKK	PBANKA_0704500	HECT-like E3 ubiquitin ligase, putative	1.098	0.134878	0.956731	0.0192103		ENNTQDLVNSHSQLFTPCNNIEIEIQKK	PBANKA_0704500	0.134878	0.0192103
HLPSKVLEPIVQNK	PBANKA_1240600	inner membrane complex protein 1g, putative	1.076	0.105678	0.997127	0.00124971		HLPSKVLEPIVQNK	PBANKA_1240600	0.105678	0.00124971
ENNKECDSYSNLENVASSFEK	PBANKA_1406700	carbamoyl phosphate synthetase, putative	1.053	0.0745054	0.980707	0.00846051		ENNKECDSYSNLENVASSFEK	PBANKA_1406700	0.0745054	0.00846051
ENLHLSSDETDIPDLSNLESAK	PBANKA_1024900	DNA replication licensing factor MCM2, putative	0.535	-0.902389	0.00208253	2.68141		ENLHLSSDETDIPDLSNLESAK	PBANKA_1024900	-0.902389		2.68141
ENESNSEPHSELTNFK	PBANKA_0925400	dynein heavy chain, putative						ENESNSEPHSELTNFK	PBANKA_0925400		0
ENDNLFSLPTSSK	PBANKA_1127300	DNA methyltransferase 1-associated protein 1, putative	1.021	0.0299829	0.999986	5.93254e-06		ENDNLFSLPTSSK	PBANKA_1127300	0.0299829	5.93254e-06
HLNTDLSK	PBANKA_1329700	26S proteasome regulatory subunit RPN2, putative	0.809	-0.305788	0.702754	0.153197		HLNTDLSK	PBANKA_1329700	-0.305788	0.153197
HISEVAFQIDK	PBANKA_0807500	conserved Plasmodium protein, unknown function	0.723	-0.467932	0.945498	0.0243392		HISEVAFQIDK	PBANKA_0807500	-0.467932	0.0243392
HISFENVENSIK	PBANKA_0601600	nuclear export mediator factor NEMF, putative	1.048	0.0676387	0.999848	6.60175e-05		HISFENVENSIK	PBANKA_0601600	0.0676387	6.60175e-05
HLSGFLPTYENIK	PBANKA_1314000	NADPH--cytochrome P450 reductase, putative	0.928	-0.107803	0.994466	0.00241012		HLSGFLPTYENIK	PBANKA_1314000	-0.107803	0.00241012
HLSGNAPENLK	PBANKA_0214600	Plasmodium exported protein, unknown function	1.043	0.0607392	0.999999	4.08165e-07		HLSGNAPENLK	PBANKA_0214600	0.0607392	4.08165e-07
ENDKNEYGTFPITINENYGDK	PBANKA_1107900	triose phosphate transporter	1.423	0.508936	0.343865	0.463612		ENDKNEYGTFPITINENYGDK	PBANKA_1107900	0.508936	0.463612
HLSSYMEEK	PBANKA_1334300	exported protein 2	0.987	-0.018878	0.999995	2.31879e-06		HLSSYMEEK	PBANKA_1334300	-0.018878	2.31879e-06
HLSSYMEEK	PBANKA_1334300	exported protein 2	1.095	0.130931	0.880915	0.0550661		HLSSYMEEK	PBANKA_1334300	0.130931	0.0550661
HISFDSIDVDLDRDVVDINELR	PBANKA_1310200	nucleoporin NUP313	1.146	0.196607	0.976036	0.0105342		HISFDSIDVDLDRDVVDINELR	PBANKA_1310200	0.196607	0.0105342
HINSNQQNEQR	PBANKA_1243400	nucleolar preribosomal GTPase, putative						HINSNQQNEQR	PBANKA_1243400		0
HLNSLSKVEDILTK	PBANKA_0919900	ATP-dependent 6-phosphofructokinase, putative	0.851	-0.232769	0.999955	1.97274e-05		HLNSLSKVEDILTK	PBANKA_0919900	-0.232769	1.97274e-05
HLNSLDGNTR	PBANKA_1348300	U3 small nucleolar RNA-associated protein 4, putative	0.905	-0.14401	0.810778	0.0910981		HLNSLDGNTR	PBANKA_1348300	-0.14401	0.0910981
[truncated: 1,795 more rows]

## Sheet: peptides 6 min
Sequence			Abundance Ratio: (IAA 6min) / (-IAA 6min)		Abundance Ratio P-Value: (IAA 6min) / (-IAA 6min)			Sequence
AAEIREPETEVSESESNIAEINE	PBANKA_0201500	Plasmodium exported protein, unknown function	0.917	-0.125006	0.997104	0.00125957		AAEIREPETEVSESESNIAEINE	PBANKA_0201500	-0.125006	0.00125957
NNLSGDIHR	PBANKA_0807500	conserved Plasmodium protein, unknown function	1.004	0.00575927	1	9.59973e-11		NNLSGDIHR	PBANKA_0807500	0.00575927	9.59973e-11
NNLTHTPPDSINSVSK	PBANKA_1405600	U3 small nucleolar RNA-associated protein 6, putative	0.842	-0.248108	0.989026	0.00479211		NNLTHTPPDSINSVSK	PBANKA_1405600	-0.248108	0.00479211
NNMSFHNIK	PBANKA_1351900	60S ribosomal protein L6, putative						NNMSFHNIK	PBANKA_1351900		0
NNMSFHNIKF	PBANKA_1351900	60S ribosomal protein L6, putative	1.918	0.939603	0.884597	0.0532546		NNMSFHNIKF	PBANKA_1351900	0.939603	0.0532546
NNNDPSPNVYDSVLR	PBANKA_1126500	acetyl-CoA synthetase, putative	0.991	-0.013043	1	1.77774e-08		NNNDPSPNVYDSVLR	PBANKA_1126500	-0.013043	1.77774e-08
NNNHINSR	PBANKA_1314100	E3 ubiquitin-protein ligase ZNF598, putative	0.946	-0.0800879	0.999966	1.48271e-05		NNNHINSR	PBANKA_1314100	-0.0800879	1.48271e-05
NNNLLNKGPSLQPSDITLGK	PBANKA_0417900	nucleoporin NUP138						NNNLLNKGPSLQPSDITLGK	PBANKA_0417900		0
NNNIRNSNISNFNYDPNNIFDNHR	PBANKA_0823000	ubiquitin-like protein, putative	0.874	-0.194295	0.759377	0.119542		NNNIRNSNISNFNYDPNNIFDNHR	PBANKA_0823000	-0.194295	0.119542
NNNIRNSNISNFNYDPNNIFDNHR	PBANKA_0823000	ubiquitin-like protein, putative	1.136	0.183963	0.916828	0.0377122		NNNIRNSNISNFNYDPNNIFDNHR	PBANKA_0823000	0.183963	0.0377122
NNNNLINSYNDDNKSDCFSELSYIQNHK	PBANKA_1406700	carbamoyl phosphate synthetase, putative	0.896	-0.158429	0.999978	9.39351e-06		NNNNLINSYNDDNKSDCFSELSYIQNHK	PBANKA_1406700	-0.158429	9.39351e-06
NNNTNEYEEHKIHSFHLK	PBANKA_0204800	secreted ookinete protein, putative	0.911	-0.134477	0.991668	0.00363353		NNNTNEYEEHKIHSFHLK	PBANKA_0204800	-0.134477	0.00363353
NNQKQNSIDETEFPNSK	PBANKA_1360300	DNA/RNA-binding protein Alba 4, putative	0.856	-0.224317	0.980221	0.00867599		NNQKQNSIDETEFPNSK	PBANKA_1360300	-0.224317	0.00867599
NNQINNNIHSHNYHSR	PBANKA_0405600	microtubule-associated protein RP/EB family, putative	0.86	-0.217591	0.973839	0.0115128		NNQINNNIHSHNYHSR	PBANKA_0405600	-0.217591	0.0115128
NNQLSEFKTFVK	PBANKA_1463000	osmiophilic body protein G377	1.032	0.045443	1	1.42849e-08		NNQLSEFKTFVK	PBANKA_1463000	0.045443	1.42849e-08
NNRSIHTPAYDSINEK	PBANKA_1424400	CS domain protein, putative	0.939	-0.0908029	0.990587	0.00410752		NNRSIHTPAYDSINEK	PBANKA_1424400	-0.0908029	0.00410752
NNSDYLNLNTIDFR	PBANKA_0505900	conserved Plasmodium protein, unknown function	1.124	0.168642	0.798914	0.0974997		NNSDYLNLNTIDFR	PBANKA_0505900	0.168642	0.0974997
NNSEYISNENTEQSHNVGSFK	PBANKA_1306800	Sec7 domain-containing protein ARFGEF, putative	0.96	-0.0588937	0.999988	5.25908e-06		NNSEYISNENTEQSHNVGSFK	PBANKA_1306800	-0.0588937	5.25908e-06
NNSFCNHANKR	PBANKA_0827600	conserved Plasmodium protein, unknown function	0.888	-0.171368	0.642407	0.192189		NNSFCNHANKR	PBANKA_0827600	-0.171368	0.192189
NNSGNNTAINMK	PBANKA_0937200	RNA-binding protein, putative	1.018	0.0257376	0.999998	1.04685e-06		NNSGNNTAINMK	PBANKA_0937200	0.0257376	1.04685e-06
NNLNTNTHFEK	PBANKA_0408400	phosphoglycerate mutase, putative	1.033	0.0468403	1	4.66097e-08		NNLNTNTHFEK	PBANKA_0408400	0.0468403	4.66097e-08
NNSLAQSINK	PBANKA_1208200	kinesin-4, putative	0.936	-0.0954196	0.99172	0.003611		NNSLAQSINK	PBANKA_1208200	-0.0954196	0.003611
NNLNSPNNK	PBANKA_0621400	RNA-binding protein, putative	1.183	0.24245	0.895629	0.0478717		NNLNSPNNK	PBANKA_0621400	0.24245	0.0478717
NNIIDTTSEVVDVPK	PBANKA_0205000	EELM2 domain-containing protein, putative	1.129	0.175045	0.999421	0.000251594		NNIIDTTSEVVDVPK	PBANKA_0205000	0.175045	0.000251594
NMQSIMQIDANNK	PBANKA_1442400	protein KIC2, putative						NMQSIMQIDANNK	PBANKA_1442400		0
NMSPPTINSHMPK	PBANKA_0903600	dynamin-like protein, putative	0.986	-0.0203404	1	3.81261e-09		NMSPPTINSHMPK	PBANKA_0903600	-0.0203404	3.81261e-09
NMSPPTINSHMPK	PBANKA_0903600	dynamin-like protein, putative	0.944	-0.0831412	0.967857	0.0141888		NMSPPTINSHMPK	PBANKA_0903600	-0.0831412	0.0141888
NMSYASIVNK	PBANKA_0519900	conserved Plasmodium protein, unknown function	1.18	0.238787	0.902619	0.0444957		NMSYASIVNK	PBANKA_0519900	0.238787	0.0444957
NMSYASIVNKK	PBANKA_0519900	conserved Plasmodium protein, unknown function	1.211	0.276199	0.764894	0.116399		NMSYASIVNKK	PBANKA_0519900	0.276199	0.116399
NMYNTNKSLEFK	PBANKA_1343200	conserved Plasmodium protein, unknown function	0.944	-0.0831412	0.999929	3.08598e-05		NMYNTNKSLEFK	PBANKA_1343200	-0.0831412	3.08598e-05
NNACIISEHEFNSK	PBANKA_1356300	CDT1-like protein, putative	1.013	0.0186342	0.999992	3.40949e-06		NNACIISEHEFNSK	PBANKA_1356300	0.0186342	3.40949e-06
NNDDEQYVWESAAGGSFTVTKDETNEK	PBANKA_0805700	heat shock protein 90, putative	1.19	0.250962	0.939476	0.0271141		NNDDEQYVWESAAGGSFTVTKDETNEK	PBANKA_0805700	0.250962	0.0271141
NNDDPYGNSIYNNPDHECIETGYHFDDK	PBANKA_1141500	SNARE associated Golgi protein, putative	0.965	-0.0513992	0.999898	4.41034e-05		NNDDPYGNSIYNNPDHECIETGYHFDDK	PBANKA_1141500	-0.0513992	4.41034e-05
NNDIDIQTNSLYSIK	PBANKA_1361600	E1-E2 ATPase, putative	0.83	-0.268817	0.399785	0.398174		NNDIDIQTNSLYSIK	PBANKA_1361600	-0.268817	0.398174
NNDNYNISNSIVPNNK	PBANKA_0408400	phosphoglycerate mutase, putative	0.85	-0.234465	0.912694	0.0396746		NNDNYNISNSIVPNNK	PBANKA_0408400	-0.234465	0.0396746
NNDSTILGSNTPIIDNINDYTK	PBANKA_1415000	pre-mRNA-processing factor 40, putative						NNDSTILGSNTPIIDNINDYTK	PBANKA_1415000		0
NNEEKQNSTPNSEIDDYINDK	PBANKA_0408400	phosphoglycerate mutase, putative	0.916	-0.12658	0.982304	0.00775393		NNEEKQNSTPNSEIDDYINDK	PBANKA_0408400	-0.12658	0.00775393
NNFFELNSHNNNLNLEK	PBANKA_0706400	conserved Plasmodium protein, unknown function	1.049	0.0690147	0.999998	9.56197e-07		NNFFELNSHNNNLNLEK	PBANKA_0706400	0.0690147	9.56197e-07
NNFNASLIIK	PBANKA_0925200	calcium-dependent protein kinase 7	1.003	0.00432161	1	2.37268e-09		NNFNASLIIK	PBANKA_0925200	0.00432161	2.37268e-09
NNFSFQTSHGVLPTPTR	PBANKA_0105200	polypyrimidine tract-binding protein, putative	0.845	-0.242977	0.991045	0.00390666		NNFSFQTSHGVLPTPTR	PBANKA_0105200	-0.242977	0.00390666
NNHNSVLNNNEEESLNR	PBANKA_1142800	conserved protein, unknown function	0.847	-0.239566	0.712017	0.14751		NNHNSVLNNNEEESLNR	PBANKA_1142800	-0.239566	0.14751
NNKSGIGIANTSADVGNYNK	PBANKA_0519900	conserved Plasmodium protein, unknown function	1.364	0.447844	0.938889	0.0273857		NNKSGIGIANTSADVGNYNK	PBANKA_0519900	0.447844	0.0273857
NNLKEFDSFEHTFK	PBANKA_1139500	CCR4 domain-containing protein 2, putative	1.061	0.0854247	0.999742	0.000112123		NNLKEFDSFEHTFK	PBANKA_1139500	0.0854247	0.000112123
NNILIDSNNLSGVLQYQR	PBANKA_1332000	splicing factor U2AF large subunit, putative	1.077	0.107018	0.997826	0.000945016		NNILIDSNNLSGVLQYQR	PBANKA_1332000	0.107018	0.000945016
NNSLNIEEVR	PBANKA_1304000	cohesin complex subunit, putative						NNSLNIEEVR	PBANKA_1304000		0
NNSINSYGK	PBANKA_1323200	conserved Plasmodium protein, unknown function	1.04	0.0565835	0.999988	5.06946e-06		NNSINSYGK	PBANKA_1323200	0.0565835	5.06946e-06
NNSMDISINNSNLLYPK	PBANKA_1320100	conserved Plasmodium protein, unknown function	0.941	-0.0877334	0.999952	2.10317e-05		NNSMDISINNSNLLYPK	PBANKA_1320100	-0.0877334	2.10317e-05
NPISFTPISDGYKPSSSPNNNSK	PBANKA_0524200	early transcribed membrane protein	0.992	-0.011588	1	3.44445e-09		NPISFTPISDGYKPSSSPNNNSK	PBANKA_0524200	-0.011588	3.44445e-09
NPNNDGSFNIQFK	PBANKA_1455300	tetratricopeptide repeat protein, putative	0.987	-0.018878	0.999999	2.42919e-07		NPNNDGSFNIQFK	PBANKA_1455300	-0.018878	2.42919e-07
NPSIDSDAKNILDEELALGNDGVSNINTQIR	PBANKA_1033800	conserved protein, unknown function	0.808	-0.307573	0.918027	0.0371448		NPSIDSDAKNILDEELALGNDGVSNINTQIR	PBANKA_1033800	-0.307573	0.0371448
NPSLLNVFTEK	PBANKA_1115200	gamete egress protein GEP	1.26	0.333424	0.890665	0.0502854		NPSLLNVFTEK	PBANKA_1115200	0.333424	0.0502854
NQIGYAAGFLGDVSHER	PBANKA_1145800	membrane associated histidine-rich protein 1a	1.044	0.0621217	0.997857	0.000931551		NQIGYAAGFLGDVSHER	PBANKA_1145800	0.0621217	0.000931551
NQLVNASLKK	PBANKA_0506900	phospholipid scramblase, putative	1.237	0.306846	0.341932	0.466061		NQLVNASLKK	PBANKA_0506900	0.306846	0.466061
NQNTAQLNTDTNVITNIENK	PBANKA_0925400	dynein heavy chain, putative	0.859	-0.21927	0.997526	0.00107573		NQNTAQLNTDTNVITNIENK	PBANKA_0925400	-0.21927	0.00107573
NQPSLEMNNMFK	PBANKA_1237100	conserved Plasmodium protein, unknown function	0.832	-0.265345	0.654886	0.183834		NQPSLEMNNMFK	PBANKA_1237100	-0.265345	0.183834
NQSASFYAQPTHGQYK	PBANKA_0100600	schizont membrane associated cytoadherence protein	1.272	0.347099	0.674367	0.171104		NQSASFYAQPTHGQYK	PBANKA_0100600	0.347099	0.171104
NQSHINQTPSVVK	PBANKA_1344100	myosin F	0.893	-0.163268	0.953856	0.0205171		NQSHINQTPSVVK	PBANKA_1344100	-0.163268	0.0205171
NQSIDILDAQFNNLK	PBANKA_0621300	conserved Plasmodium protein, unknown function	1.118	0.16092	0.984178	0.00692624		NQSIDILDAQFNNLK	PBANKA_0621300	0.16092	0.00692624
NQYPSTSGTQGMTR	PBANKA_1229000	Plasmodium exported protein (PHIST), unknown function	0.848	-0.237864	0.622987	0.205521		NQYPSTSGTQGMTR	PBANKA_1229000	-0.237864	0.205521
NQYPSTSGTQGMTR	PBANKA_1229000	Plasmodium exported protein (PHIST), unknown function	1.097	0.133564	0.997974	0.000880923		NQYPSTSGTQGMTR	PBANKA_1229000	0.133564	0.000880923
NQYTSFKLPK	PBANKA_1142300	rhoptry protein RHOP148, putative	1.215	0.280956	0.957874	0.0186918		NQYTSFKLPK	PBANKA_1142300	0.280956	0.0186918
NRSFENPDHQIFK	PBANKA_1446100	amino acid transporter, putative	0.933	-0.100051	0.834004	0.0788317		NRSFENPDHQIFK	PBANKA_1446100	-0.100051	0.0788317
NRSGNNNANGNQENYK	PBANKA_1426900	ATP-dependent RNA helicase DBP1, putative	0.628	-0.671164	0.876861	0.0570692		NRSGNNNANGNQENYK	PBANKA_1426900	-0.671164	0.0570692
NRSMVSNVNETVYR	PBANKA_0835500	UBX domain-containing protein, putative	1.034	0.0482362	0.998587	0.000614253		NRSMVSNVNETVYR	PBANKA_0835500	0.0482362	0.000614253
NRSNHNNYITSR	PBANKA_1315500	sortilin, putative	0.978	-0.0320936	0.999998	7.05512e-07		NRSNHNNYITSR	PBANKA_1315500	-0.0320936	7.05512e-07
NSDYNFIDIGSNEEK	PBANKA_1230100	ribonuclease, putative						NSDYNFIDIGSNEEK	PBANKA_1230100		0
NPIESYNEFSENGISSSILSNLNSSDLSIISQSR	PBANKA_0704500	HECT-like E3 ubiquitin ligase, putative	0.742	-0.430509	0.952051	0.0213398		NPIESYNEFSENGISSSILSNLNSSDLSIISQSR	PBANKA_0704500	-0.430509	0.0213398
NPIAAVSNSRIDIDNEMPK	PBANKA_0819900	nucleosome assembly protein	0.758	-0.39973	0.689292	0.161597		NPIAAVSNSRIDIDNEMPK	PBANKA_0819900	-0.39973	0.161597
NPIAAVSNSRIDIDNEMPK	PBANKA_0819900	nucleosome assembly protein	0.76	-0.395929	0.497469	0.303234		NPIAAVSNSRIDIDNEMPK	PBANKA_0819900	-0.395929	0.303234
NPIAAVSNSR	PBANKA_0819900	nucleosome assembly protein	0.956	-0.0649175	0.999399	0.000261033		NPIAAVSNSR	PBANKA_0819900	-0.0649175	0.000261033
NNSNLLVEGK	PBANKA_0720100	conserved Plasmodium protein, unknown function	0.784	-0.351074	0.0622304	1.206		NNSNLLVEGK	PBANKA_0720100	-0.351074	1.206
NNSNINNMAIENYIENHK	PBANKA_0910000	protein KIC5, putative	1.142	0.191563	0.948429	0.022995		NNSNINNMAIENYIENHK	PBANKA_0910000	0.191563	0.022995
NNSNSANFFQYK	PBANKA_0522000	conserved Plasmodium protein, unknown function	0.872	-0.1976	0.837161	0.0771911		NNSNSANFFQYK	PBANKA_0522000	-0.1976	0.0771911
NNSSFDENNNISIINK	PBANKA_1103600	cation transporting P-ATPase, putative	0.862	-0.21424	0.965788	0.0151184		NNSSFDENNNISIINK	PBANKA_1103600	-0.21424	0.0151184
NNSTIGLETQNVQKPSIEK	PBANKA_0705700	conserved Plasmodium protein, unknown function	1.109	0.149259	0.955043	0.0199773		NNSTIGLETQNVQKPSIEK	PBANKA_0705700	0.149259	0.0199773
NNSTISNGYK	PBANKA_0937200	RNA-binding protein, putative	0.928	-0.107803	0.99998	8.81704e-06		NNSTISNGYK	PBANKA_0937200	-0.107803	8.81704e-06
NNTELINLQSQEITK	PBANKA_1302000	conserved Plasmodium protein, unknown function	0.87	-0.200913	0.967783	0.0142222		NNTELINLQSQEITK	PBANKA_1302000	-0.200913	0.0142222
NNTGSGTLSNK	PBANKA_1443000	NIMA related kinase 1, putative	0.609	-0.715486	0.00527664	2.27764		NNTGSGTLSNK	PBANKA_1443000	-0.715486		2.27764
NNTNEEDINLHISKSFINK	PBANKA_0109200	transcription elongation factor SPT5, putative	1.114	0.155749	0.999893	4.66588e-05		NNTNEEDINLHISKSFINK	PBANKA_0109200	0.155749	4.66588e-05
NMPISLSEINEINTNEESKELTNLNK	PBANKA_1021000	conserved Plasmodium protein, unknown function	0.836	-0.258425	0.981881	0.00794129		NMPISLSEINEINTNEESKELTNLNK	PBANKA_1021000	-0.258425	0.00794129
NNTSLFNTLFSTK	PBANKA_1428300	WD repeat-containing protein, putative	0.899	-0.153607	0.924829	0.0339388		NNTSLFNTLFSTK	PBANKA_1428300	-0.153607	0.0339388
NNTVDTVDDIEEGNDNVVGENKNEVFK	PBANKA_1305000	conserved Plasmodium protein, unknown function	0.968	-0.046921	1	1.62112e-07		NNTVDTVDDIEEGNDNVVGENKNEVFK	PBANKA_1305000	-0.046921	1.62112e-07
NNTVIKIPTLK	PBANKA_0513400	LEM3/CDC50 family protein, putative	1.764	0.818851	0.154006	0.812463		NNTVIKIPTLK	PBANKA_0513400	0.818851	0.812463
NNVDINNFDKYATSPK	PBANKA_0509700	conserved Plasmodium protein, unknown function	0.806	-0.311148	0.711608	0.147759		NNVDINNFDKYATSPK	PBANKA_0509700	-0.311148	0.147759
NNVLTNNPLINLEDSDNEEFEK	PBANKA_0620000	pre-mRNA-splicing factor CWC15, putative	0.907	-0.140826	0.992286	0.00336299		NNVLTNNPLINLEDSDNEEFEK	PBANKA_0620000	-0.140826	0.00336299
NNVYTPSEEFNFYNSTFMER	PBANKA_0100600	schizont membrane associated cytoadherence protein	0.895	-0.16004	0.947624	0.023364		NNVYTPSEEFNFYNSTFMER	PBANKA_0100600	-0.16004	0.023364
NNYLSKDSMLSDNFLVIK	PBANKA_1109700	conserved protein, unknown function	1.068	0.0949116	0.992075	0.00345568		NNYLSKDSMLSDNFLVIK	PBANKA_1109700	0.0949116	0.00345568
NNYNSLDGLINDSK	PBANKA_0406200	conserved Plasmodium protein, unknown function	0.944	-0.0831412	0.934829	0.0292678		NNYNSLDGLINDSK	PBANKA_0406200	-0.0831412	0.0292678
NNYSGSYGNVYNSYK	PBANKA_1202700	RNA-binding protein, putative	0.899	-0.153607	0.999835	7.15197e-05		NNYSGSYGNVYNSYK	PBANKA_1202700	-0.153607	7.15197e-05
NPFPSPLTIR	PBANKA_1234600	EELM2 domain-containing protein, putative	0.824	-0.279284	0.963053	0.0163499		NPFPSPLTIR	PBANKA_1234600	-0.279284	0.0163499
NNTTHIRPFR	PBANKA_1115200	gamete egress protein GEP	0.876	-0.190997	0.967628	0.0142918		NNTTHIRPFR	PBANKA_1115200	-0.190997	0.0142918
NMNSSINEEYIVENK	PBANKA_0413500	conserved Plasmodium protein, unknown function	0.985	-0.0218044	1	1.17074e-07		NMNSSINEEYIVENK	PBANKA_0413500	-0.0218044	1.17074e-07
NMNSSINEEYIVENK	PBANKA_0413500	conserved Plasmodium protein, unknown function	0.944	-0.0831412	0.983103	0.00740078		NMNSSINEEYIVENK	PBANKA_0413500	-0.0831412	0.00740078
NMNINTFNRYPMHMNYNLQNNSNQQR	PBANKA_1032700	CUGBP Elav-like family member 2, putative	1.118	0.16092	0.988925	0.00483643		NMNINTFNRYPMHMNYNLQNNSNQQR	PBANKA_1032700	0.16092	0.00483643
NIPDMIDSDVEK	PBANKA_1228400	mannose-6-phosphate isomerase, putative	0.914	-0.129734	0.997812	0.000951415		NIPDMIDSDVEK	PBANKA_1228400	-0.129734	0.000951415
NIPFDENISEDSHILR	PBANKA_1023800	conserved Plasmodium protein, unknown function	0.914	-0.129734	0.99959	0.000177886		NIPFDENISEDSHILR	PBANKA_1023800	-0.129734	0.000177886
NLPGMNMQSPK	PBANKA_1439200	polyadenylate-binding protein 1, putative	0.923	-0.115597	0.996384	0.00157323		NLPGMNMQSPK	PBANKA_1439200	-0.115597	0.00157323
NIPLFSSYSK	PBANKA_1116800	BFR1 domain-containing protein, putative	0.969	-0.0454314	0.999999	2.71357e-07		NIPLFSSYSK	PBANKA_1116800	-0.0454314	2.71357e-07
NIPSQPNTIGQPNFAAHQNPQAQNFFYSNNNSYR	PBANKA_1135700	CUGBP Elav-like family member 1, putative	1.027	0.0384362	1	7.73336e-09		NIPSQPNTIGQPNFAAHQNPQAQNFFYSNNNSYR	PBANKA_1135700	0.0384362	7.73336e-09
NLPTHFKDFQYELR	PBANKA_0101900	RNA-binding protein, putative	0.927	-0.109359	0.999984	7.00867e-06		NLPTHFKDFQYELR	PBANKA_0101900	-0.109359	7.00867e-06
NIPVTNVFNTNEMIDVISVTK	PBANKA_0511900	60S ribosomal protein L3, putative	0.785	-0.349235	0.629303	0.20114		NIPVTNVFNTNEMIDVISVTK	PBANKA_0511900	-0.349235	0.20114
NISATCTSKEHINVGK	PBANKA_1421200	conserved protein, unknown function	1.113	0.154454	0.965812	0.0151073		NISATCTSKEHINVGK	PBANKA_1421200	0.154454	0.0151073
NISDANNNSEILFGSNFCNNNVHTGNR	PBANKA_0823000	ubiquitin-like protein, putative	0.833	-0.263612	0.99742	0.00112209		NISDANNNSEILFGSNFCNNNVHTGNR	PBANKA_0823000	-0.263612	0.00112209
NLSDNIYIIENNK	PBANKA_1126900	eukaryotic translation initiation factor 2-alpha kinase	0.849	-0.236164	0.973896	0.0114876		NLSDNIYIIENNK	PBANKA_1126900	-0.236164	0.0114876
NISETNSFSNK	PBANKA_0409300	phosphatidylinositol 3- and 4-kinase, putative	0.914	-0.129734	0.999544	0.000198135		NISETNSFSNK	PBANKA_0409300	-0.129734	0.000198135
NLSFMAPLEK	PBANKA_1016400	major facilitator superfamily domain-containing protein, putative	1.087	0.120352	0.999827	7.50105e-05		NLSFMAPLEK	PBANKA_1016400	0.120352	7.50105e-05
NLSFMAPLEK	PBANKA_1016400	major facilitator superfamily domain-containing protein, putative	1.28	0.356144	0.909885	0.0410137		NLSFMAPLEK	PBANKA_1016400	0.356144	0.0410137
NISFTVWDVGGQDK	PBANKA_0505100	ADP-ribosylation factor, putative	0.933	-0.100051	0.999583	0.000181177		NISFTVWDVGGQDK	PBANKA_0505100	-0.100051	0.000181177
NLSGIALNCINK	PBANKA_0109100	transketolase, putative	1.094	0.129613	0.964216	0.0158256		NLSGIALNCINK	PBANKA_0109100	0.129613	0.0158256
NLSKNFEESAFDNFK	PBANKA_1432500	DNA-binding chaperone, putative	1.015	0.0214797	1	5.14564e-10		NLSKNFEESAFDNFK	PBANKA_1432500	0.0214797	5.14564e-10
NLSLDDNIYIDEKEVSPK	PBANKA_0512400	rRNA-processing protein EBP2, putative	1.076	0.105678	0.994668	0.0023217		NLSLDDNIYIDEKEVSPK	PBANKA_0512400	0.105678	0.0023217
NLSIHAYIDK	PBANKA_1011500	PHD finger protein PHD2, putative	1.763	0.818032	0.604623	0.218515		NLSIHAYIDK	PBANKA_1011500	0.818032	0.218515
NLSLLNNIEENEDISYQNLENVK	PBANKA_1457200	double C2-like domain-containing protein, putative	0.876	-0.190997	0.967246	0.014463		NLSLLNNIEENEDISYQNLENVK	PBANKA_1457200	-0.190997	0.014463
NINTSPSNIPTK	PBANKA_0621600	conserved Plasmodium protein, unknown function	1.088	0.121679	0.999001	0.000433994		NINTSPSNIPTK	PBANKA_0621600	0.121679	0.000433994
NINSSNIK	PBANKA_1450300	ATP synthase subunit beta, mitochondrial	0.942	-0.086201	0.999974	1.13674e-05		NINSSNIK	PBANKA_1450300	-0.086201	1.13674e-05
NLNSNYIINK	PBANKA_1458800	kinesin-15, putative	1.042	0.0593553	1	3.56933e-08		NLNSNYIINK	PBANKA_1458800	0.0593553	3.56933e-08
NLNSNKFPHEYIEQEMIR	PBANKA_1214700	conserved Plasmodium protein, unknown function	0.945	-0.0816138	0.99999	4.42863e-06		NLNSNKFPHEYIEQEMIR	PBANKA_1214700	-0.0816138	4.42863e-06
NLINNNNEMIFYGVGSFSNK	PBANKA_1463100	CSC1-like protein, putative	0.919	-0.121863	0.997336	0.00115871		NLINNNNEMIFYGVGSFSNK	PBANKA_1463100	-0.121863	0.00115871
NLLNQESNSYNINK	PBANKA_0719700	conserved Plasmodium protein, unknown function	0.627	-0.673463	0.98045	0.00857445		NLLNQESNSYNINK	PBANKA_0719700	-0.673463	0.00857445
NIIPQVIHQYSNLEDENTGK	PBANKA_1453300	acyl-CoA synthetase, putative	1.134	0.181421	0.99853	0.00063905		NIIPQVIHQYSNLEDENTGK	PBANKA_1453300	0.181421	0.00063905
NILSNDVIQTPDK	PBANKA_0416600	replication protein A1, small fragment	0.716	-0.481969	0.807103	0.0930711		NILSNDVIQTPDK	PBANKA_0416600	-0.481969	0.0930711
NILSNDVIQTPDKHYALSDVNDVLAK	PBANKA_0416600	replication protein A1, small fragment	0.827	-0.274041	0.990716	0.00405087		NILSNDVIQTPDKHYALSDVNDVLAK	PBANKA_0416600	-0.274041	0.00405087
NIISNMKSDSSQYILEQTLK	PBANKA_0102400	AT-rich interactive domain-containing protein, putative	0.839	-0.253257	0.547892	0.261305		NIISNMKSDSSQYILEQTLK	PBANKA_0102400	-0.253257	0.261305
NILSSTPSLGFNK	PBANKA_0833800	CSTF domain-containing protein, putative	1.05	0.0703893	0.995353	0.00202277		NILSSTPSLGFNK	PBANKA_0833800	0.0703893	0.00202277
NILSSTPSLGFNKK	PBANKA_0833800	CSTF domain-containing protein, putative	1.057	0.0799754	0.999943	2.46864e-05		NILSSTPSLGFNKK	PBANKA_0833800	0.0799754	2.46864e-05
NIMGTVGSTGNSR	PBANKA_1446500	asparagine-rich protein, putative	0.922	-0.117161	0.989151	0.00473737		NIMGTVGSTGNSR	PBANKA_1446500	-0.117161	0.00473737
NLSIIQTSHIPYDAPLADFLENGR	PBANKA_1126900	eukaryotic translation initiation factor 2-alpha kinase	0.926	-0.110916	0.999908	4.00468e-05		NLSIIQTSHIPYDAPLADFLENGR	PBANKA_1126900	-0.110916	4.00468e-05
NINDLQLQAPIQSMK	PBANKA_0519900	conserved Plasmodium protein, unknown function						NINDLQLQAPIQSMK	PBANKA_0519900		0
NINHYYYYDNEQNDEIHNLFNSYNEESEYEYTR	PBANKA_1448200	asparagine/aspartate rich protein, putative	0.783	-0.352916	0.986103	0.00607779		NINHYYYYDNEQNDEIHNLFNSYNEESEYEYTR	PBANKA_1448200	-0.352916	0.00607779
NLNKSNIFCR	PBANKA_1365500	exported protein IBIS1	1.818	0.862352	0.189492	0.722408		NLNKSNIFCR	PBANKA_1365500	0.862352	0.722408
NLNLSYLHTEK	PBANKA_0910800	conserved Plasmodium protein, unknown function	0.752	-0.411195	0.196369	0.706928		NLNLSYLHTEK	PBANKA_0910800	-0.411195	0.706928
NINNNNNNSFKK	PBANKA_1312400	HSP20-like chaperone, putative						NINNNNNNSFKK	PBANKA_1312400		0
NINNTPNK	PBANKA_0510200	conserved Plasmodium protein, unknown function	1.045	0.0635029	0.999418	0.000252717		NINNTPNK	PBANKA_0510200	0.0635029	0.000252717
NINNWYEENSINKVTIK	PBANKA_0515900	mRNA-decapping enzyme subunit 1, putative	1.216	0.282143	0.62768	0.202262		NINNWYEENSINKVTIK	PBANKA_0515900	0.282143	0.202262
NLNSFTLSSK	PBANKA_1211700	conserved Plasmodium protein, unknown function						NLNSFTLSSK	PBANKA_1211700		0
NLNSLGIDQIFNDEHGGYAFLAK	PBANKA_1365500	exported protein IBIS1	0.891	-0.166503	0.882529	0.0542708		NLNSLGIDQIFNDEHGGYAFLAK	PBANKA_1365500	-0.166503	0.0542708
NLNSNKFPHEYIEQEMIR	PBANKA_1214700	conserved Plasmodium protein, unknown function	0.947	-0.0785637	0.995594	0.00191767		NLNSNKFPHEYIEQEMIR	PBANKA_1214700	-0.0785637	0.00191767
NINFITKDSK	PBANKA_0401800	HAD superfamily protein, putative	1.512	0.596458	0.58885	0.229996		NINFITKDSK	PBANKA_0401800	0.596458	0.229996
NSEISSPQNSASNLNTSTNIEK	PBANKA_0103300	GYF domain-containing protein, putative	1.052	0.0731347	0.999937	2.75397e-05		NSEISSPQNSASNLNTSTNIEK	PBANKA_0103300	0.0731347	2.75397e-05
NISLQSDHYDQFSK	PBANKA_1327700	conserved Plasmodium protein, unknown function	0.856	-0.224317	0.984892	0.00661119		NISLQSDHYDQFSK	PBANKA_1327700	-0.224317	0.00661119
NISMDENMNYSNMENENNSGMNNSPNYK	PBANKA_1411300	eukaryotic translation initation factor 4 gamma, putative	0.887	-0.172994	0.937304	0.0281194		NISMDENMNYSNMENENNSGMNNSPNYK	PBANKA_1411300	-0.172994	0.0281194
NIYSEVPNENQSLGNNK	PBANKA_0401100	serine/threonine protein kinase, putative	1.128	0.173767	0.994948	0.00219951		NIYSEVPNENQSLGNNK	PBANKA_0401100	0.173767	0.00219951
NIYTYESNGISQNTTNTK	PBANKA_0100600	schizont membrane associated cytoadherence protein						NIYTYESNGISQNTTNTK	PBANKA_0100600		0
NMDFSNINFGSIYR	PBANKA_0618200	phosphoinositide-binding protein, putative	0.98	-0.0291463	0.999985	6.46083e-06		NMDFSNINFGSIYR	PBANKA_0618200	-0.0291463	6.46083e-06
NMDTNDLSDDENLENFNHNLFSK	PBANKA_0940200	DNA replication ATP-dependent helicase/nuclease DNA2, putative	1.002	0.00288251	1	0		NMDTNDLSDDENLENFNHNLFSK	PBANKA_0940200	0.00288251	0
NMEDIEKHNSLNLYENNWK	PBANKA_1214700	conserved Plasmodium protein, unknown function	1.008	0.0114956	1	1.08925e-07		NMEDIEKHNSLNLYENNWK	PBANKA_1214700	0.0114956	1.08925e-07
NMEDIEKHNSLNLYENNWK	PBANKA_1214700	conserved Plasmodium protein, unknown function	0.857	-0.222633	0.972182	0.0122523		NMEDIEKHNSLNLYENNWK	PBANKA_1214700	-0.222633	0.0122523
NMESETESKLNIETLK	PBANKA_1118700	acyl-CoA synthetase, putative	0.876	-0.190997	0.875236	0.0578748		NMESETESKLNIETLK	PBANKA_1118700	-0.190997	0.0578748
NMGSIEISEDDKNK	PBANKA_1306400	geranylgeranyl transferase type-2 subunit alpha, putative	1.125	0.169925	0.76535	0.11614		NMGSIEISEDDKNK	PBANKA_1306400	0.169925	0.11614
NMKNSITLNEILNPSK	PBANKA_0832900	protein MAM3, putative	1.355	0.438293	0.591708	0.227892		NMKNSITLNEILNPSK	PBANKA_0832900	0.438293	0.227892
NMKNSITLNEILNPSK	PBANKA_0832900	protein MAM3, putative	1.082	0.1137	0.994118	0.00256209		NMKNSITLNEILNPSK	PBANKA_0832900	0.1137	0.00256209
NMKNSNLYPDHHNQNR	PBANKA_0810600	exoribonuclease, putative	1.449	0.535058	0.939625	0.0270453		NMKNSNLYPDHHNQNR	PBANKA_0810600	0.535058	0.0270453
NMKNSNLYPDHHNQNR	PBANKA_0810600	exoribonuclease, putative	1.003	0.00432161	1	9.01723e-12		NMKNSNLYPDHHNQNR	PBANKA_0810600	0.00432161	9.01723e-12
NMLDSPSSSLFR	PBANKA_1329500	protein phosphatase containing kelch-like domains	0.759	-0.397828	0.765366	0.116131		NMLDSPSSSLFR	PBANKA_1329500	-0.397828	0.116131
NMINFVESEQYEGNNIGTR	PBANKA_1438300	phospholipid-transporting ATPase, putative	0.881	-0.182786	0.971625	0.0125013		NMINFVESEQYEGNNIGTR	PBANKA_1438300	-0.182786	0.0125013
NMIYSYGNNSMHK	PBANKA_1223800	V-type proton ATPase subunit a, putative	0.992	-0.011588	1	7.82272e-08		NMIYSYGNNSMHK	PBANKA_1223800	-0.011588	7.82272e-08
NMIYSYGNNSMHK	PBANKA_1223800	V-type proton ATPase subunit a, putative	1.021	0.0299829	0.999989	4.64738e-06		NMIYSYGNNSMHK	PBANKA_1223800	0.0299829	4.64738e-06
NMIYSYGNNSMHKR	PBANKA_1223800	V-type proton ATPase subunit a, putative	0.901	-0.150401	0.644773	0.190593		NMIYSYGNNSMHKR	PBANKA_1223800	-0.150401	0.190593
NMNDMLGDDNITPK	PBANKA_1450700	clustered-asparagine-rich protein, putative	0.839	-0.253257	0.849683	0.0707428		NMNDMLGDDNITPK	PBANKA_1450700	-0.253257	0.0707428
NMNENYYQSKDFEGIQEYPNNNNTEK	PBANKA_1458800	kinesin-15, putative	0.999	-0.00144342	1	0		NMNENYYQSKDFEGIQEYPNNNNTEK	PBANKA_1458800	-0.00144342	0
NIVYVTDDDDDLISAFR	PBANKA_0802100	phosphoinositide-binding protein, putative	0.857	-0.222633	0.992727	0.00317018		NIVYVTDDDDDLISAFR	PBANKA_0802100	-0.222633	0.00317018
NLVTNDYDNASFK	PBANKA_0509200	Eps15-like protein, putative	0.996	-0.00578235	1	2.62518e-11		NLVTNDYDNASFK	PBANKA_0509200	-0.00578235	2.62518e-11
NLVLNSFDKEATIQDK	PBANKA_0808000	cdc2-related protein kinase 4, putative	0.957	-0.0634092	0.999974	1.13225e-05		NLVLNSFDKEATIQDK	PBANKA_0808000	-0.0634092	1.13225e-05
NLTPIVNPGFK	PBANKA_1027900	small nuclear ribonucleoprotein-associated protein B, putative	0.946	-0.0800879	0.999891	4.71267e-05		NLTPIVNPGFK	PBANKA_1027900	-0.0800879	4.71267e-05
NISNISFATDK	PBANKA_1450600	vesicle transport v-SNARE protein VTI1, putative	0.964	-0.0528949	0.999996	1.83516e-06		NISNISFATDK	PBANKA_1450600	-0.0528949	1.83516e-06
NISNISFATDKLDIAK	PBANKA_1450600	vesicle transport v-SNARE protein VTI1, putative	0.954	-0.0679388	0.99609	0.0017016		NISNISFATDKLDIAK	PBANKA_1450600	-0.0679388	0.0017016
NISNISFATDKLDIAK	PBANKA_1450600	vesicle transport v-SNARE protein VTI1, putative	0.921	-0.118727	0.999193	0.000350809		NISNISFATDKLDIAK	PBANKA_1450600	-0.118727	0.000350809
NISNIYFDSNKK	PBANKA_1231500	ubiquitin carboxyl-terminal hydrolase 2, putative	1.101	0.138814	0.999776	9.72492e-05		NISNIYFDSNKK	PBANKA_1231500	0.138814	9.72492e-05
NLSNNLSGNNNSYSHR	PBANKA_0939600	polyadenylate-binding protein-interacting protein 1, putative	0.952	-0.0709665	0.997248	0.00119679		NLSNNLSGNNNSYSHR	PBANKA_0939600	-0.0709665	0.00119679
NISNNYEHKR	PBANKA_1223000	conserved Plasmodium protein, unknown function	0.79	-0.340075	0.212119	0.67342		NISNNYEHKR	PBANKA_1223000	-0.340075	0.67342
NISNSENNTNSIALEK	PBANKA_0401800	HAD superfamily protein, putative	0.879	-0.186065	0.266698	0.573981		NISNSENNTNSIALEK	PBANKA_0401800	-0.186065	0.573981
NLSNSINLNKENK	PBANKA_0615800	exported serine/threonine protein kinase	0.852	-0.231075	0.861104	0.0649445		NLSNSINLNKENK	PBANKA_0615800	-0.231075	0.0649445
NLSNVFLKPDMK	PBANKA_0621900	mitochondrial import inner membrane translocase subunit TIM14, putative	1.071	0.0989585	0.996008	0.00173714		NLSNVFLKPDMK	PBANKA_0621900	0.0989585	0.00173714
NLSLTYREDMLK	PBANKA_1009500	glutamate synthase [NADH], putative	1.115	0.157044	0.999759	0.000104586		NLSLTYREDMLK	PBANKA_1009500	0.157044	0.000104586
NLSPNNEDNNLLIEENNELR	PBANKA_0102200	trophozoite exported protein 1, putative	0.845	-0.242977	0.997206	0.00121529		NLSPNNEDNNLLIEENNELR	PBANKA_0102200	-0.242977	0.00121529
NLSQPFSNSPFGVLKSWVK	PBANKA_0105400	coatomer alpha subunit, putative	1.047	0.0662614	1	2.00984e-08		NLSQPFSNSPFGVLKSWVK	PBANKA_0105400	0.0662614	2.00984e-08
NLSQYSLNESLFK	PBANKA_1225000	serine/threonine protein kinase, FIKK family	1.026	0.0370307	0.999965	1.51442e-05		NLSQYSLNESLFK	PBANKA_1225000	0.0370307	1.51442e-05
NISSFDEIIK	PBANKA_1011700	conserved Plasmodium protein, unknown function	0.749	-0.416962	0.955757	0.0196523		NISSFDEIIK	PBANKA_1011700	-0.416962	0.0196523
NISSSHER	PBANKA_1341500	RNA-binding protein, putative						NISSSHER	PBANKA_1341500		0
NLSSTNLLNNTNQIR	PBANKA_0943100	CCR4-NOT transcription complex subunit 1, putative	1.205	0.269033	0.399267	0.398737		NLSSTNLLNNTNQIR	PBANKA_0943100	0.269033	0.398737
NISSVFTNSSDK	PBANKA_1362300	conserved Plasmodium protein, unknown function	1.237	0.306846	0.984515	0.00677766		NISSVFTNSSDK	PBANKA_1362300	0.306846	0.00677766
NISVDNLFTQEK	PBANKA_1403500	MCL1 domain-containing protein, putative						NISVDNLFTQEK	PBANKA_1403500		0
NLSYEKELSSTSLQIR	PBANKA_0719700	conserved Plasmodium protein, unknown function	0.955	-0.0664274	0.999999	3.0561e-07		NLSYEKELSSTSLQIR	PBANKA_0719700	-0.0664274	3.0561e-07
NITPIKDIGNLTPK	PBANKA_0911100	conserved Plasmodium protein, unknown function	0.755	-0.405451	0.740968	0.1302		NITPIKDIGNLTPK	PBANKA_0911100	-0.405451	0.1302
NLSQPFSNSPFGVLK	PBANKA_0105400	coatomer alpha subunit, putative	1.113	0.154454	0.996582	0.00148678		NLSQPFSNSPFGVLK	PBANKA_0105400	0.154454	0.00148678
NIINITNLGSHTIKK	PBANKA_0210600	ubiquitin carboxyl-terminal hydrolase, putative	1.03	0.0426443	0.999742	0.000112077		NIINITNLGSHTIKK	PBANKA_0210600	0.0426443	0.000112077
NSENFFHALSLPFINKK	PBANKA_0707600	serine/threonine protein kinase VPS15, putative	1.004	0.00575927	1	1.12507e-09		NSENFFHALSLPFINKK	PBANKA_0707600	0.00575927	1.12507e-09
NSGSNSTTGCFPFCK	PBANKA_1000600	erythrocyte membrane antigen 1	1.014	0.0200577	0.999997	1.08894e-06		NSGSNSTTGCFPFCK	PBANKA_1000600	0.0200577	1.08894e-06
QHLNLFSNSTISNIK	PBANKA_0718800	small GTP-binding protein sar1, putative	0.966	-0.0499049	0.999841	6.92553e-05		QHLNLFSNSTISNIK	PBANKA_0718800	-0.0499049	6.92553e-05
QHSEDIGNYSWTLLNEEAKK	PBANKA_0607900	cGMP-specific 3',5'-cyclic phosphodiesterase alpha, putative	0.694	-0.526992	0.8826	0.0542362		QHSEDIGNYSWTLLNEEAKK	PBANKA_0607900	-0.526992	0.0542362
QHVEDLDTPRDLIYK	PBANKA_0408400	phosphoglycerate mutase, putative	0.866	-0.207561	0.963865	0.0159836		QHVEDLDTPRDLIYK	PBANKA_0408400	-0.207561	0.0159836
QKNNDNYNISNSIVPNNK	PBANKA_0408400	phosphoglycerate mutase, putative	0.867	-0.205896	0.740822	0.130286		QKNNDNYNISNSIVPNNK	PBANKA_0408400	-0.205896	0.130286
QKPSEIEDAIIK	PBANKA_1135100	40S ribosomal protein S15, putative	2.147	1.10232	0.746757	0.126821		QKPSEIEDAIIK	PBANKA_1135100	1.10232	0.126821
QKSFNNPWIDGCGVK	PBANKA_0913800	DNA-directed RNA polymerase I subunit RPA2, putative	1.047	0.0662614	0.999752	0.000107522		QKSFNNPWIDGCGVK	PBANKA_0913800	0.0662614	0.000107522
QKTDEDNFSFLISK	PBANKA_1314100	E3 ubiquitin-protein ligase ZNF598, putative	1.057	0.0799754	0.998163	0.000798709		QKTDEDNFSFLISK	PBANKA_1314100	0.0799754	0.000798709
QKYSENNNTNLLNQNIEQINDNIK	PBANKA_1348800	conserved protein, unknown function	1.137	0.185232	0.997598	0.00104454		QKYSENNNTNLLNQNIEQINDNIK	PBANKA_1348800	0.185232	0.00104454
QLDNINNIQSHIQK	PBANKA_1411300	eukaryotic translation initation factor 4 gamma, putative	0.932	-0.101598	0.977752	0.00977134		QLDNINNIQSHIQK	PBANKA_1411300	-0.101598	0.00977134
QIDSDKDGFISLPELNDAFSQNLDPK	PBANKA_0938400	endoplasmic reticulum-resident calcium binding protein, putative	0.957	-0.0634092	0.99947	0.000230138		QIDSDKDGFISLPELNDAFSQNLDPK	PBANKA_0938400	-0.0634092	0.000230138
QIEGTITPDIQMVDNTGYNHDNDLNK	PBANKA_1448200	asparagine/aspartate rich protein, putative	0.864	-0.210897	0.980425	0.00858551		QIEGTITPDIQMVDNTGYNHDNDLNK	PBANKA_1448200	-0.210897	0.00858551
QLFHPEQLISGKEDAANNFAR	PBANKA_0417700	alpha tubulin 1	1.224	0.291604	0.972334	0.0121845		QLFHPEQLISGKEDAANNFAR	PBANKA_0417700	0.291604	0.0121845
QILSAVSVTSDAESSVVDVR	PBANKA_0304900	serine repeat antigen 3	0.861	-0.215915	0.73783	0.132044		QILSAVSVTSDAESSVVDVR	PBANKA_0304900	-0.215915	0.132044
QILSSLSTDYDNIKK	PBANKA_0800100	PIR protein	0.903	-0.147202	0.906193	0.0427792		QILSSLSTDYDNIKK	PBANKA_0800100	-0.147202	0.0427792
QLLSTLSNEYNNFK	PBANKA_0944000	#N/A	0.985	-0.0218044	0.999999	2.97085e-07		QLLSTLSNEYNNFK	PBANKA_0944000	-0.0218044	2.97085e-07
QINPNIYSFK	PBANKA_1009500	glutamate synthase [NADH], putative	0.946	-0.0800879	0.998466	0.000666755		QINPNIYSFK	PBANKA_1009500	-0.0800879	0.000666755
QLSGINNK	PBANKA_1343600	conserved protein, unknown function	0.965	-0.0513992	0.999995	2.25333e-06		QLSGINNK	PBANKA_1343600	-0.0513992	2.25333e-06
QISGQQVPSQR	PBANKA_1200600	Plasmodium exported protein, unknown function	0.833	-0.263612	0.816164	0.0882228		QISGQQVPSQR	PBANKA_1200600	-0.263612	0.0882228
QLSNAFYNNYDYDYLYSAK	PBANKA_1418300	golgi protein 1, putative	1.138	0.186501	0.996144	0.00167806		QLSNAFYNNYDYDYLYSAK	PBANKA_1418300	0.186501	0.00167806
QHHMSSYDHR	PBANKA_1123500	SNF2 helicase, putative	0.779	-0.360305	0.735477	0.133431		QHHMSSYDHR	PBANKA_1123500	-0.360305	0.133431
QISNDRILEEFEIK	PBANKA_1356900	U4/U6 small nuclear ribonucleoprotein PRP4, putative	0.752	-0.411195	0.911298	0.0403394		QISNDRILEEFEIK	PBANKA_1356900	-0.411195	0.0403394
QGSIHGGK	PBANKA_0104800	protein KIC1, putative	0.917	-0.125006	0.99805	0.000847764		QGSIHGGK	PBANKA_0104800	-0.125006	0.000847764
QGLYNSGNNYINTHDGK	PBANKA_0519900	conserved Plasmodium protein, unknown function	0.51	-0.971431	0.030778	1.51176		QGLYNSGNNYINTHDGK	PBANKA_0519900	-0.971431		1.51176
NYNISSLNNIEIK	PBANKA_1228500	sentrin-specific protease 2, putative	0.938	-0.0923402	0.993581	0.00279675		NYNISSLNNIEIK	PBANKA_1228500	-0.0923402	0.00279675
NYNNVYYVSRDSFYDALAK	PBANKA_0802300	HECT-type E3 ubiquitin ligase UT, putative	0.943	-0.0846703	0.993915	0.0026506		NYNNVYYVSRDSFYDALAK	PBANKA_0802300	-0.0846703	0.0026506
NYQNDYSTSYETGSSLSSPK	PBANKA_1348800	conserved protein, unknown function						NYQNDYSTSYETGSSLSSPK	PBANKA_1348800		0
NYSYQNVNTMEDGEKNEK	PBANKA_1449800	inorganic pyrophosphatase, putative	1.082	0.1137	0.997938	0.000896461		NYSYQNVNTMEDGEKNEK	PBANKA_1449800	0.1137	0.000896461
NYYNKYSYINER	PBANKA_1404400	conserved Plasmodium protein, unknown function	1.067	0.0935602	0.999961	1.6816e-05		NYYNKYSYINER	PBANKA_1404400	0.0935602	1.6816e-05
NYYSTLSNEGK	PBANKA_1306800	Sec7 domain-containing protein ARFGEF, putative	0.869	-0.202572	0.899723	0.0458911		NYYSTLSNEGK	PBANKA_1306800	-0.202572	0.0458911
QAELEGSDLFEEDDGFVFGEEDEKK	PBANKA_1024900	DNA replication licensing factor MCM2, putative	1.019	0.0271541	0.999995	2.22116e-06		QAELEGSDLFEEDDGFVFGEEDEKK	PBANKA_1024900	0.0271541	2.22116e-06
QANSFGINISGK	PBANKA_0702400	conserved protein, unknown function	1.163	0.217851	0.989315	0.00466543		QANSFGINISGK	PBANKA_0702400	0.217851	0.00466543
QATKSEDNVNIQPR	PBANKA_1418900	ras-related protein Rab-11A	0.947	-0.0785637	0.976831	0.0101804		QATKSEDNVNIQPR	PBANKA_1418900	-0.0785637	0.0101804
QATINLGTIGHVAHGK	PBANKA_1031900	eukaryotic translation initiation factor 2 subunit gamma, putative	1.228	0.296311	0.569478	0.244523		QATINLGTIGHVAHGK	PBANKA_1031900	0.296311	0.244523
QEGASFFNSK	PBANKA_0807600	40S ribosomal protein S11, putative	1.636	0.710173	0.311072	0.507139		QEGASFFNSK	PBANKA_0807600	0.710173	0.507139
QEGASFFNSKK	PBANKA_0807600	40S ribosomal protein S11, putative	1.321	0.40163	0.375849	0.424987		QEGASFFNSKK	PBANKA_0807600	0.40163	0.424987
QELQEEQIYLPETFTLNSQNDQK	PBANKA_0418200	ras-related protein RAB7, putative	0.985	-0.0218044	1	1.95303e-07		QELQEEQIYLPETFTLNSQNDQK	PBANKA_0418200	-0.0218044	1.95303e-07
QEYLNSASESSELKNDEESMLSNEYNK	PBANKA_1315700	rhoptry neck protein 2	0.908	-0.139236	0.998842	0.000503286		QEYLNSASESSELKNDEESMLSNEYNK	PBANKA_1315700	-0.139236	0.000503286
QFMDIYEIESEYDEEK	PBANKA_0712100	DNA helicase, putative	1.428	0.513996	0.00622947	2.20555		QFMDIYEIESEYDEEK	PBANKA_0712100	0.513996		2.20555
QFVSINTTDIEHEILNQK	PBANKA_0942800	syntaxin, putative	1.093	0.128293	0.95292	0.0209435		QFVSINTTDIEHEILNQK	PBANKA_0942800	0.128293	0.0209435
QFVSINTTDIEHEILNQK	PBANKA_0942800	syntaxin, putative	1.23	0.298658	0.870989	0.0599872		QFVSINTTDIEHEILNQK	PBANKA_0942800	0.298658	0.0599872
QFWVTVNKSEIQDHK	PBANKA_1303700	vesicle-associated membrane protein, putative	0.846	-0.24127	0.913819	0.0391398		QFWVTVNKSEIQDHK	PBANKA_1303700	-0.24127	0.0391398
QGAYNNIPSLKK	PBANKA_1033800	conserved protein, unknown function						QGAYNNIPSLKK	PBANKA_1033800		0
QGNYYISPSKDSK	PBANKA_0939000	mechanosensitive ion channel protein, putative	0.783	-0.352916	0.727677	0.138061		QGNYYISPSKDSK	PBANKA_0939000	-0.352916	0.138061
QISNTLISNDSK	PBANKA_1002800	protein transport protein Sec24B, putative	1.145	0.195348	0.991431	0.00373733		QISNTLISNDSK	PBANKA_1002800	0.195348	0.00373733
QLSNTVAELVMK	PBANKA_1214700	conserved Plasmodium protein, unknown function	0.78	-0.358454	0.99886	0.00049533		QLSNTVAELVMK	PBANKA_1214700	-0.358454	0.00049533
QLSNTVAELVMK	PBANKA_1214700	conserved Plasmodium protein, unknown function	0.82	-0.286304	0.240976	0.618026		QLSNTVAELVMK	PBANKA_1214700	-0.286304	0.618026
QNSVNNIDCVVNNNNR	PBANKA_1025500	NOT family protein, putative	0.914	-0.129734	0.967904	0.0141676		QNSVNNIDCVVNNNNR	PBANKA_1025500	-0.129734	0.0141676
QNTLDQFPLLHKDELK	PBANKA_0404800	FAD-dependent glycerol-3-phosphate dehydrogenase, putative	1.217	0.283329	0.998215	0.000775877		QNTLDQFPLLHKDELK	PBANKA_0404800	0.283329	0.000775877
QNTIISIGNIK	PBANKA_0808300	E3 ubiquitin-protein ligase, putative	1.216	0.282143	0.547295	0.261779		QNTIISIGNIK	PBANKA_0808300	0.282143	0.261779
QNVLSLNHK	PBANKA_0915300	conserved Plasmodium protein, unknown function	1.318	0.39835	0.790195	0.102266		QNVLSLNHK	PBANKA_0915300	0.39835	0.102266
QQNAGSNEDQLLFK	PBANKA_1459400	clathrin adaptor domain-containing protein, putative						QQNAGSNEDQLLFK	PBANKA_1459400		0
QRTYEDIDLK	PBANKA_1440700	ubiquitin-activating enzyme E1, putative	1.017	0.0243197	0.999998	8.18463e-07		QRTYEDIDLK	PBANKA_1440700	0.0243197	8.18463e-07
QSCLSNNEINYNNSIK	PBANKA_1301500	protein kinase, putative	1.067	0.0935602	0.99708	0.00127004		QSCLSNNEINYNNSIK	PBANKA_1301500	0.0935602	0.00127004
QSNSISPIKELK	PBANKA_0621300	conserved Plasmodium protein, unknown function						QSNSISPIKELK	PBANKA_0621300		0
QSNSTYTQMGGK	PBANKA_1224200	DnaJ protein, putative	0.815	-0.295128	0.670228	0.173778		QSNSTYTQMGGK	PBANKA_1224200	-0.295128	0.173778
QSNSTYTQMGGK	PBANKA_1224200	DnaJ protein, putative	0.944	-0.0831412	0.994328	0.00247032		QSNSTYTQMGGK	PBANKA_1224200	-0.0831412	0.00247032
QSYVIGELESQPNPVLK	PBANKA_1301300	trailer hitch homolog	0.961	-0.0573917	1	7.52968e-08		QSYVIGELESQPNPVLK	PBANKA_1301300	-0.0573917	7.52968e-08
QTNTNSPK	PBANKA_1403800	translational activator GCN1, putative	0.83	-0.268817	0.670029	0.173906		QTNTNSPK	PBANKA_1403800	-0.268817	0.173906
QTSNISMNR	PBANKA_1029400	conserved Plasmodium protein, unknown function	0.899	-0.153607	0.999644	0.000154743		QTSNISMNR	PBANKA_1029400	-0.153607	0.000154743
QTSNISMNR	PBANKA_1029400	conserved Plasmodium protein, unknown function	0.903	-0.147202	0.998344	0.000719734		QTSNISMNR	PBANKA_1029400	-0.147202	0.000719734
QTSNNTSGSQVGNR	PBANKA_1341900	conserved Apicomplexan protein, unknown function	1.169	0.225275	0.996129	0.00168456		QTSNNTSGSQVGNR	PBANKA_1341900	0.225275	0.00168456
QTYGSIVR	PBANKA_0418300	protein RER1, putative	1.085	0.117695	0.999792	9.04471e-05		QTYGSIVR	PBANKA_0418300	0.117695	9.04471e-05
QVEENATTEIVNESENK	PBANKA_0205000	EELM2 domain-containing protein, putative						QVEENATTEIVNESENK	PBANKA_0205000		0
QVLDKQISGQQVPSQR	PBANKA_1200600	Plasmodium exported protein, unknown function	0.961	-0.0573917	0.999985	6.40445e-06		QVLDKQISGQQVPSQR	PBANKA_1200600	-0.0573917	6.40445e-06
QVNYNTSIPISESIKINK	PBANKA_0926600	protein GCN20, putative	1.235	0.304511	0.715477	0.145404		QVNYNTSIPISESIKINK	PBANKA_0926600	0.304511	0.145404
QNSVIYGIIQK	PBANKA_1353900	conserved Plasmodium protein, unknown function						QNSVIYGIIQK	PBANKA_1353900		0
QNSTPNSEIDDYINDKCNNEETCTK	PBANKA_0408400	phosphoglycerate mutase, putative	0.831	-0.26708	0.916077	0.0380681		QNSTPNSEIDDYINDKCNNEETCTK	PBANKA_0408400	-0.26708	0.0380681
QNSTPNSEIDDYINDK	PBANKA_0408400	phosphoglycerate mutase, putative	0.915	-0.128156	0.99694	0.00133079		QNSTPNSEIDDYINDK	PBANKA_0408400	-0.128156	0.00133079
QNSIPKNNSK	PBANKA_1123500	SNF2 helicase, putative	0.965	-0.0513992	0.999899	4.39869e-05		QNSIPKNNSK	PBANKA_1123500	-0.0513992	4.39869e-05
QISQDSCNNILNGEISK	PBANKA_1127700	nicotinate phosphoribosyltransferase, putative	1.073	0.10165	0.945448	0.0243622		QISQDSCNNILNGEISK	PBANKA_1127700	0.10165	0.0243622
QLSQNIENEDVEKEIIINK	PBANKA_1134500	conserved Plasmodium protein, unknown function	0.9	-0.152003	0.65843	0.18149		QLSQNIENEDVEKEIIINK	PBANKA_1134500	-0.152003	0.18149
QLSTNNELYK	PBANKA_1137800	glideosome-associated connector	0.924	-0.114035	0.999466	0.000231776		QLSTNNELYK	PBANKA_1137800	-0.114035	0.000231776
QISVQQVPSQR	PBANKA_1200600	Plasmodium exported protein, unknown function	1.093	0.128293	0.815964	0.0883291		QISVQQVPSQR	PBANKA_1200600	0.128293	0.0883291
QLTSISEFSK	PBANKA_1012300	conserved Plasmodium protein, unknown function	1.329	0.410341	0.832988	0.0793612		QLTSISEFSK	PBANKA_1012300	0.410341	0.0793612
QIVNNLKSDYLNSNEQLQK	PBANKA_1101100	Plasmodium exported protein, unknown function	1.01	0.0143553	1	1.35269e-08		QIVNNLKSDYLNSNEQLQK	PBANKA_1101100	0.0143553	1.35269e-08
QLYETSHIAQNESPSHSR	PBANKA_0524300	tryptophan-rich protein	0.933	-0.100051	0.975923	0.0105842		QLYETSHIAQNESPSHSR	PBANKA_0524300	-0.100051	0.0105842
QMSSSFTGGK	PBANKA_1428900	bromodomain protein 2, putative	0.95	-0.0740006	0.998375	0.000706228		QMSSSFTGGK	PBANKA_1428900	-0.0740006	0.000706228
QMVDIPSFLVR	PBANKA_1234800	40S ribosomal protein S9, putative	1.871	0.90381	0.518659	0.285118		QMVDIPSFLVR	PBANKA_1234800	0.90381	0.285118
NYNKGSGYGK	PBANKA_0939600	polyadenylate-binding protein-interacting protein 1, putative	1.054	0.0758749	0.994388	0.00244433		NYNKGSGYGK	PBANKA_0939600	0.0758749	0.00244433
QNAQHTSFILPNCNK	PBANKA_1207400	conserved Plasmodium protein, unknown function	0.973	-0.0394883	0.999984	6.94668e-06		QNAQHTSFILPNCNK	PBANKA_1207400	-0.0394883	6.94668e-06
QNLLITENSNHIK	PBANKA_0906700	conserved Plasmodium protein, unknown function	0.901	-0.150401	0.990482	0.00415351		QNLLITENSNHIK	PBANKA_0906700	-0.150401	0.00415351
QNLSIDIIK	PBANKA_0707700	conserved Plasmodium protein, unknown function	1.006	0.00863031	1	2.33218e-12		QNLSIDIIK	PBANKA_0707700	0.00863031	2.33218e-12
QNLSNLSNK	PBANKA_1321100	conserved Plasmodium protein, unknown function						QNLSNLSNK	PBANKA_1321100		0
QNNDHNSHILR	PBANKA_0826900	protein kinase, putative	1.332	0.413594	0.701171	0.154176		QNNDHNSHILR	PBANKA_0826900	0.413594	0.154176
QNQLHSSNAK	PBANKA_0406200	conserved Plasmodium protein, unknown function	0.815	-0.295128	0.904236	0.0437183		QNQLHSSNAK	PBANKA_0406200	-0.295128	0.0437183
QNSFELALHSIGNYVADK	PBANKA_0700600	Plasmodium exported protein, unknown function	0.992	-0.011588	1	3.90757e-10		QNSFELALHSIGNYVADK	PBANKA_0700600	-0.011588	3.90757e-10
QNSFIENENNNFSK	PBANKA_1215800	conserved Plasmodium protein, unknown function	0.881	-0.182786	0.830962	0.0804187		QNSFIENENNNFSK	PBANKA_1215800	-0.182786	0.0804187
QNSKDTSYQNYQFSK	PBANKA_1245800	conserved Plasmodium protein, unknown function	0.946	-0.0800879	0.999931	2.9883e-05		QNSKDTSYQNYQFSK	PBANKA_1245800	-0.0800879	2.9883e-05
QNSIDETEFPNSK	PBANKA_1360300	DNA/RNA-binding protein Alba 4, putative	0.958	-0.0619024	0.999931	2.9984e-05		QNSIDETEFPNSK	PBANKA_1360300	-0.0619024	2.9984e-05
QNLESNQSFQLK	PBANKA_1406500	conserved Plasmodium protein, unknown function	1.061	0.0854247	0.997474	0.00109838		QNLESNQSFQLK	PBANKA_1406500	0.0854247	0.00109838
NYNDQNSNIINDDNLTLEEDLYQDSK	PBANKA_0514600	tRNA N6-adenosine threonylcarbamoyltransferase, putative	1.627	0.702214	0.199053	0.701031		NYNDQNSNIINDDNLTLEEDLYQDSK	PBANKA_0514600	0.702214	0.701031
NYNASYNYNK	PBANKA_1309500	conserved Plasmodium protein, unknown function	1.087	0.120352	0.989704	0.00449465		NYNASYNYNK	PBANKA_1309500	0.120352	0.00449465
NYLSSLQSTSNFGDNNKNEVGIK	PBANKA_1449900	CCR4-NOT transcription complex subunit 4, putative	1.293	0.370722	0.460531	0.336741		NYLSSLQSTSNFGDNNKNEVGIK	PBANKA_1449900	0.370722	0.336741
NSSSIISSK	PBANKA_0416100	dynein heavy chain, putative	0.833	-0.263612	0.326765	0.485765		NSSSIISSK	PBANKA_0416100	-0.263612	0.485765
NSSSIISSKDMK	PBANKA_0416100	dynein heavy chain, putative	0.798	-0.325539	0.386821	0.41249		NSSSIISSKDMK	PBANKA_0416100	-0.325539	0.41249
NSSSLNLNTFNNLFQENNPK	PBANKA_1452100	conserved Plasmodium protein, unknown function	1.096	0.132248	0.999676	0.000140818		NSSSLNLNTFNNLFQENNPK	PBANKA_1452100	0.132248	0.000140818
NSTLCNSIFDSTDSPQYK	PBANKA_1038900	condensin complex subunit 1, putative	0.942	-0.086201	0.999843	6.80685e-05		NSTLCNSIFDSTDSPQYK	PBANKA_1038900	-0.086201	6.80685e-05
NSVASHENSEILEEYTNLSK	PBANKA_1411200	conserved Plasmodium protein, unknown function	0.848	-0.237864	0.949032	0.0227189		NSVASHENSEILEEYTNLSK	PBANKA_1411200	-0.237864	0.0227189
NSYIYDYNSYGSR	PBANKA_0515900	mRNA-decapping enzyme subunit 1, putative	0.955	-0.0664274	0.999618	0.000166013		NSYIYDYNSYGSR	PBANKA_0515900	-0.0664274	0.000166013
NSYIYDYNSYGSRK	PBANKA_0515900	mRNA-decapping enzyme subunit 1, putative	1.104	0.14274	0.999577	0.000183686		NSYIYDYNSYGSRK	PBANKA_0515900	0.14274	0.000183686
NTINDNNSTLNPQPSIIIPNK	PBANKA_0314900	SUZ domain-containing protein, putative	1.106	0.145351	0.976928	0.0101373		NTINDNNSTLNPQPSIIIPNK	PBANKA_0314900	0.145351	0.0101373
NTLNNHDKINIVK	PBANKA_0408400	phosphoglycerate mutase, putative	1.152	0.204141	0.99359	0.00279274		NTLNNHDKINIVK	PBANKA_0408400	0.204141	0.00279274
NTMILNTGSK	PBANKA_0506100	PHAX domain-containing protein, putative	1.268	0.342555	0.976223	0.0104512		NTMILNTGSK	PBANKA_0506100	0.342555	0.0104512
NTNFMNNIASFSDR	PBANKA_1122700	tyrosine kinase-like protein, putative	1.266	0.340277	0.350317	0.455539		NTNFMNNIASFSDR	PBANKA_1122700	0.340277	0.455539
NTQEIFDTMLSQK	PBANKA_1312000	condensin-2 complex subunit G2, putative	0.808	-0.307573	0.221443	0.654739		NTQEIFDTMLSQK	PBANKA_1312000	-0.307573	0.654739
NTQETISTSFK	PBANKA_1229000	Plasmodium exported protein (PHIST), unknown function	0.978	-0.0320936	0.999963	1.60673e-05		NTQETISTSFK	PBANKA_1229000	-0.0320936	1.60673e-05
NTQETISTSFKSK	PBANKA_1229000	Plasmodium exported protein (PHIST), unknown function	1.137	0.185232	0.733901	0.134363		NTQETISTSFKSK	PBANKA_1229000	0.185232	0.134363
NTQSIETGIDPEEALTK	PBANKA_0317061	#N/A	0.992	-0.011588	1	2.45002e-08		NTQSIETGIDPEEALTK	PBANKA_0317061	-0.011588	2.45002e-08
NTSKSLELENVK	PBANKA_0918300	major facilitator superfamily-related transporter, putative	0.92	-0.120294	0.999985	6.59364e-06		NTSKSLELENVK	PBANKA_0918300	-0.120294	6.59364e-06
NTSSFQINHAK	PBANKA_0610100	lysine-specific histone demethylase 1, putative	1.291	0.368489	0.401325	0.396504		NTSSFQINHAK	PBANKA_0610100	0.368489	0.396504
NTSSYNIENVNNSK	PBANKA_1019700	conserved Plasmodium protein, unknown function	0.986	-0.0203404	0.999999	4.49162e-07		NTSSYNIENVNNSK	PBANKA_1019700	-0.0203404	4.49162e-07
NTSTIGSYFK	PBANKA_0401600	N-ethylmaleimide-sensitive fusion protein, putative	1.083	0.115033	0.98665	0.00583686		NTSTIGSYFK	PBANKA_0401600	0.115033	0.00583686
NSSNSNVSR	PBANKA_1224500	Dpy-19-like C-mannosyltransferase, putative	0.748	-0.41889	0.999056	0.000410164		NSSNSNVSR	PBANKA_1224500	-0.41889	0.000410164
NSSNSNPKNTK	PBANKA_0517000	early transcribed membrane protein	1.041	0.0579701	1	5.80534e-08		NSSNSNPKNTK	PBANKA_0517000	0.0579701	5.80534e-08
NSSNNSRNR	PBANKA_1216700	WD repeat-containing protein, putative	0.948	-0.077041	0.999838	7.03229e-05		NSSNNSRNR	PBANKA_1216700	-0.077041	7.03229e-05
NSSLLYQNELK	PBANKA_1435600	debranching enzyme-associated ribonuclease, putative	1.037	0.0524159	0.996849	0.00137056		NSSLLYQNELK	PBANKA_1435600	0.0524159	0.00137056
NSGTIIYNENK	PBANKA_0311600	conserved Plasmodium protein, unknown function	0.941	-0.0877334	0.999896	4.52572e-05		NSGTIIYNENK	PBANKA_0311600	-0.0877334	4.52572e-05
NSGTSNTILK	PBANKA_0709000	protein transport protein SEC61 subunit beta, putative	0.804	-0.314733	0.577503	0.238446		NSGTSNTILK	PBANKA_0709000	-0.314733	0.238446
NSKSFLNSMLNESK	PBANKA_1415600	DNA replication licensing factor MCM4, putative	0.982	-0.0262051	1	1.3053e-08		NSKSFLNSMLNESK	PBANKA_1415600	-0.0262051	1.3053e-08
NSLIGNYSSLENIQSYR	PBANKA_1362300	conserved Plasmodium protein, unknown function	1.07	0.0976108	0.820346	0.0860028		NSLIGNYSSLENIQSYR	PBANKA_1362300	0.0976108	0.0860028
NSIIGSNIVDFK	PBANKA_1442300	conserved Plasmodium protein, unknown function	0.904	-0.145605	0.985818	0.00620325		NSIIGSNIVDFK	PBANKA_1442300	-0.145605	0.00620325
NSLNDAVEFVHLDSLSGMSEK	PBANKA_1446300	pre-mRNA-splicing factor ATP-dependent RNA helicase PRP2, putative	1.036	0.051024	0.999987	5.50543e-06		NSLNDAVEFVHLDSLSGMSEK	PBANKA_1446300	0.051024	5.50543e-06
NSINNQLMQNR	PBANKA_0801200	erythrocyte membrane-associated antigen, putative	0.925	-0.112475	0.987974	0.00525449		NSINNQLMQNR	PBANKA_0801200	-0.112475	0.00525449
NSINSTNYGIDTPLFGK	PBANKA_0937400	pre-mRNA-processing factor 6, putative	1.231	0.299831	0.992683	0.00318956		NSINSTNYGIDTPLFGK	PBANKA_0937400	0.299831	0.00318956
NSLSSFGSSSFSYNDK	PBANKA_0615700	dynein heavy chain, putative	0.973	-0.0394883	0.999992	3.56399e-06		NSLSSFGSSSFSYNDK	PBANKA_0615700	-0.0394883	3.56399e-06
NTTGSTVPLINSK	PBANKA_0519100	conserved Plasmodium protein, unknown function	1.017	0.0243197	1	2.1421e-07		NTTGSTVPLINSK	PBANKA_0519100	0.0243197	2.1421e-07
NSITNTLTSLK	PBANKA_1223000	conserved Plasmodium protein, unknown function	1.032	0.045443	0.99998	8.60389e-06		NSITNTLTSLK	PBANKA_1223000	0.045443	8.60389e-06
NSNSNILEIK	PBANKA_0208400	major facilitator superfamily-related transporter, putative	0.998	-0.00288828	1	0		NSNSNILEIK	PBANKA_0208400	-0.00288828	0
NSNYHSLLR	PBANKA_1406700	carbamoyl phosphate synthetase, putative	1.053	0.0745054	0.999938	2.69988e-05		NSNYHSLLR	PBANKA_1406700	0.0745054	2.69988e-05
NSNYQHSIGMHNNK	PBANKA_1424800	U1 small nuclear ribonucleoprotein C, putative	1.058	0.0813396	0.818407	0.0870305		NSNYQHSIGMHNNK	PBANKA_1424800	0.0813396	0.0870305
NSQNIMDIQNSSSFNK	PBANKA_1129400	conserved protein, unknown function	0.852	-0.231075	0.222619	0.652438		NSQNIMDIQNSSSFNK	PBANKA_1129400	-0.231075	0.652438
NSQSISTSFQNNK	PBANKA_0712100	DNA helicase, putative	1.098	0.134878	0.999878	5.29987e-05		NSQSISTSFQNNK	PBANKA_0712100	0.134878	5.29987e-05
NSSFIIDNIQK	PBANKA_1104700	trafficking protein particle complex subunit 8, putative	0.937	-0.093879	0.904439	0.0436209		NSSFIIDNIQK	PBANKA_1104700	-0.093879	0.0436209
NSSLGSMNMR	PBANKA_0414400	formate-nitrite transporter, putative	1.092	0.126973	0.998093	0.000828941		NSSLGSMNMR	PBANKA_0414400	0.126973	0.000828941
NSSLGSMNMR	PBANKA_0414400	formate-nitrite transporter, putative	0.915	-0.128156	0.999257	0.000322721		NSSLGSMNMR	PBANKA_0414400	-0.128156	0.000322721
NSSLGSMNMR	PBANKA_0414400	formate-nitrite transporter, putative	0.917	-0.125006	0.999505	0.000214893		NSSLGSMNMR	PBANKA_0414400	-0.125006	0.000214893
NSNISNFNYDPNNIFDNHR	PBANKA_0823000	ubiquitin-like protein, putative	0.836	-0.258425	0.899834	0.0458378		NSNISNFNYDPNNIFDNHR	PBANKA_0823000	-0.258425	0.0458378
NSFSILSVSDLQESK	PBANKA_0509700	conserved Plasmodium protein, unknown function	0.686	-0.54372	0.677129	0.169329		NSFSILSVSDLQESK	PBANKA_0509700	-0.54372	0.169329
NTTHVTSPFQFQNNNHENNRK	PBANKA_0401800	HAD superfamily protein, putative	0.974	-0.0380063	1	2.84322e-08		NTTHVTSPFQFQNNNHENNRK	PBANKA_0401800	-0.0380063	2.84322e-08
NTYEDSNLIQSLSK	PBANKA_1025500	NOT family protein, putative	1.165	0.22033	0.867764	0.0615983		NTYEDSNLIQSLSK	PBANKA_1025500	0.22033	0.0615983
NVVLNTINSYNK	PBANKA_1359800	conserved Plasmodium protein, unknown function						NVVLNTINSYNK	PBANKA_1359800		0
NVVSFDDANK	PBANKA_0620800	conserved protein, unknown function	0.966	-0.0499049	0.999997	1.23731e-06		NVVSFDDANK	PBANKA_0620800	-0.0499049	1.23731e-06
NVVSFDDANKK	PBANKA_0620800	conserved protein, unknown function	0.823	-0.281036	0.932887	0.0301711		NVVSFDDANKK	PBANKA_0620800	-0.281036	0.0301711
NYDLQNSIGDGNQILNLLK	PBANKA_1231600	AP2 domain transcription factor AP2-O2	0.976	-0.0350469	0.999997	1.2792e-06		NYDLQNSIGDGNQILNLLK	PBANKA_1231600	-0.0350469	1.2792e-06
NYDRQSYVIGELESQPNPVLK	PBANKA_1301300	trailer hitch homolog	1.551	0.633199	0.725555	0.13933		NYDRQSYVIGELESQPNPVLK	PBANKA_1301300	0.633199	0.13933
NYDVDASQIDINAEIANSDNNSGR	PBANKA_0519900	conserved Plasmodium protein, unknown function	1.06	0.0840643	0.999955	1.95763e-05		NYDVDASQIDINAEIANSDNNSGR	PBANKA_0519900	0.0840643	1.95763e-05
NYEDDFFDMSDRDQGII	PBANKA_0826500	histone deacetylase 1, putative	0.906	-0.142417	0.913732	0.0391809		NYEDDFFDMSDRDQGII	PBANKA_0826500	-0.142417	0.0391809
NYELDDNYQDIPSEQKVK	PBANKA_0521400	serine/threonine protein kinase RIO2, putative	0.712	-0.490051	0.198304	0.702669		NYELDDNYQDIPSEQKVK	PBANKA_0521400	-0.490051	0.702669
NYENDDIETDSIIIGSFDPR	PBANKA_0702400	conserved protein, unknown function	0.946	-0.0800879	0.999972	1.20979e-05		NYENDDIETDSIIIGSFDPR	PBANKA_0702400	-0.0800879	1.20979e-05
NYEVNSPSK	PBANKA_0606300	conserved Plasmodium protein, unknown function	1.216	0.282143	0.710956	0.148157		NYEVNSPSK	PBANKA_0606300	0.282143	0.148157
NYFPSFSNLENK	PBANKA_0704500	HECT-like E3 ubiquitin ligase, putative	1.15	0.201634	0.999928	3.12558e-05		NYFPSFSNLENK	PBANKA_0704500	0.201634	3.12558e-05
NYGKLPSYILK	PBANKA_0828900	conserved Plasmodium protein, unknown function						NYGKLPSYILK	PBANKA_0828900		0
NYGSNKIVDDK	PBANKA_0939600	polyadenylate-binding protein-interacting protein 1, putative	1.011	0.015783	1	8.45478e-10		NYGSNKIVDDK	PBANKA_0939600	0.015783	8.45478e-10
NYKIPSEIFK	PBANKA_1229600	conserved Plasmodium protein, unknown function	1	0	1	0		NYKIPSEIFK	PBANKA_1229600	0	0
NYKSADNMDDYYTSNK	PBANKA_0109200	transcription elongation factor SPT5, putative	1.203	0.266637	0.864283	0.0633442		NYKSADNMDDYYTSNK	PBANKA_0109200	0.266637	0.0633442
NYKSESLLTLFSSEK	PBANKA_1458800	kinesin-15, putative	0.833	-0.263612	0.999923	3.32414e-05		NYKSESLLTLFSSEK	PBANKA_1458800	-0.263612	3.32414e-05
NYIAKSNDNIVYK	PBANKA_1343200	conserved Plasmodium protein, unknown function	0.908	-0.139236	0.999588	0.000178911		NYIAKSNDNIVYK	PBANKA_1343200	-0.139236	0.000178911
NYLSGIDINMNNNVLLR	PBANKA_0823000	ubiquitin-like protein, putative						NYLSGIDINMNNNVLLR	PBANKA_0823000		0
NYISNSYNR	PBANKA_1237100	conserved Plasmodium protein, unknown function	0.968	-0.046921	0.999934	2.87164e-05		NYISNSYNR	PBANKA_1237100	-0.046921	2.87164e-05
NVTHSAGNRR	PBANKA_1443000	NIMA related kinase 1, putative	0.357	-1.486	0.0117193	1.9311		NVTHSAGNRR	PBANKA_1443000	-1.486		1.9311
NVSPLHHR	PBANKA_0817000	major facilitator superfamily domain-containing protein, putative	0.948	-0.077041	0.999378	0.000270286		NVSPLHHR	PBANKA_0817000	-0.077041	0.000270286
NVSNVFEGENYNK	PBANKA_0706400	conserved Plasmodium protein, unknown function	1.114	0.155749	0.710533	0.148416		NVSNVFEGENYNK	PBANKA_0706400	0.155749	0.148416
NVSMADINMDGIK	PBANKA_1458300	kinesin-13, putative						NVSMADINMDGIK	PBANKA_1458300		0
NTYEDSNLIQSLSKNFK	PBANKA_1025500	NOT family protein, putative	1.021	0.0299829	1	7.42373e-10		NTYEDSNLIQSLSKNFK	PBANKA_1025500	0.0299829	7.42373e-10
NTYFDESNKFTSINNVEEHTR	PBANKA_1321100	conserved Plasmodium protein, unknown function	0.743	-0.428566	0.0576751	1.23901		NTYFDESNKFTSINNVEEHTR	PBANKA_1321100	-0.428566	1.23901
NVDGLIIYDILQGSNHR	PBANKA_1009500	glutamate synthase [NADH], putative						NVDGLIIYDILQGSNHR	PBANKA_1009500		0
NVEMFGNVESFENEQTNEIK	PBANKA_0414900	dynein intermediate light chain, putative	0.939	-0.0908029	0.99999	4.2291e-06		NVEMFGNVESFENEQTNEIK	PBANKA_0414900	-0.0908029	4.2291e-06
NVENINHSDNVFIENQQNINSFNSGEK	PBANKA_1448700	bromodomain protein 5, putative	0.856	-0.224317	0.966359	0.0148616		NVENINHSDNVFIENQQNINSFNSGEK	PBANKA_1448700	-0.224317	0.0148616
NVFSSTIENNKFDSK	PBANKA_0406200	conserved Plasmodium protein, unknown function	0.786	-0.347399	0.375572	0.425307		NVFSSTIENNKFDSK	PBANKA_0406200	-0.347399	0.425307
NVHISNIIR	PBANKA_1242200	conserved Plasmodium protein, unknown function	0.825	-0.277534	0.99503	0.00216371		NVHISNIIR	PBANKA_1242200	-0.277534	0.00216371
NVHSILITK	PBANKA_1343600	conserved protein, unknown function						NVHSILITK	PBANKA_1343600		0
NVKSLPESK	PBANKA_1215600	40S ribosomal protein S3A, putative	1.143	0.192825	0.93593	0.0287567		NVKSLPESK	PBANKA_1215600	0.192825	0.0287567
NTVVVSLSEIKK	PBANKA_1330000	enkurin domain-containing protein, putative	0.945	-0.0816138	1	1.62545e-07		NTVVVSLSEIKK	PBANKA_1330000	-0.0816138	1.62545e-07
NVLFISDQEHSWNKK	PBANKA_1348800	conserved protein, unknown function	0.615	-0.701342	0.0563734	1.24893		NVLFISDQEHSWNKK	PBANKA_1348800	-0.701342	1.24893
NVILPSSK	PBANKA_0938400	endoplasmic reticulum-resident calcium binding protein, putative	1.094	0.129613	0.963262	0.0162555		NVILPSSK	PBANKA_0938400	0.129613	0.0162555
NVINPLNSDYYK	PBANKA_0312100	conserved Plasmodium protein, unknown function	0.907	-0.140826	0.910078	0.0409214		NVINPLNSDYYK	PBANKA_0312100	-0.140826	0.0409214
NVLPYNFEDINEDDVDANPIHLVPNYSINDR	PBANKA_1438300	phospholipid-transporting ATPase, putative	1.042	0.0593553	0.999864	5.91352e-05		NVLPYNFEDINEDDVDANPIHLVPNYSINDR	PBANKA_1438300	0.0593553	5.91352e-05
NVISDNEIENEEHNKK	PBANKA_0505900	conserved Plasmodium protein, unknown function	1.067	0.0935602	0.988846	0.00487147		NVISDNEIENEEHNKK	PBANKA_0505900	0.0935602	0.00487147
NVLSHICDSKNGMNVR	PBANKA_1114300	MORN repeat protein, putative	0.919	-0.121863	0.993366	0.00289083		NVLSHICDSKNGMNVR	PBANKA_1114300	-0.121863	0.00289083
NVITTSSFVNK	PBANKA_1208600	DNA2/NAM7 helicase, putative	1.12	0.163499	0.981447	0.00813328		NVITTSSFVNK	PBANKA_1208600	0.163499	0.00813328
NVNQAASIITNK	PBANKA_1002800	protein transport protein Sec24B, putative	0.951	-0.0724828	0.999996	1.81094e-06		NVNQAASIITNK	PBANKA_1002800	-0.0724828	1.81094e-06
NVQSDSHR	PBANKA_1407400	mRNA-decapping enzyme 2, putative	0.844	-0.244685	0.947378	0.0234769		NVQSDSHR	PBANKA_1407400	-0.244685	0.0234769
NVSGNSLNMK	PBANKA_0313100	vacuolar protein sorting-associated protein 45, putative	0.83	-0.268817	0.429298	0.367241		NVSGNSLNMK	PBANKA_0313100	-0.268817	0.367241
NVIIEQSFGSPK	PBANKA_1214000	heat shock protein 60, putative	1.164	0.219091	0.997169	0.00123139		NVIIEQSFGSPK	PBANKA_1214000	0.219091	0.00123139
NIINITNLGSHTIK	PBANKA_0210600	ubiquitin carboxyl-terminal hydrolase, putative	1.007	0.0100637	1	2.8888e-09		NIINITNLGSHTIK	PBANKA_0210600	0.0100637	2.8888e-09
NILNIPSLQK	PBANKA_1352400	conserved protein, unknown function	1.109	0.149259	0.999982	8.01373e-06		NILNIPSLQK	PBANKA_1352400	0.149259	8.01373e-06
NIINLMNKNSDDFILENK	PBANKA_0518300	conserved Plasmodium protein, unknown function	0.65	-0.621488	0.630291	0.200459		NIINLMNKNSDDFILENK	PBANKA_0518300	-0.621488	0.200459
LTSESISVGASAGEK	PBANKA_0623100	tryptophan-rich protein	1.159	0.212881	0.97421	0.0113476		LTSESISVGASAGEK	PBANKA_0623100	0.212881	0.0113476
LTSFEENALEHK	PBANKA_0108200	protein KIC6, putative	1.124	0.168642	0.989483	0.00459157		LTSFEENALEHK	PBANKA_0108200	0.168642	0.00459157
LTSKDLDDELDNYMGSSNVK	PBANKA_1234500	FoP domain-containing protein, putative	1.109	0.149259	0.985684	0.00626233		LTSKDLDDELDNYMGSSNVK	PBANKA_1234500	0.149259	0.00626233
LTSKDLDDELDNYMGSSNVK	PBANKA_1234500	FoP domain-containing protein, putative	1.078	0.108357	0.998931	0.000464361		LTSKDLDDELDNYMGSSNVK	PBANKA_1234500	0.108357	0.000464361
LTSKIDNNQELK	PBANKA_0209200	parasite-infected erythrocyte surface protein	1.196	0.258217	0.781829	0.106888		LTSKIDNNQELK	PBANKA_0209200	0.258217	0.106888
ITSLESIDLIHSNDLLR	PBANKA_1300700	LCCL domain-containing protein	1.045	0.0635029	0.996821	0.00138278		ITSLESIDLIHSNDLLR	PBANKA_1300700	0.0635029	0.00138278
ITSMQSTTK	PBANKA_0418000	ATP-dependent RNA helicase DDX60, putative	1.13	0.176323	0.99986	6.07196e-05		ITSMQSTTK	PBANKA_0418000	0.176323	6.07196e-05
LTSQSSISSYYNK	PBANKA_0405600	microtubule-associated protein RP/EB family, putative	1.142	0.191563	0.994112	0.00256448		LTSQSSISSYYNK	PBANKA_0405600	0.191563	0.00256448
ITSSHSMINK	PBANKA_0210600	ubiquitin carboxyl-terminal hydrolase, putative	0.896	-0.158429	0.183845	0.735549		ITSSHSMINK	PBANKA_0210600	-0.158429	0.735549
LVDAPCAVVSTEWGLSGQMEK	PBANKA_1437300	endoplasmin, putative	1.008	0.0114956	1	1.12938e-11		LVDAPCAVVSTEWGLSGQMEK	PBANKA_1437300	0.0114956	1.12938e-11
IVESIGEESGFIFK	PBANKA_0311000	protein transport protein SEC31, putative						IVESIGEESGFIFK	PBANKA_0311000		0
IVGNTSSYALTMDDNTK	PBANKA_1025200	H/ACA ribonucleoprotein complex subunit 4, putative	1.24	0.31034	0.228501	0.641111		IVGNTSSYALTMDDNTK	PBANKA_1025200	0.31034	0.641111
IVICSDNEIENISSK	PBANKA_1312100	conserved protein, unknown function	1.011	0.015783	1	9.04602e-10		IVICSDNEIENISSK	PBANKA_1312100	0.015783	9.04602e-10
IVIHNLDSHSK	PBANKA_0914200	conserved Plasmodium protein, unknown function	1.04	0.0565835	1	9.59851e-08		IVIHNLDSHSK	PBANKA_0914200	0.0565835	9.59851e-08
LVNSDDEEYDENLNMK	PBANKA_1407000	conserved Plasmodium protein, unknown function	0.89	-0.168123	0.995331	0.00203265		LVNSDDEEYDENLNMK	PBANKA_1407000	-0.168123	0.00203265
LVNSDDEEYDENLNMK	PBANKA_1407000	conserved Plasmodium protein, unknown function	1.032	0.045443	0.999986	5.87197e-06		LVNSDDEEYDENLNMK	PBANKA_1407000	0.045443	5.87197e-06
LVNSSNLLNTNR	PBANKA_0214000	dynein heavy chain, putative	0.855	-0.226004	0.65564	0.183335		LVNSSNLLNTNR	PBANKA_0214000	-0.226004	0.183335
IVNTNNFDGLSKSQEK	PBANKA_1443300	merozoite surface protein 9, putative	0.869	-0.202572	0.761051	0.118586		IVNTNNFDGLSKSQEK	PBANKA_1443300	-0.202572	0.118586
IVPNFSSASAR	PBANKA_0939600	polyadenylate-binding protein-interacting protein 1, putative	0.981	-0.027675	0.999995	2.03599e-06		IVPNFSSASAR	PBANKA_0939600	-0.027675	2.03599e-06
ITQDNEIIGDNITSIGDEQKK	PBANKA_1019700	conserved Plasmodium protein, unknown function	0.892	-0.164884	0.98568	0.00626395		ITQDNEIIGDNITSIGDEQKK	PBANKA_1019700	-0.164884	0.00626395
IVPSLSQNNSNYDNK	PBANKA_1222000	histone deacetylase complex subunit SAP18, putative	1.096	0.132248	0.992297	0.0033581		IVPSLSQNNSNYDNK	PBANKA_1222000	0.132248	0.0033581
ITNNILETNNSIEDNNK	PBANKA_0607400	protein phosphatase PPM11, putative	0.951	-0.0724828	0.999833	7.27157e-05		ITNNILETNNSIEDNNK	PBANKA_0607400	-0.0724828	7.27157e-05
LTNFLSKNK	PBANKA_1358300	conserved Plasmodium protein, unknown function						LTNFLSKNK	PBANKA_1358300		0
ISSYNSSNVTTIQSPEK	PBANKA_1335400	histone deacetylase, putative	1.032	0.045443	0.99999	4.37517e-06		ISSYNSSNVTTIQSPEK	PBANKA_1335400	0.045443	4.37517e-06
ISSYNSSNVTTIQSPEKK	PBANKA_1335400	histone deacetylase, putative	1.061	0.0854247	0.999897	4.49399e-05		ISSYNSSNVTTIQSPEKK	PBANKA_1335400	0.0854247	4.49399e-05
ISSYNYNDANNNAGNLMSINMTHGK	PBANKA_0801200	erythrocyte membrane-associated antigen, putative	0.998	-0.00288828	1	0		ISSYNYNDANNNAGNLMSINMTHGK	PBANKA_0801200	-0.00288828	0
ISTNDNILIYK	PBANKA_0919900	ATP-dependent 6-phosphofructokinase, putative	0.848	-0.237864	0.99996	1.74871e-05		ISTNDNILIYK	PBANKA_0919900	-0.237864	1.74871e-05
ISTSISAPQFVDAENIVIDK	PBANKA_1323700	FYVE and coiled-coil domain-containing protein, putative	1.015	0.0214797	1	5.23625e-08		ISTSISAPQFVDAENIVIDK	PBANKA_1323700	0.0214797	5.23625e-08
ISTSISAPQFVDAENIVIDKR	PBANKA_1323700	FYVE and coiled-coil domain-containing protein, putative	1.138	0.186501	0.389834	0.40912		ISTSISAPQFVDAENIVIDKR	PBANKA_1323700	0.186501	0.40912
LSTSPEPPKVFEK	PBANKA_1000600	erythrocyte membrane antigen 1	1.137	0.185232	0.999858	6.17228e-05		LSTSPEPPKVFEK	PBANKA_1000600	0.185232	6.17228e-05
ITAANSIFKDEIPEQK	PBANKA_1125200	CRAL/TRIO domain-containing protein, putative	1.247	0.318461	0.998941	0.000460197		ITAANSIFKDEIPEQK	PBANKA_1125200	0.318461	0.000460197
ITAFSDELVFDPEVPNNQK	PBANKA_0311600	conserved Plasmodium protein, unknown function	1.036	0.051024	0.999999	2.59924e-07		ITAFSDELVFDPEVPNNQK	PBANKA_0311600	0.051024	2.59924e-07
LTDMCTPTK	PBANKA_0607400	protein phosphatase PPM11, putative	0.977	-0.0335695	1	1.13586e-07		LTDMCTPTK	PBANKA_0607400	-0.0335695	1.13586e-07
LTDMCTPTK	PBANKA_0607400	protein phosphatase PPM11, putative	0.992	-0.011588	1	1.28324e-09		LTDMCTPTK	PBANKA_0607400	-0.011588	1.28324e-09
LTDMCTPTKSFIK	PBANKA_0607400	protein phosphatase PPM11, putative	0.945	-0.0816138	0.999998	8.65157e-07		LTDMCTPTKSFIK	PBANKA_0607400	-0.0816138	8.65157e-07
ITDSPCVLVTSEFGWSANMER	PBANKA_0805700	heat shock protein 90, putative	1.149	0.200379	0.999598	0.000174543		ITDSPCVLVTSEFGWSANMER	PBANKA_0805700	0.200379	0.000174543
ITDSPCVLVTSEFGWSANMER	PBANKA_0805700	heat shock protein 90, putative	1.079	0.109695	0.999981	8.07164e-06		ITDSPCVLVTSEFGWSANMER	PBANKA_0805700	0.109695	8.07164e-06
ITDYDEDSNDTYDDELLNIDK	PBANKA_1126900	eukaryotic translation initiation factor 2-alpha kinase	0.951	-0.0724828	0.999896	4.5359e-05		ITDYDEDSNDTYDDELLNIDK	PBANKA_1126900	-0.0724828	4.5359e-05
LTEQNNTSSVILNR	PBANKA_1415600	DNA replication licensing factor MCM4, putative	1.022	0.0313952	0.999999	5.81517e-07		LTEQNNTSSVILNR	PBANKA_1415600	0.0313952	5.81517e-07
ITKVSPENTPIISTNEIK	PBANKA_1111000	RNA pseudouridylate synthase, putative	1.098	0.134878	0.822398	0.0849179		ITKVSPENTPIISTNEIK	PBANKA_1111000	0.134878	0.0849179
LTISDIPSVK	PBANKA_0823400	phosphoglycerate kinase, putative	1.206	0.27023	0.988189	0.00516014		LTISDIPSVK	PBANKA_0823400	0.27023	0.00516014
ITNALSFGSK	PBANKA_1357200	endoplasmic reticulum chaperone GRP170, putative	1.219	0.285698	0.995852	0.00180525		ITNALSFGSK	PBANKA_1357200	0.285698	0.00180525
ITNLDSLKTNNYNK	PBANKA_0214700	Plasmodium exported protein, unknown function	1.113	0.154454	0.999053	0.000411513		ITNLDSLKTNNYNK	PBANKA_0214700	0.154454	0.000411513
IVPSLSQNNSNYDNKK	PBANKA_1222000	histone deacetylase complex subunit SAP18, putative	1.057	0.0799754	0.989424	0.00461771		IVPSLSQNNSNYDNKK	PBANKA_1222000	0.0799754	0.00461771
LVSFHNDQITKK	PBANKA_0513400	LEM3/CDC50 family protein, putative	0.951	-0.0724828	0.999965	1.50605e-05		LVSFHNDQITKK	PBANKA_0513400	-0.0724828	1.50605e-05
IVSKNSIPIDDIDNDTINIGK	PBANKA_1406200	TOM1-like protein, putative	1.063	0.0881416	0.999929	3.06685e-05		IVSKNSIPIDDIDNDTINIGK	PBANKA_1406200	0.0881416	3.06685e-05
IYNNNNSFHSCENSK	PBANKA_0516700	RNA polymerase II-associated protein 1, putative	0.897	-0.15682	0.65535	0.183527		IYNNNNSFHSCENSK	PBANKA_0516700	-0.15682	0.183527
IYNSGNSGNSNTDLK	PBANKA_1137200	protein transport protein Sec24A, putative	0.801	-0.320126	0.129617	0.887339		IYNSGNSGNSNTDLK	PBANKA_1137200	-0.320126	0.887339
IYNSQKELNNFNENTNNCTR	PBANKA_0817400	conserved Plasmodium protein, unknown function	0.934	-0.0985055	0.999958	1.84407e-05		IYNSQKELNNFNENTNNCTR	PBANKA_0817400	-0.0985055	1.84407e-05
LYNYPSNVVDSEETK	PBANKA_1119700	cleavage stimulation factor subunit 1, putative	1.052	0.0731347	0.99953	0.000203955		LYNYPSNVVDSEETK	PBANKA_1119700	0.0731347	0.000203955
IYQNLHISGLK	PBANKA_1233300	ATP-dependent RNA helicase DDX23, putative	1.325	0.405992	0.448419	0.348316		IYQNLHISGLK	PBANKA_1233300	0.405992	0.348316
IYRTDDYAIFYNK	PBANKA_0813600	conserved Plasmodium protein, unknown function						IYRTDDYAIFYNK	PBANKA_0813600		0
LYSKNLSVEELAGLIK	PBANKA_0622000	conserved Plasmodium protein, unknown function	1.046	0.0648829	0.998706	0.000562323		LYSKNLSVEELAGLIK	PBANKA_0622000	0.0648829	0.000562323
IYSQENFIEHDDIVDPFK	PBANKA_1237100	conserved Plasmodium protein, unknown function	0.826	-0.275786	0.281357	0.550742		IYSQENFIEHDDIVDPFK	PBANKA_1237100	-0.275786	0.550742
IYVKEISGYVGLK	PBANKA_1432200	male development gene 1	0.819	-0.288065	0.983134	0.00738719		IYVKEISGYVGLK	PBANKA_1432200	-0.288065	0.00738719
IYYISDSEQPLGFEYDSYTK	PBANKA_1012300	conserved Plasmodium protein, unknown function	0.885	-0.176251	0.999933	2.91345e-05		IYYISDSEQPLGFEYDSYTK	PBANKA_1012300	-0.176251	2.91345e-05
MAAEYEKINSISK	PBANKA_0207000	calcium-transporting ATPase, putative	0.945	-0.0816138	0.99974	0.000113015		MAAEYEKINSISK	PBANKA_0207000	-0.0816138	0.000113015
MAIHYQTVEKEMTNQFGGVGLIGAGIDEK	PBANKA_1223800	V-type proton ATPase subunit a, putative	0.922	-0.117161	0.999151	0.000368872		MAIHYQTVEKEMTNQFGGVGLIGAGIDEK	PBANKA_1223800	-0.117161	0.000368872
MALIQQFNLSGSIK	PBANKA_0504900	N-acetyltransferase, GNAT family, putative	0.9	-0.152003	0.995006	0.00217448		MALIQQFNLSGSIK	PBANKA_0504900	-0.152003	0.00217448
MALIQQFNLSGSIK	PBANKA_0504900	N-acetyltransferase, GNAT family, putative	1.413	0.498761	0.977629	0.00982589		MALIQQFNLSGSIK	PBANKA_0504900	0.498761	0.00982589
MASKDDSASSEVPTEDHK	PBANKA_1127700	nicotinate phosphoribosyltransferase, putative	0.962	-0.0558912	0.995897	0.00178552		MASKDDSASSEVPTEDHK	PBANKA_1127700	-0.0558912	0.00178552
MCLTPEKNEEIEVAK	PBANKA_0924900	eukaryotic peptide chain release factor GTP-binding subunit, putative	0.938	-0.0923402	0.999994	2.81452e-06		MCLTPEKNEEIEVAK	PBANKA_0924900	-0.0923402	2.81452e-06
MDDDPATPNAYENITNAK	PBANKA_0828400	RNA-binding protein, putative	1.068	0.0949116	0.999048	0.000413747		MDDDPATPNAYENITNAK	PBANKA_0828400	0.0949116	0.000413747
MDDSERSQR	PBANKA_0520900	antigen UB05, putative	0.989	-0.0159576	1	6.42721e-11		MDDSERSQR	PBANKA_0520900	-0.0159576	6.42721e-11
MDDSERSQR	PBANKA_0520900	antigen UB05, putative	0.954	-0.0679388	0.999999	4.88334e-07		MDDSERSQR	PBANKA_0520900	-0.0679388	4.88334e-07
IYNNNLSGSNCEGMIKK	PBANKA_1331400	MORC family protein, putative	0.969	-0.0454314	0.999885	4.97849e-05		IYNNNLSGSNCEGMIKK	PBANKA_1331400	-0.0454314	4.97849e-05
IYNNNLSGSNCEGMIKK	PBANKA_1331400	MORC family protein, putative	0.822	-0.28279	0.220128	0.657325		IYNNNLSGSNCEGMIKK	PBANKA_1331400	-0.28279	0.657325
IYNNNLSGSNCEGMIK	PBANKA_1331400	MORC family protein, putative	0.872	-0.1976	0.911533	0.0402277		IYNNNLSGSNCEGMIK	PBANKA_1331400	-0.1976	0.0402277
LYNLDSIKNSK	PBANKA_1208200	kinesin-4, putative	0.959	-0.0603973	0.999991	3.79826e-06		LYNLDSIKNSK	PBANKA_1208200	-0.0603973	3.79826e-06
LVSSNFDLPK	PBANKA_0836800	erythrocyte membrane associated protein 1	1.282	0.358396	0.999418	0.000252746		LVSSNFDLPK	PBANKA_0836800	0.358396	0.000252746
LVSSNFDLPK	PBANKA_0836800	erythrocyte membrane associated protein 1	0.993	-0.0101344	1	3.678e-09		LVSSNFDLPK	PBANKA_0836800	-0.0101344	3.678e-09
IVTIDILNKNSK	PBANKA_1443800	multidrug resistance-associated protein 2	1.129	0.175045	0.995724	0.00186106		IVTIDILNKNSK	PBANKA_1443800	0.175045	0.00186106
IVTLNSNLK	PBANKA_1446000	conserved Plasmodium protein, unknown function	0.994	-0.00868224	1	1.14059e-11		IVTLNSNLK	PBANKA_1446000	-0.00868224	1.14059e-11
IVTLNSNLKK	PBANKA_1446000	conserved Plasmodium protein, unknown function	1.037	0.0524159	1	2.26254e-08		IVTLNSNLKK	PBANKA_1446000	0.0524159	2.26254e-08
IVTSLNKIPSPLK	PBANKA_0307800	conserved Plasmodium protein, unknown function	1.09	0.124328	0.999135	0.00037598		IVTSLNKIPSPLK	PBANKA_0307800	0.124328	0.00037598
LYDIFSTTDSIGK	PBANKA_0207200	V-type proton ATPase subunit C, putative	0.985	-0.0218044	1	8.76791e-09		LYDIFSTTDSIGK	PBANKA_0207200	-0.0218044	8.76791e-09
IYEHVESYSDESMDFLK	PBANKA_1407400	mRNA-decapping enzyme 2, putative	0.809	-0.305788	0.995058	0.00215143		IYEHVESYSDESMDFLK	PBANKA_1407400	-0.305788	0.00215143
IYEHVESYSDESMDFLKK	PBANKA_1407400	mRNA-decapping enzyme 2, putative	0.834	-0.261881	0.999179	0.000356892		IYEHVESYSDESMDFLKK	PBANKA_1407400	-0.261881	0.000356892
ISSTLNPESTDRR	PBANKA_1365500	exported protein IBIS1	1.09	0.124328	0.989531	0.0045705		ISSTLNPESTDRR	PBANKA_1365500	0.124328	0.0045705
IYEQNEINTSEFK	PBANKA_1221800	conserved Plasmodium protein, unknown function	1.018	0.0257376	0.999998	9.11266e-07		IYEQNEINTSEFK	PBANKA_1221800	0.0257376	9.11266e-07
LYFGSKNTQETISTSFK	PBANKA_1229000	Plasmodium exported protein (PHIST), unknown function	1.028	0.0398403	0.999995	2.04158e-06		LYFGSKNTQETISTSFK	PBANKA_1229000	0.0398403	2.04158e-06
IYGIDSEDEDEFFK	PBANKA_1038900	condensin complex subunit 1, putative	0.871	-0.199255	0.975387	0.0108228		IYGIDSEDEDEFFK	PBANKA_1038900	-0.199255	0.0108228
IYGIDSEDEDEFFKR	PBANKA_1038900	condensin complex subunit 1, putative	0.811	-0.302226	0.532498	0.273682		IYGIDSEDEDEFFKR	PBANKA_1038900	-0.302226	0.273682
IYHGYSISEKWEVENEK	PBANKA_1308900	histidine--tRNA ligase, putative	0.914	-0.129734	0.999844	6.76424e-05		IYHGYSISEKWEVENEK	PBANKA_1308900	-0.129734	6.76424e-05
LYHNNSEENYIQK	PBANKA_0522600	erythrocyte membrane-associated antigen, putative	0.982	-0.0262051	0.999831	7.34775e-05		LYHNNSEENYIQK	PBANKA_0522600	-0.0262051	7.34775e-05
IYKDINTIIES	PBANKA_1028400	60S ribosomal protein L10, putative	1.208	0.27262	0.999384	0.000267481		IYKDINTIIES	PBANKA_1028400	0.27262	0.000267481
IYMLSSHDNVLFYK	PBANKA_0205900	Niemann-Pick type C1-related protein, putative	0.783	-0.352916	0.877258	0.0568728		IYMLSSHDNVLFYK	PBANKA_0205900	-0.352916	0.0568728
IYMLSSHDNVLFYK	PBANKA_0205900	Niemann-Pick type C1-related protein, putative						IYMLSSHDNVLFYK	PBANKA_0205900		0
LYNKTSESGTPIR	PBANKA_1356300	CDT1-like protein, putative	1.104	0.14274	0.999483	0.000224559		LYNKTSESGTPIR	PBANKA_1356300	0.14274	0.000224559
LYFGSKNTQETISTSFK	PBANKA_1229000	Plasmodium exported protein (PHIST), unknown function	1.102	0.140124	0.995497	0.00196005		LYFGSKNTQETISTSFK	PBANKA_1229000	0.140124	0.00196005
ISSTLNPESTDR	PBANKA_1365500	exported protein IBIS1	1.038	0.0538064	0.997829	0.000943687		ISSTLNPESTDR	PBANKA_1365500	0.0538064	0.000943687
ISSSSVASAEDKNIDANSGNNNISNEK	PBANKA_0615400	serine--tRNA ligase, putative	0.984	-0.0232698	1	5.60293e-09		ISSSSVASAEDKNIDANSGNNNISNEK	PBANKA_0615400	-0.0232698	5.60293e-09
LSSSNKNDDNPSNDEIIIK	PBANKA_0507800	conserved protein, unknown function	1.184	0.243669	0.298647	0.524842		LSSSNKNDDNPSNDEIIIK	PBANKA_0507800	0.243669	0.524842
INYNDENTMVYNTNEQEENENKSLSNNNR	PBANKA_1406700	carbamoyl phosphate synthetase, putative	0.797	-0.327348	0.982454	0.00768759		INYNDENTMVYNTNEQEENENKSLSNNNR	PBANKA_1406700	-0.327348	0.00768759
LNYNSFSGLTVDQQK	PBANKA_1015300	rRNA (adenosine-2'-O-)-methyltransferase, putative	0.929	-0.106249	0.82575	0.0831513		LNYNSFSGLTVDQQK	PBANKA_1015300	-0.106249	0.0831513
LPAASLGDMVLATVK	PBANKA_1346700	60S ribosomal protein L23, putative	0.929	-0.106249	0.999848	6.60472e-05		LPAASLGDMVLATVK	PBANKA_1346700	-0.106249	6.60472e-05
LPHSYLPSNNNPISEMNHK	PBANKA_1303700	vesicle-associated membrane protein, putative	0.941	-0.0877334	0.999741	0.000112535		LPHSYLPSNNNPISEMNHK	PBANKA_1303700	-0.0877334	0.000112535
IPLYSQKSNESVK	PBANKA_1228500	sentrin-specific protease 2, putative	0.949	-0.07552	0.999989	4.7159e-06		IPLYSQKSNESVK	PBANKA_1228500	-0.07552	4.7159e-06
IPNIPNIPNSSGNAQSPTVSGNSIEQTAETSNVATR	PBANKA_0201600	early transcribed membrane protein	0.974	-0.0380063	0.999977	1.01243e-05		IPNIPNIPNSSGNAQSPTVSGNSIEQTAETSNVATR	PBANKA_0201600	-0.0380063	1.01243e-05
IPSAITNSVSWR	PBANKA_1409900	AP-1 complex subunit mu-1, putative						IPSAITNSVSWR	PBANKA_1409900		0
IPSAVGYQPTLATDLGALQER	PBANKA_1450300	ATP synthase subunit beta, mitochondrial	0.917	-0.125006	0.898812	0.0463309		IPSAVGYQPTLATDLGALQER	PBANKA_1450300	-0.125006	0.0463309
LPSFHSPLHTHDMYNILR	PBANKA_0933800	conserved Plasmodium protein, unknown function	0.817	-0.291592	0.886869	0.0521404		LPSFHSPLHTHDMYNILR	PBANKA_0933800	-0.291592	0.0521404
LPSFHSPLHTHDMYNILR	PBANKA_0933800	conserved Plasmodium protein, unknown function	0.8	-0.321928	0.315527	0.500963		LPSFHSPLHTHDMYNILR	PBANKA_0933800	-0.321928	0.500963
LPSLNILDAER	PBANKA_1136700	guanylyl cyclase beta	0.87	-0.200913	0.988974	0.00481527		LPSLNILDAER	PBANKA_1136700	-0.200913	0.00481527
IPSPTNVPFNPFK	PBANKA_1402900	PUB domain-containing protein, putative	0.966	-0.0499049	0.999497	0.00021834		IPSPTNVPFNPFK	PBANKA_1402900	-0.0499049	0.00021834
LPSSSEGDQLK	PBANKA_0611600	ribonucleoside-diphosphate reductase large subunit, putative	1.165	0.22033	0.704491	0.152125		LPSSSEGDQLK	PBANKA_0611600	0.22033	0.152125
LPTNSSSIGNDNINASSGSVK	PBANKA_1126400	transportin, putative	0.882	-0.181149	0.854174	0.0684535		LPTNSSSIGNDNINASSGSVK	PBANKA_1126400	-0.181149	0.0684535
IQDNDEDTDIKGISVNDVLK	PBANKA_1448200	asparagine/aspartate rich protein, putative	0.947	-0.0785637	0.999889	4.80061e-05		IQDNDEDTDIKGISVNDVLK	PBANKA_1448200	-0.0785637	4.80061e-05
LQDVHFPSNVNAR	PBANKA_0504800	conserved Plasmodium protein, unknown function	0.915	-0.128156	0.999945	2.3945e-05		LQDVHFPSNVNAR	PBANKA_0504800	-0.128156	2.3945e-05
IQGISIDKNEATQNK	PBANKA_1409600	meiosis-specific nuclear structural protein 1, putative	0.724	-0.465938	0.891486	0.0498857		IQGISIDKNEATQNK	PBANKA_1409600	-0.465938	0.0498857
LQGSFPYQNR	PBANKA_0939000	mechanosensitive ion channel protein, putative	0.875	-0.192645	0.255077	0.593329		LQGSFPYQNR	PBANKA_0939000	-0.192645	0.593329
IQKEYSGVGLNNNEPASEK	PBANKA_0512700	conserved Plasmodium protein, unknown function	0.909	-0.137648	0.789913	0.102421		IQKEYSGVGLNNNEPASEK	PBANKA_0512700	-0.137648	0.102421
LNYLKPESLTPNNETTNYMDEVIR	PBANKA_1107400	conserved protein, unknown function	1.22	0.286881	0.926502	0.0331538		LNYLKPESLTPNNETTNYMDEVIR	PBANKA_1107400	0.286881	0.0331538
INYDSDVDEENSVSIDPSMFR	PBANKA_0715900	ubiquitin carboxyl-terminal hydrolase 13, putative	0.838	-0.254978	0.861968	0.0645086		INYDSDVDEENSVSIDPSMFR	PBANKA_0715900	-0.254978	0.0645086
INYDSDVDEENSVSIDPSMFR	PBANKA_0715900	ubiquitin carboxyl-terminal hydrolase 13, putative	0.999	-0.00144342	1	0		INYDSDVDEENSVSIDPSMFR	PBANKA_0715900	-0.00144342	0
LNTTQYLGSVKSESNANVSSNVDPTNSGDTQR	PBANKA_0517500	bromodomain protein 1, putative	0.823	-0.281036	0.457725	0.339396		LNTTQYLGSVKSESNANVSSNVDPTNSGDTQR	PBANKA_0517500	-0.281036	0.339396
INSFDSSWVEFK	PBANKA_0401100	serine/threonine protein kinase, putative	0.92	-0.120294	0.992235	0.00338543		INSFDSSWVEFK	PBANKA_0401100	-0.120294	0.00338543
INSFNEENIFDNITQQMQR	PBANKA_1303200	Sad1/UNC domain-containing protein, putative	1.011	0.015783	1	2.09042e-09		INSFNEENIFDNITQQMQR	PBANKA_1303200	0.015783	2.09042e-09
LNSFSFNLLDEK	PBANKA_0202300	UMP-CMP kinase, putative	1.281	0.35727	0.95577	0.0196467		LNSFSFNLLDEK	PBANKA_0202300	0.35727	0.0196467
INSLENVDIK	PBANKA_0925400	dynein heavy chain, putative	0.825	-0.277534	0.998357	0.000714097		INSLENVDIK	PBANKA_0925400	-0.277534	0.000714097
LNSLFNHGVNMSNK	PBANKA_0916400	ubiquitin-like protein, putative	1.117	0.159629	0.99996	1.75466e-05		LNSLFNHGVNMSNK	PBANKA_0916400	0.159629	1.75466e-05
LNSIHNEENEIGK	PBANKA_0413000	conserved Plasmodium protein, unknown function	0.799	-0.323733	0.0774731	1.11085		LNSIHNEENEIGK	PBANKA_0413000	-0.323733	1.11085
INSLLTSIEIEYSK	PBANKA_1336400	DnaJ protein, putative	0.962	-0.0558912	0.999257	0.000322654		INSLLTSIEIEYSK	PBANKA_1336400	-0.0558912	0.000322654
INSIMTQNPFNNLSNNR	PBANKA_0704500	HECT-like E3 ubiquitin ligase, putative	0.975	-0.0365259	0.999082	0.000398958		INSIMTQNPFNNLSNNR	PBANKA_0704500	-0.0365259	0.000398958
INSIMTQNPFNNLSNNR	PBANKA_0704500	HECT-like E3 ubiquitin ligase, putative	0.869	-0.202572	0.711719	0.147691		INSIMTQNPFNNLSNNR	PBANKA_0704500	-0.202572	0.147691
LQLNNSKEEVSLK	PBANKA_1025500	NOT family protein, putative	0.847	-0.239566	0.99531	0.00204151		LQLNNSKEEVSLK	PBANKA_1025500	-0.239566	0.00204151
LNSLSHNEAITNIYSENDFVR	PBANKA_0806300	P-type ATPase, putative	0.841	-0.249822	0.0805855	1.09374		LNSLSHNEAITNIYSENDFVR	PBANKA_0806300	-0.249822	1.09374
INSNDRR	PBANKA_1320100	conserved Plasmodium protein, unknown function	0.903	-0.147202	0.917726	0.0372869		INSNDRR	PBANKA_1320100	-0.147202	0.0372869
INSQTYLNNIDKNDLNLNK	PBANKA_1213200	conserved Plasmodium protein, unknown function	1.013	0.0186342	1	8.61527e-08		INSQTYLNNIDKNDLNLNK	PBANKA_1213200	0.0186342	8.61527e-08
INSSKEINELHINNNINNQIK	PBANKA_1362300	conserved Plasmodium protein, unknown function	0.902	-0.148801	0.99778	0.000965002		INSSKEINELHINNNINNQIK	PBANKA_1362300	-0.148801	0.000965002
LNSSQFLNDNCENTISR	PBANKA_0406000	conserved Plasmodium protein, unknown function	1.577	0.657183	0.809498	0.091784		LNSSQFLNDNCENTISR	PBANKA_0406000	0.657183	0.091784
INTASSPHLEGEIYIRPESSK	PBANKA_0105900	uroporphyrinogen III decarboxylase	1.193	0.254594	0.999934	2.87458e-05		INTASSPHLEGEIYIRPESSK	PBANKA_0105900	0.254594	2.87458e-05
INTLDDNINNHR	PBANKA_0911700	subtilisin-like protease 2	0.655	-0.610433	0.216598	0.664345		INTLDDNINNHR	PBANKA_0911700	-0.610433	0.664345
INTLIADDVFKDNK	PBANKA_1428300	WD repeat-containing protein, putative	0.83	-0.268817	0.999533	0.000202945		INTLIADDVFKDNK	PBANKA_1428300	-0.268817	0.000202945
LNTQYEGNLDELTK	PBANKA_0820700	TLD domain-containing protein						LNTQYEGNLDELTK	PBANKA_0820700		0
LNTTQYLGSVK	PBANKA_0517500	bromodomain protein 1, putative	1.11	0.15056	0.881714	0.0546725		LNTTQYLGSVK	PBANKA_0517500	0.15056	0.0546725
LNSISVIPNLLNENTK	PBANKA_1438300	phospholipid-transporting ATPase, putative						LNSISVIPNLLNENTK	PBANKA_1438300		0
MDILSRGGTQEIEHR	PBANKA_0302500	hexose transporter	1.046	0.0648829	0.999977	9.87037e-06		MDILSRGGTQEIEHR	PBANKA_0302500	0.0648829	9.87037e-06
LQMNYDKLNSNDPNNYINK	PBANKA_0909900	WD repeat-containing protein, putative						LQMNYDKLNSNDPNNYINK	PBANKA_0909900		0
IQQQNSYNLNIIK	PBANKA_1110800	MORN repeat protein, putative						IQQQNSYNLNIIK	PBANKA_1110800		0
LSNINLIDEMNASSFGK	PBANKA_1021800	mitochondrial import inner membrane translocase subunit TIM8, putative	0.881	-0.182786	0.991041	0.00390857		LSNINLIDEMNASSFGK	PBANKA_1021800	-0.182786	0.00390857
LSNNKSNLEDYVIK	PBANKA_0703400	conserved Plasmodium protein, unknown function	1.14	0.189034	0.994349	0.00246118		LSNNKSNLEDYVIK	PBANKA_0703400	0.189034	0.00246118
ISNNLFENEDQNVLNNSDAK	PBANKA_0316000	replication factor C subunit 1, putative	0.603	-0.72977	0.196325	0.707025		ISNNLFENEDQNVLNNSDAK	PBANKA_0316000	-0.72977	0.707025
LSNSFMDPK	PBANKA_0823000	ubiquitin-like protein, putative	0.875	-0.192645	0.767594	0.114868		LSNSFMDPK	PBANKA_0823000	-0.192645	0.114868
ISNTYNNAK	PBANKA_0507300	dynein heavy chain, putative	0.638	-0.648372	0.44283	0.353763		ISNTYNNAK	PBANKA_0507300	-0.648372	0.353763
ISPGYVSFCEKPDK	PBANKA_1360300	DNA/RNA-binding protein Alba 4, putative	1.022	0.0313952	0.999993	2.88998e-06		ISPGYVSFCEKPDK	PBANKA_1360300	0.0313952	2.88998e-06
LSQNIYSK	PBANKA_0903900	coatomer subunit gamma, putative	0.991	-0.013043	0.999999	4.11872e-07		LSQNIYSK	PBANKA_0903900	-0.013043	4.11872e-07
ISQSFGPNK	PBANKA_1320200	STAG domain-containing protein, putative	0.785	-0.349235	0.274221	0.561899		ISQSFGPNK	PBANKA_1320200	-0.349235	0.561899
LSSAASAIV	PBANKA_1346700	60S ribosomal protein L23, putative	1.199	0.261832	0.808988	0.0920581		LSSAASAIV	PBANKA_1346700	0.261832	0.0920581
ISSEISENIK	PBANKA_1400700	Plasmodium exported protein, unknown function	0.982	-0.0262051	0.999989	4.66478e-06		ISSEISENIK	PBANKA_1400700	-0.0262051	4.66478e-06
LSSFDTIIDNQLK	PBANKA_1102900	cell division control protein 6, putative	0.64	-0.643856	0.899606	0.0459476		LSSFDTIIDNQLK	PBANKA_1102900	-0.643856	0.0459476
LSSFENNFKNELK	PBANKA_1330300	conserved Plasmodium protein, unknown function	0.663	-0.592919	0.293584	0.532267		LSSFENNFKNELK	PBANKA_1330300	-0.592919	0.532267
LSSIDEALQIR	PBANKA_0109200	transcription elongation factor SPT5, putative	0.901	-0.150401	0.927002	0.0329195		LSSIDEALQIR	PBANKA_0109200	-0.150401	0.0329195
LSSIEILSENTSDSYIYTAPGK	PBANKA_1108000	conserved protein, unknown function	1.018	0.0257376	1	1.94009e-07		LSSIEILSENTSDSYIYTAPGK	PBANKA_1108000	0.0257376	1.94009e-07
ISSLISEEHLSNYPDQDR	PBANKA_1137800	glideosome-associated connector	0.971	-0.0424568	1	1.16384e-07		ISSLISEEHLSNYPDQDR	PBANKA_1137800	-0.0424568	1.16384e-07
LSSMHFYGWEK	PBANKA_0611600	ribonucleoside-diphosphate reductase large subunit, putative	1.147	0.197865	0.999931	3.00694e-05		LSSMHFYGWEK	PBANKA_0611600	0.197865	3.00694e-05
ISSNDNIHELNKQELSK	PBANKA_1233300	ATP-dependent RNA helicase DDX23, putative	0.9	-0.152003	0.892869	0.0492122		ISSNDNIHELNKQELSK	PBANKA_1233300	-0.152003	0.0492122
ISSNNNLNIYHDK	PBANKA_1123500	SNF2 helicase, putative	1.117	0.159629	0.942279	0.0258203		ISSNNNLNIYHDK	PBANKA_1123500	0.159629	0.0258203
LSSNNNLYYDNFDEFIQK	PBANKA_1463000	osmiophilic body protein G377	0.988	-0.0174171	1	1.46566e-09		LSSNNNLYYDNFDEFIQK	PBANKA_1463000	-0.0174171	1.46566e-09
ISNLLMTNVSK	PBANKA_0214000	dynein heavy chain, putative	0.999	-0.00144342	1	0		ISNLLMTNVSK	PBANKA_0214000	-0.00144342	0
LSNEGTSSFR	PBANKA_1432200	male development gene 1	0.86	-0.217591	0.996275	0.00162088		LSNEGTSSFR	PBANKA_1432200	-0.217591	0.00162088
LSLSPAVVTGFLSPTLRR	PBANKA_0929900	heat shock protein 90, putative	1.396	0.481299	0.789199	0.102814		LSLSPAVVTGFLSPTLRR	PBANKA_0929900	0.481299	0.102814
LSLSHSLNR	PBANKA_1207000	nucleolar protein 5, putative	0.941	-0.0877334	0.777067	0.109541		LSLSHSLNR	PBANKA_1207000	-0.0877334	0.109541
LQQVNSPNQK	PBANKA_1141600	conserved Plasmodium protein, unknown function	0.949	-0.07552	0.999173	0.000359457		LQQVNSPNQK	PBANKA_1141600	-0.07552	0.000359457
IQSFENEELNESNK	PBANKA_0512200	protoporphyrinogen oxidase, putative	0.983	-0.0247367	0.999999	3.80766e-07		IQSFENEELNESNK	PBANKA_0512200	-0.0247367	3.80766e-07
LQSLNSVSYLYK	PBANKA_0311600	conserved Plasmodium protein, unknown function	0.547	-0.870387	0.655854	0.183193		LQSLNSVSYLYK	PBANKA_0311600	-0.870387	0.183193
LQSLNSVSYLYK	PBANKA_0311600	conserved Plasmodium protein, unknown function	0.935	-0.0969617	0.996883	0.00135598		LQSLNSVSYLYK	PBANKA_0311600	-0.0969617	0.00135598
IQSSIEENFTLK	PBANKA_1326000	GTP-binding protein, putative						IQSSIEENFTLK	PBANKA_1326000		0
LQTGDSIDMHDVLR	PBANKA_1363100	conserved protein, unknown function	0.882	-0.181149	0.803131	0.0952135		LQTGDSIDMHDVLR	PBANKA_1363100	-0.181149	0.0952135
LQTLKSFNDLNNSDYFENK	PBANKA_1425400	proteasome activator complex subunit 4, putative	0.801	-0.320126	0.858002	0.066512		LQTLKSFNDLNNSDYFENK	PBANKA_1425400	-0.320126	0.066512
IQTNNFSNNNSYFITNK	PBANKA_0103300	GYF domain-containing protein, putative	1.084	0.116365	0.999668	0.000144255		IQTNNFSNNNSYFITNK	PBANKA_0103300	0.116365	0.000144255
LRAENSTILNNYFNNEHIK	PBANKA_0306200	patatin-like phospholipase 1, putative	1.083	0.115033	0.997857	0.000931723		LRAENSTILNNYFNNEHIK	PBANKA_0306200	0.115033	0.000931723
LQNSYIVNQIK	PBANKA_1332300	conserved Plasmodium protein, unknown function	0.842	-0.248108	0.530126	0.275621		LQNSYIVNQIK	PBANKA_1332300	-0.248108	0.275621
LRFPALHLPTLAK	PBANKA_1354400	60S ribosomal protein L18, putative	2.472	1.30568	0.967702	0.0142586		LRFPALHLPTLAK	PBANKA_1354400	1.30568	0.0142586
LRSYSSEIGQEHDGK	PBANKA_1019700	conserved Plasmodium protein, unknown function	0.847	-0.239566	0.439066	0.35747		LRSYSSEIGQEHDGK	PBANKA_1019700	-0.239566	0.35747
LSAIEHYISGDIK	PBANKA_1356800	conserved Plasmodium protein, unknown function	0.917	-0.125006	0.997073	0.00127317		LSAIEHYISGDIK	PBANKA_1356800	-0.125006	0.00127317
ISCLVITDVGDSDIIKTNE	PBANKA_0503600	60S ribosomal protein L30e, putative	1.148	0.199123	0.99944	0.000243147		ISCLVITDVGDSDIIKTNE	PBANKA_0503600	0.199123	0.000243147
LSESFSFMLK	PBANKA_0601100	mitochondrial phosphate carrier protein, putative	1.175	0.232661	0.792839	0.100815		LSESFSFMLK	PBANKA_0601100	0.232661	0.100815
LSETNTIPILGDDSPGSNVK	PBANKA_1101300	skeleton-binding protein 1	1.01	0.0143553	1	5.27132e-09		LSETNTIPILGDDSPGSNVK	PBANKA_1101300	0.0143553	5.27132e-09
ISFSTGNSQRR	PBANKA_1309700	ATP-dependent RNA helicase DDX5, putative						ISFSTGNSQRR	PBANKA_1309700		0
[truncated: 3,239 more rows]

## Sheet: peptides 2 min
Sequence			Abundance Ratio: (IAA1-2min) / (- IAA 1-2min)		Abundance Ratio P-Value: (IAA1-2min) / (- IAA 1-2min)			Sequence
[truncated: 3,794 more rows]

[truncated: 4 more sheets: PeptideGroups, (IAA1-2min) vs (- IAA 1-2min),  (IAA 6min) vs (-IAA 6min), (IAA 12 min) vs (-IAA 12 min)]
